# Supplementary material for: SHP-2 and PD-1-SHP-2 signaling regulate myeloid cell differentiation and antitumor responses
Source: Nat Immunol. 2022 Dec 29;24(1):55–68. doi: 10.1038/s41590-022-01385-x (PMC9810534; doi:10.1038/s41590-022-01385-x)
Supplement: Supplementary file 4 — Supplementary Tables 1–7. [file 41590_2022_1385_MOESM4_ESM.xlsx]

## Sheet: Suppl_Table_1_SHP2_MDSC_DEG
Gene ID	external_gene_name	chromosome_name	gene_biotype	description	MDSC_WT_1	MDSC_WT_2	MDSC_SHP2_1	MDSC_SHP2_2	foldChange	logFC	PValue	FDR	qValue
ENSMUSG00000069516	Lyz2	10	protein_coding	lysozyme 2 [Source:MGI Symbol;Acc:MGI:96897]	329003	343628	1580.04	1670.71	0.00680153	-7.19992	0	0	0
ENSMUSG00000069515	Lyz1	10	protein_coding	lysozyme 1 [Source:MGI Symbol;Acc:MGI:96902]	138.543	155.125	3398.51	3580.36	14.9116	3.89836	5.96304e-151	4.36763e-147	5.291e-147
ENSMUSG00000038357	Camp	9	protein_coding	cathelicidin antimicrobial peptide [Source:MGI Symbol;Acc:MGI:108443]	11422.4	11030.7	55707.9	60299.4	4.63183	2.21158	2.01849e-99	9.85631e-96	1.19401e-95
ENSMUSG00000030413	Pglyrp1	7	protein_coding	peptidoglycan recognition protein 1 [Source:MGI Symbol;Acc:MGI:1345092]	3385.78	3468.3	10898	10805	2.94152	1.55656	5.27983e-52	1.9336e-48	2.3424e-48
ENSMUSG00000032484	Ngp	9	protein_coding	neutrophilic granule protein [Source:MGI Symbol;Acc:MGI:105983]	26060	22203.9	163853	119185	4.25945	2.09067	1.12274e-38	3.28939e-35	3.98482e-35
ENSMUSG00000056071	S100a9	3	protein_coding	S100 calcium binding protein A9 (calgranulin B) [Source:MGI Symbol;Acc:MGI:1338947]	118071	116400	387852	329536	2.76246	1.46595	6.85708e-34	1.67416e-30	2.0281e-30
ENSMUSG00000086503	Xist	X	lncRNA	inactive X specific transcripts [Source:MGI Symbol;Acc:MGI:98974]	1.06572	1.04814	4823.22	4226.97	75.1784	6.23225	2.02492e-31	4.23759e-28	5.13347e-28
ENSMUSG00000032496	Ltf	9	protein_coding	lactotransferrin [Source:MGI Symbol;Acc:MGI:96837]	15509.4	12715	92896.6	64029	3.85076	1.94514	6.05444e-30	1.10864e-26	1.34303e-26
ENSMUSG00000076613	Ighg2b	12	IG_C_gene	immunoglobulin heavy constant gamma 2B [Source:MGI Symbol;Acc:MGI:96445]	2320.07	1616.24	27735.2	14992.9	4.49882	2.16955	2.25382e-28	3.66847e-25	4.44403e-25
ENSMUSG00000047250	Ptgs1	2	protein_coding	prostaglandin-endoperoxide synthase 1 [Source:MGI Symbol;Acc:MGI:97797]	619.182	632.03	1997.55	2078.4	2.82882	1.5002	2.7592e-28	4.04195e-25	4.89648e-25
ENSMUSG00000076615	Ighg3	12	IG_C_gene	Immunoglobulin heavy constant gamma 3 [Source:MGI Symbol;Acc:MGI:2144790]	1862.87	1664.45	11806.2	7820.65	3.73634	1.90162	3.17395e-27	4.22684e-24	5.12045e-24
ENSMUSG00000076612	Ighg2c	12	IG_C_gene	immunoglobulin heavy constant gamma 2C [Source:MGI Symbol;Acc:MGI:2686979]	4300.17	3209.41	31382.1	19564.5	3.92041	1.971	6.9388e-26	8.47054e-23	1.02613e-22
ENSMUSG00000004655	Aqp1	6	protein_coding	aquaporin 1 [Source:MGI Symbol;Acc:MGI:103201]	2192.18	2041.78	5428.72	5246.63	2.33244	1.22184	9.4882e-26	1.06917e-22	1.29521e-22
ENSMUSG00000027562	Car2	3	protein_coding	carbonic anhydrase 2 [Source:MGI Symbol;Acc:MGI:88269]	4292.71	4582.48	10543.8	11705.7	2.31527	1.21118	9.49276e-25	9.93282e-22	1.20328e-21
ENSMUSG00000069049	Eif2s3y	Y	protein_coding	eukaryotic translation initiation factor 2, subunit 3, structural gene Y-linked [Source:MGI Symbol;Acc:MGI:1349430]	3175.84	3184.26	1154.6	1242.6	0.414899	-1.26917	2.77116e-24	2.70631e-21	3.27847e-21
ENSMUSG00000076614	Ighg1	12	IG_C_gene	immunoglobulin heavy constant gamma 1 (G1m marker) [Source:MGI Symbol;Acc:MGI:96446]	2840.14	1606.8	20049.7	14372.1	3.85931	1.94834	1.59382e-23	1.45924e-20	1.76775e-20
ENSMUSG00000020649	Rrm2	12	protein_coding	ribonucleotide reductase M2 [Source:MGI Symbol;Acc:MGI:98181]	3167.31	3306.89	8690.69	7659	2.31391	1.21033	5.39018e-23	4.64475e-20	5.62672e-20
ENSMUSG00000028825	Rhd	4	protein_coding	Rh blood group, D antigen [Source:MGI Symbol;Acc:MGI:1202882]	497.69	516.734	1559.26	1691.14	2.71309	1.43994	9.78181e-23	7.96076e-20	9.64377e-20
ENSMUSG00000000915	Hip1r	5	protein_coding	huntingtin interacting protein 1 related [Source:MGI Symbol;Acc:MGI:1352504]	496.624	471.664	1661.17	1516.17	2.74856	1.45868	1.48894e-22	1.14798e-19	1.39067e-19
ENSMUSG00000024681	Ms4a3	19	protein_coding	membrane-spanning 4-domains, subfamily A, member 3 [Source:MGI Symbol;Acc:MGI:2158468]	993.249	1005.17	3409.4	2844.92	2.66897	1.41628	1.76252e-22	1.29096e-19	1.56388e-19
ENSMUSG00000028332	Hemgn	4	protein_coding	hemogen [Source:MGI Symbol;Acc:MGI:2136910]	528.596	533.505	1651.27	1569.46	2.61154	1.3849	3.75562e-22	2.61981e-19	3.17368e-19
ENSMUSG00000028644	Ermap	4	protein_coding	erythroblast membrane-associated protein [Source:MGI Symbol;Acc:MGI:1349816]	1315.1	1253.58	3077.95	3111.38	2.21885	1.14981	5.21531e-21	3.47268e-18	4.20686e-18
ENSMUSG00000021061	Sptb	12	protein_coding	spectrin beta, erythrocytic [Source:MGI Symbol;Acc:MGI:98387]	1058.26	1003.07	2947.36	2645.96	2.41137	1.26985	6.463e-21	4.11637e-18	4.98663e-18
ENSMUSG00000053846	Lipg	18	protein_coding	lipase, endothelial [Source:MGI Symbol;Acc:MGI:1341803]	45.8259	38.7813	998.282	493.842	3.58086	1.8403	6.95593e-21	4.24572e-18	5.14333e-18
ENSMUSG00000074604	Mgst2	3	protein_coding	microsomal glutathione S-transferase 2 [Source:MGI Symbol;Acc:MGI:2448481]	276.021	274.613	966.622	1085.39	2.87946	1.5258	4.58916e-20	2.68906e-17	3.25757e-17
ENSMUSG00000057729	Prtn3	10	protein_coding	proteinase 3 [Source:MGI Symbol;Acc:MGI:893580]	7088.09	7169.3	13835.5	14540.8	1.90581	0.930407	6.98476e-20	3.93537e-17	4.76736e-17
ENSMUSG00000029275	Gfi1	5	protein_coding	growth factor independent 1 transcription repressor [Source:MGI Symbol;Acc:MGI:103170]	164.121	141.499	765.778	684.807	3.1421	1.65173	3.4195e-19	1.85527e-16	2.2475e-16
ENSMUSG00000053279	Aldh1a1	19	protein_coding	aldehyde dehydrogenase family 1, subfamily A1 [Source:MGI Symbol;Acc:MGI:1353450]	397.513	411.92	1218.91	1195.52	2.51542	1.3308	2.12497e-18	1.11174e-15	1.34678e-15
ENSMUSG00000056394	Lig1	7	protein_coding	ligase I, DNA, ATP-dependent [Source:MGI Symbol;Acc:MGI:101789]	1780.81	1712.67	4015.88	3740.23	2.0626	1.04446	7.5435e-18	3.81051e-15	4.6161e-15
ENSMUSG00000019942	Cdk1	10	protein_coding	cyclin-dependent kinase 1 [Source:MGI Symbol;Acc:MGI:88351]	1111.54	1177.06	2620.86	2757.88	2.14938	1.10392	7.81045e-18	3.81384e-15	4.62014e-15
ENSMUSG00000069873	4930438A08Rik	11	protein_coding	RIKEN cDNA 4930438A08 gene [Source:MGI Symbol;Acc:MGI:1921238]	163.055	115.296	1075.45	758.528	3.23516	1.69384	2.74209e-17	1.29577e-14	1.56972e-14
ENSMUSG00000031543	Ank1	8	protein_coding	ankyrin 1, erythroid [Source:MGI Symbol;Acc:MGI:88024]	909.057	897.21	2603.05	2224.96	2.33295	1.22216	3.00709e-17	1.37659e-14	1.66762e-14
ENSMUSG00000056054	S100a8	3	protein_coding	S100 calcium binding protein A8 (calgranulin A) [Source:MGI Symbol;Acc:MGI:88244]	119682	123503	329945	264082	2.19968	1.13729	3.4908e-17	1.5496e-14	1.8772e-14
ENSMUSG00000029086	Prom1	5	protein_coding	prominin 1 [Source:MGI Symbol;Acc:MGI:1100886]	223.801	198.099	1158.56	850.901	3.01943	1.59428	4.07587e-17	1.7561e-14	2.12737e-14
ENSMUSG00000030000	Add2	6	protein_coding	adducin 2 (beta) [Source:MGI Symbol;Acc:MGI:87919]	593.605	664.523	1671.06	1677.82	2.32002	1.21414	7.57402e-17	3.17005e-14	3.84025e-14
ENSMUSG00000064147	Rab44	17	protein_coding	RAB44, member RAS oncogene family [Source:MGI Symbol;Acc:MGI:3045302]	3077.79	2693.73	6557.6	6258.3	2.05137	1.03659	1.40824e-16	5.73037e-14	6.94185e-14
ENSMUSG00000074622	Mafb	2	protein_coding	v-maf musculoaponeurotic fibrosarcoma oncogene family, protein B (avian) [Source:MGI Symbol;Acc:MGI:104555]	11410.6	11288.5	6244.95	6211.22	0.568799	-0.814009	2.73019e-16	1.08093e-13	1.30946e-13
ENSMUSG00000096844	Igkv6-14	6	IG_V_gene	immunoglobulin kappa variable 6-14 [Source:MGI Symbol;Acc:MGI:1330830]	13.8543	7.337	540.2	230.933	2.57256	1.36321	3.367e-16	1.29798e-13	1.57239e-13
ENSMUSG00000035085	1700020L24Rik	11	protein_coding	RIKEN cDNA 1700020L24 gene [Source:MGI Symbol;Acc:MGI:1913580]	261.101	266.228	883.514	832.249	2.5731	1.36351	3.54718e-16	1.33237e-13	1.61406e-13
ENSMUSG00000095079	Igha	12	IG_C_gene	immunoglobulin heavy constant alpha [Source:MGI Symbol;Acc:MGI:96444]	12317.6	10226.7	29356.8	25556.3	2.18034	1.12455	4.43195e-16	1.62309e-13	1.96623e-13
ENSMUSG00000025574	Tk1	11	protein_coding	thymidine kinase 1 [Source:MGI Symbol;Acc:MGI:98763]	792.894	860.525	1958.97	2097.94	2.19031	1.13113	4.88538e-16	1.74551e-13	2.11454e-13
ENSMUSG00000026202	Tuba4a	1	protein_coding	tubulin, alpha 4A [Source:MGI Symbol;Acc:MGI:1095410]	4893.78	4735.51	9978.86	9131.64	1.88137	0.911785	5.02441e-16	1.75244e-13	2.12293e-13
ENSMUSG00000051839	Gypa	8	protein_coding	glycophorin A [Source:MGI Symbol;Acc:MGI:95880]	608.525	732.652	1857.06	1868.78	2.36131	1.23959	6.09011e-16	2.07474e-13	2.51337e-13
ENSMUSG00000032028	Nxpe2	9	protein_coding	neurexophilin and PC-esterase domain family, member 2 [Source:MGI Symbol;Acc:MGI:1925502]	293.072	273.565	968.601	877.547	2.5657	1.35935	6.52873e-16	2.17362e-13	2.63315e-13
ENSMUSG00000025351	Cd63	10	protein_coding	CD63 antigen [Source:MGI Symbol;Acc:MGI:99529]	508.347	489.483	1661.17	2514.51	2.82342	1.49745	9.01481e-16	2.93462e-13	3.55504e-13
ENSMUSG00000029730	Mcm7	5	protein_coding	minichromosome maintenance complex component 7 [Source:MGI Symbol;Acc:MGI:1298398]	2593.96	2576.34	5287.23	4973.06	1.87921	0.910129	1.03016e-15	3.28061e-13	3.97417e-13
ENSMUSG00000020846	Rflnb	11	protein_coding	refilin B [Source:MGI Symbol;Acc:MGI:1923816]	903.729	768.289	3400.49	2456.78	2.63213	1.39623	1.7387e-15	5.4192e-13	6.5649e-13
ENSMUSG00000025993	Slc40a1	1	protein_coding	solute carrier family 40 (iron-regulated transporter), member 1 [Source:MGI Symbol;Acc:MGI:1315204]	2333.92	2174.9	4578.84	4513.86	1.90093	0.926706	1.79764e-15	5.46958e-13	6.62592e-13
ENSMUSG00000052212	Cd177	7	protein_coding	CD177 antigen [Source:MGI Symbol;Acc:MGI:1916141]	5031.25	4621.26	19727.2	13064.6	2.59703	1.37686	1.82954e-15	5.46958e-13	6.62592e-13
ENSMUSG00000003134	Tbc1d8	1	protein_coding	TBC1 domain family, member 8 [Source:MGI Symbol;Acc:MGI:1927225]	2901.95	2737.75	5750.26	5449.14	1.8777	0.908964	2.41984e-15	7.08964e-13	8.58849e-13
ENSMUSG00000020323	Prss57	10	protein_coding	protease, serine 57 [Source:MGI Symbol;Acc:MGI:1920356]	236.589	218.014	804.364	740.764	2.58576	1.37059	3.95055e-15	1.13474e-12	1.37464e-12
ENSMUSG00000052435	Cebpe	14	protein_coding	CCAAT/enhancer binding protein (C/EBP), epsilon [Source:MGI Symbol;Acc:MGI:103572]	552.042	461.183	2235.99	1602.32	2.68903	1.42708	5.46041e-15	1.53826e-12	1.86347e-12
ENSMUSG00000022099	Dmtn	14	protein_coding	dematin actin binding protein [Source:MGI Symbol;Acc:MGI:99670]	258.969	251.554	771.715	840.243	2.48023	1.31047	1.61091e-14	4.45248e-12	5.3938e-12
ENSMUSG00000008843	Cldn13	5	protein_coding	claudin 13 [Source:MGI Symbol;Acc:MGI:1913102]	380.461	401.439	1072.49	1273.69	2.41818	1.27392	1.97081e-14	5.34636e-12	6.47666e-12
ENSMUSG00000001763	Tspan33	6	protein_coding	tetraspanin 33 [Source:MGI Symbol;Acc:MGI:1919012]	484.901	475.857	1223.86	1417.58	2.30957	1.20763	2.41224e-14	6.42489e-12	7.7832e-12
ENSMUSG00000006574	Slc4a1	11	protein_coding	solute carrier family 4 (anion exchanger), member 1 [Source:MGI Symbol;Acc:MGI:109393]	2109.06	1790.23	6926.63	5019.25	2.43772	1.28553	2.53761e-14	6.6381e-12	8.04149e-12
ENSMUSG00000033213	AA467197	2	protein_coding	expressed sequence AA467197 [Source:MGI Symbol;Acc:MGI:3034182]	168.383	163.51	578.786	660.825	2.63317	1.3968	4.02245e-14	1.03377e-11	1.25232e-11
ENSMUSG00000030677	Kif22	7	protein_coding	kinesin family member 22 [Source:MGI Symbol;Acc:MGI:109233]	831.26	871.007	1855.08	1964.71	2.03663	1.02618	5.06586e-14	1.27948e-11	1.54998e-11
ENSMUSG00000027715	Ccna2	3	protein_coding	cyclin A2 [Source:MGI Symbol;Acc:MGI:108069]	2316.87	2203.2	5110.14	4476.56	1.95851	0.969758	5.66414e-14	1.40634e-11	1.70366e-11
ENSMUSG00000043587	Pxylp1	9	protein_coding	2-phosphoxylose phosphatase 1 [Source:MGI Symbol;Acc:MGI:2442444]	368.738	357.417	1188.24	994.79	2.40266	1.26463	6.42123e-14	1.56774e-11	1.89919e-11
ENSMUSG00000032216	Nedd4	9	protein_coding	neural precursor cell expressed, developmentally down-regulated 4 [Source:MGI Symbol;Acc:MGI:97297]	1169.09	1003.07	2477.4	2617.54	2.09417	1.06638	6.98849e-14	1.67827e-11	2.03308e-11
ENSMUSG00000026355	Mcm6	1	protein_coding	minichromosome maintenance complex component 6 [Source:MGI Symbol;Acc:MGI:1298227]	3306.92	3269.16	6505.16	5982.07	1.80278	0.850227	1.06035e-13	2.50532e-11	3.03498e-11
ENSMUSG00000094689	Ighv1-81	12	IG_V_gene	immunoglobulin heavy variable 1-81 [Source:MGI Symbol;Acc:MGI:4439635]	59.6802	68.1293	1166.48	449.432	2.65721	1.40991	1.12363e-13	2.6127e-11	3.16507e-11
ENSMUSG00000073940	Hbb-bt	7	protein_coding	hemoglobin, beta adult t chain [Source:MGI Symbol;Acc:MGI:5474850]	935.7	1024.04	2243.91	2709.92	2.18579	1.12815	1.35423e-13	3.09971e-11	3.75503e-11
ENSMUSG00000003585	Sec14l2	11	protein_coding	SEC14-like lipid binding 2 [Source:MGI Symbol;Acc:MGI:1915065]	276.021	316.539	939.909	858.007	2.39358	1.25917	2.20625e-13	4.9722e-11	6.02339e-11
ENSMUSG00000116957	Gm34680	16	lncRNA	predicted gene, 34680 [Source:MGI Symbol;Acc:MGI:5593839]	192.895	179.232	691.575	605.756	2.52386	1.33563	3.12442e-13	6.9348e-11	8.40091e-11
ENSMUSG00000047945	Marcksl1	4	protein_coding	MARCKS-like 1 [Source:MGI Symbol;Acc:MGI:97143]	1175.49	1184.4	2705.95	3524.4	2.2294	1.15665	3.42651e-13	7.49179e-11	9.07565e-11
ENSMUSG00000017499	Cdc6	11	protein_coding	cell division cycle 6 [Source:MGI Symbol;Acc:MGI:1345150]	825.931	770.385	1811.55	1739.11	2.01256	1.00903	3.51225e-13	7.56631e-11	9.16594e-11
ENSMUSG00000027670	Ocstamp	2	protein_coding	osteoclast stimulatory transmembrane protein [Source:MGI Symbol;Acc:MGI:1921864]	2389.34	2467.33	1222.87	1159.11	0.527784	-0.921981	4.86293e-13	1.01825e-10	1.23352e-10
ENSMUSG00000075602	Ly6a	15	protein_coding	lymphocyte antigen 6 complex, locus A [Source:MGI Symbol;Acc:MGI:107527]	744.937	823.84	1749.22	1916.75	2.07453	1.05278	4.86567e-13	1.01825e-10	1.23352e-10
ENSMUSG00000030208	Emp1	6	protein_coding	epithelial membrane protein 1 [Source:MGI Symbol;Acc:MGI:107941]	1968.38	1891.9	755.885	881.988	0.480414	-1.05765	7.3438e-13	1.5152e-10	1.83554e-10
ENSMUSG00000038463	Olfml2b	1	protein_coding	olfactomedin-like 2B [Source:MGI Symbol;Acc:MGI:2443310]	483.836	422.402	1814.52	1287.9	2.47271	1.30609	1.36172e-12	2.77054e-10	3.35627e-10
ENSMUSG00000030867	Plk1	7	protein_coding	polo like kinase 1 [Source:MGI Symbol;Acc:MGI:97621]	936.766	904.547	2114.3	1906.98	1.97878	0.984613	1.53195e-12	3.07419e-10	3.72411e-10
ENSMUSG00000001228	Uhrf1	17	protein_coding	ubiquitin-like, containing PHD and RING finger domains, 1 [Source:MGI Symbol;Acc:MGI:1338889]	1873.53	1820.62	4151.43	3578.58	1.92205	0.942644	1.82981e-12	3.62228e-10	4.38808e-10
ENSMUSG00000095197	Ighv1-59	12	IG_V_gene	immunoglobulin heavy variable V1-59 [Source:MGI Symbol;Acc:MGI:3644474]	27.7087	14.674	520.413	229.157	2.33753	1.22498	2.46369e-12	4.81208e-10	5.82942e-10
ENSMUSG00000004552	Ctse	1	protein_coding	cathepsin E [Source:MGI Symbol;Acc:MGI:107361]	1985.43	1885.61	5067.59	4009.36	2.06347	1.04507	2.8771e-12	5.54561e-10	6.71802e-10
ENSMUSG00000050966	Lin28a	4	protein_coding	lin-28 homolog A (C. elegans) [Source:MGI Symbol;Acc:MGI:1890546]	248.312	232.688	851.854	698.13	2.39744	1.26149	3.98898e-12	7.58891e-10	9.19331e-10
ENSMUSG00000095210	Ighv5-9-1	12	IG_V_gene	immunoglobulin heavy variable 5-9-1 [Source:MGI Symbol;Acc:MGI:4439810]	126.82	64.9849	1566.18	631.514	2.45691	1.29684	4.48395e-12	8.42121e-10	1.02016e-09
ENSMUSG00000037313	Tacc3	5	protein_coding	transforming, acidic coiled-coil containing protein 3 [Source:MGI Symbol;Acc:MGI:1341163]	1498.4	1550.2	2852.38	2869.79	1.77239	0.8257	7.73908e-12	1.43506e-09	1.73845e-09
ENSMUSG00000022899	Slc15a2	16	protein_coding	solute carrier family 15 (H+/peptide transporter), member 2 [Source:MGI Symbol;Acc:MGI:1890457]	392.184	379.428	58.3733	85.2677	0.378791	-1.40053	7.97445e-12	1.46022e-09	1.76893e-09
ENSMUSG00000025044	Msr1	8	protein_coding	macrophage scavenger receptor 1 [Source:MGI Symbol;Acc:MGI:98257]	4531.43	4765.91	2297.33	1832.37	0.498902	-1.00317	8.59803e-12	1.55497e-09	1.88371e-09
ENSMUSG00000054191	Klf1	8	protein_coding	Kruppel-like factor 1 (erythroid) [Source:MGI Symbol;Acc:MGI:1342771]	624.511	645.656	1413.82	1678.71	2.09755	1.0687	8.83495e-12	1.57833e-09	1.91201e-09
ENSMUSG00000064246	Chil1	1	protein_coding	chitinase-like 1 [Source:MGI Symbol;Acc:MGI:1340899]	990.052	759.904	3338.16	2359.07	2.38525	1.25414	9.61282e-12	1.69661e-09	2.05529e-09
ENSMUSG00000079553	Kifc1	17	protein_coding	kinesin family member C1 [Source:MGI Symbol;Acc:MGI:109596]	548.845	552.371	1229.8	1231.94	1.99344	0.995261	1.11566e-11	1.94563e-09	2.35696e-09
ENSMUSG00000034220	Gpc1	1	protein_coding	glypican 1 [Source:MGI Symbol;Acc:MGI:1194891]	562.699	527.216	1714.59	1321.65	2.23939	1.16311	1.16883e-11	2.01437e-09	2.44024e-09
ENSMUSG00000030137	Tuba8	6	protein_coding	tubulin, alpha 8 [Source:MGI Symbol;Acc:MGI:1858225]	117.229	99.5736	542.179	419.233	2.56436	1.3586	1.3178e-11	2.24295e-09	2.71714e-09
ENSMUSG00000000157	Itgb2l	16	protein_coding	integrin beta 2-like [Source:MGI Symbol;Acc:MGI:1277979]	813.143	541.89	4414.6	2367.07	2.58839	1.37205	1.33208e-11	2.24295e-09	2.71714e-09
ENSMUSG00000022094	Slc39a14	14	protein_coding	solute carrier family 39 (zinc transporter), member 14 [Source:MGI Symbol;Acc:MGI:2384851]	1876.73	1786.04	913.196	866.889	0.529656	-0.916871	1.54738e-11	2.57586e-09	3.12043e-09
ENSMUSG00000047592	Nxpe5	5	protein_coding	neurexophilin and PC-esterase domain family, member 5 [Source:MGI Symbol;Acc:MGI:3584036]	2067.49	2137.16	994.325	814.485	0.490982	-1.02626	1.70955e-11	2.81384e-09	3.40873e-09
ENSMUSG00000026822	Lcn2	2	protein_coding	lipocalin 2 [Source:MGI Symbol;Acc:MGI:96757]	32162.3	32780.7	84326.6	62889.4	2.00431	1.0031	2.17036e-11	3.53263e-09	4.27947e-09
ENSMUSG00000020490	Btnl10	11	protein_coding	butyrophilin-like 10 [Source:MGI Symbol;Acc:MGI:2182073]	377.264	288.239	1028.95	967.256	2.2968	1.19962	2.35671e-11	3.79378e-09	4.59584e-09
ENSMUSG00000028873	Cdca8	4	protein_coding	cell division cycle associated 8 [Source:MGI Symbol;Acc:MGI:1196274]	1243.69	1263.01	2429.91	2344.86	1.78656	0.837187	2.52464e-11	4.01993e-09	4.8698e-09
ENSMUSG00000076563	Igkv5-48	6	IG_V_gene	immunoglobulin kappa variable 5-48 [Source:MGI Symbol;Acc:MGI:3642817]	225.932	192.858	1888.72	839.354	2.55795	1.35499	2.64522e-11	4.13397e-09	5.00795e-09
ENSMUSG00000056091	St3gal5	6	protein_coding	ST3 beta-galactoside alpha-2,3-sialyltransferase 5 [Source:MGI Symbol;Acc:MGI:1339963]	671.402	604.778	1705.69	1432.68	2.09575	1.06747	2.65818e-11	4.13397e-09	5.00795e-09
ENSMUSG00000029299	Abcg3	5	protein_coding	ATP binding cassette subfamily G member 3 [Source:MGI Symbol;Acc:MGI:1351624]	3496.62	3623.43	1994.59	1978.03	0.585688	-0.771796	2.68092e-11	4.13397e-09	5.00795e-09
ENSMUSG00000029359	Tesc	5	protein_coding	tescalcin [Source:MGI Symbol;Acc:MGI:1930803]	11.7229	11.5296	145.439	164.318	2.47364	1.30664	3.22565e-11	4.92214e-09	5.96274e-09
ENSMUSG00000023926	Rhag	17	protein_coding	Rhesus blood group-associated A glycoprotein [Source:MGI Symbol;Acc:MGI:1202713]	507.282	445.461	1267.39	1122.69	2.11378	1.07982	3.59562e-11	5.43013e-09	6.57814e-09
ENSMUSG00000031170	Slc38a5	X	protein_coding	solute carrier family 38, member 5 [Source:MGI Symbol;Acc:MGI:2148066]	310.124	279.854	766.768	830.472	2.19141	1.13186	3.9982e-11	5.97649e-09	7.24e-09
ENSMUSG00000058056	Palld	8	protein_coding	palladin, cytoskeletal associated protein [Source:MGI Symbol;Acc:MGI:1919583]	121.492	104.814	410.592	497.395	2.47479	1.30731	4.78501e-11	7.08036e-09	8.57725e-09
ENSMUSG00000022791	Tnk2	16	protein_coding	tyrosine kinase, non-receptor, 2 [Source:MGI Symbol;Acc:MGI:1858308]	743.871	765.144	1534.52	1565.02	1.87834	0.909461	4.88052e-11	7.14947e-09	8.66096e-09
ENSMUSG00000030978	Rrm1	7	protein_coding	ribonucleotide reductase M1 [Source:MGI Symbol;Acc:MGI:98180]	4230.9	4177.9	8715.43	7398.75	1.78987	0.839853	6.35301e-11	9.19923e-09	1.11441e-08
ENSMUSG00000020125	Elane	10	protein_coding	elastase, neutrophil expressed [Source:MGI Symbol;Acc:MGI:2679229]	2393.6	1997.76	6707.98	4865.59	2.15642	1.10864	6.40536e-11	9.19923e-09	1.11441e-08
ENSMUSG00000044734	Serpinb1a	13	protein_coding	serine (or cysteine) peptidase inhibitor, clade B, member 1a [Source:MGI Symbol;Acc:MGI:1913472]	3219.53	3173.78	9018.18	6515.88	2.0705	1.04998	7.03731e-11	1.00087e-08	1.21247e-08
ENSMUSG00000026249	Serpine2	1	protein_coding	serine (or cysteine) peptidase inhibitor, clade E, member 2 [Source:MGI Symbol;Acc:MGI:101780]	39.4316	29.348	224.589	246.033	2.53379	1.3413	8.18663e-11	1.15313e-08	1.39692e-08
ENSMUSG00000024056	Ndc80	17	protein_coding	NDC80 kinetochore complex component [Source:MGI Symbol;Acc:MGI:1914302]	439.076	420.305	1039.84	973.473	2.0259	1.01856	1.05692e-10	1.46064e-08	1.76944e-08
ENSMUSG00000001588	Acap1	11	protein_coding	ArfGAP with coiled-coil, ankyrin repeat and PH domains 1 [Source:MGI Symbol;Acc:MGI:2388270]	2147.42	2077.42	3729.95	3671.84	1.67334	0.742734	1.05692e-10	1.46064e-08	1.76944e-08
ENSMUSG00000041237	Pklr	3	protein_coding	pyruvate kinase liver and red blood cell [Source:MGI Symbol;Acc:MGI:97604]	556.305	592.201	1310.93	1223.06	1.95701	0.968653	1.15538e-10	1.5818e-08	1.91621e-08
ENSMUSG00000038943	Prc1	7	protein_coding	protein regulator of cytokinesis 1 [Source:MGI Symbol;Acc:MGI:1858961]	1080.64	1056.53	2567.44	2122.81	1.95066	0.963965	1.16918e-10	1.58586e-08	1.92113e-08
ENSMUSG00000002068	Ccne1	7	protein_coding	cyclin E1 [Source:MGI Symbol;Acc:MGI:88316]	780.105	803.926	1588.94	1588.11	1.84302	0.882069	1.21432e-10	1.63197e-08	1.977e-08
ENSMUSG00000002055	Spag5	11	protein_coding	sperm associated antigen 5 [Source:MGI Symbol;Acc:MGI:1927470]	809.945	729.507	1962.93	1636.07	2.02121	1.01522	1.28346e-10	1.70922e-08	2.07058e-08
ENSMUSG00000041859	Mcm3	1	protein_coding	minichromosome maintenance complex component 3 [Source:MGI Symbol;Acc:MGI:101845]	2901.95	2857.24	5035.93	4814.07	1.64172	0.715205	1.30958e-10	1.7283e-08	2.09368e-08
ENSMUSG00000026532	Spta1	1	protein_coding	spectrin alpha, erythrocytic 1 [Source:MGI Symbol;Acc:MGI:98385]	492.362	428.69	1234.74	1076.51	2.09595	1.0676	1.33649e-10	1.74806e-08	2.11763e-08
ENSMUSG00000023992	Trem2	17	protein_coding	triggering receptor expressed on myeloid cells 2 [Source:MGI Symbol;Acc:MGI:1913150]	3408.16	3822.58	1651.27	1898.1	0.53742	-0.895877	1.42735e-10	1.85038e-08	2.24158e-08
ENSMUSG00000037572	Wdhd1	14	protein_coding	WD repeat and HMG-box DNA binding protein 1 [Source:MGI Symbol;Acc:MGI:2443514]	984.723	937.04	1853.1	1890.1	1.80558	0.852459	1.5457e-10	1.98623e-08	2.40614e-08
ENSMUSG00000022582	Ly6g	15	protein_coding	lymphocyte antigen 6 complex, locus G [Source:MGI Symbol;Acc:MGI:109440]	436.944	323.876	1211.99	1056.08	2.24986	1.16984	1.61833e-10	2.06147e-08	2.4973e-08
ENSMUSG00000055612	Cdca7	2	protein_coding	cell division cycle associated 7 [Source:MGI Symbol;Acc:MGI:1914203]	1012.43	958.003	1904.55	1911.42	1.79747	0.845967	1.82932e-10	2.31015e-08	2.79855e-08
ENSMUSG00000027074	Slc43a3	2	protein_coding	solute carrier family 43, member 3 [Source:MGI Symbol;Acc:MGI:1931054]	1025.22	926.558	2647.57	2065.97	2.05095	1.03629	1.93986e-10	2.42881e-08	2.94229e-08
ENSMUSG00000023505	Cdca3	6	protein_coding	cell division cycle associated 3 [Source:MGI Symbol;Acc:MGI:1315198]	1580.46	1665.5	2887.99	3012.79	1.71767	0.780457	2.1714e-10	2.69566e-08	3.26556e-08
ENSMUSG00000002835	Chaf1a	17	protein_coding	chromatin assembly factor 1, subunit A (p150) [Source:MGI Symbol;Acc:MGI:1351331]	957.014	866.814	1927.31	1802.17	1.86193	0.896799	2.31132e-10	2.84526e-08	3.44678e-08
ENSMUSG00000023951	Vegfa	17	protein_coding	vascular endothelial growth factor A [Source:MGI Symbol;Acc:MGI:103178]	277.087	223.254	838.992	705.235	2.26727	1.18096	2.40727e-10	2.93867e-08	3.55995e-08
ENSMUSG00000105606	Igkv2-109	6	IG_V_gene	immunoglobulin kappa variable 2-109 [Source:MGI Symbol;Acc:MGI:3642626]	158.792	109.007	1534.52	603.092	2.36339	1.24086	2.63403e-10	3.18892e-08	3.8631e-08
ENSMUSG00000037697	Ddhd1	14	protein_coding	DDHD domain containing 1 [Source:MGI Symbol;Acc:MGI:2150302]	3504.08	3540.63	5741.36	5853.28	1.59004	0.669067	3.3398e-10	4.01023e-08	4.85804e-08
ENSMUSG00000032131	Abcg4	9	protein_coding	ATP binding cassette subfamily G member 4 [Source:MGI Symbol;Acc:MGI:1890594]	274.955	233.736	695.533	705.235	2.16767	1.11614	3.55752e-10	4.23692e-08	5.13266e-08
ENSMUSG00000027075	Slc43a1	2	protein_coding	solute carrier family 43, member 1 [Source:MGI Symbol;Acc:MGI:1931352]	407.104	400.391	961.675	905.97	1.9976	0.998267	3.5908e-10	4.24206e-08	5.13889e-08
ENSMUSG00000005233	Spc25	2	protein_coding	SPC25, NDC80 kinetochore complex component, homolog (S. cerevisiae) [Source:MGI Symbol;Acc:MGI:1913692]	357.015	341.695	860.759	818.037	2.03702	1.02646	3.77179e-10	4.42024e-08	5.35473e-08
ENSMUSG00000064267	Hvcn1	5	protein_coding	hydrogen voltage-gated channel 1 [Source:MGI Symbol;Acc:MGI:1921346]	532.859	408.776	2173.66	1336.75	2.35965	1.23857	4.11462e-10	4.78373e-08	5.79508e-08
ENSMUSG00000041827	Oasl1	5	protein_coding	2'-5' oligoadenylate synthetase-like 1 [Source:MGI Symbol;Acc:MGI:2180849]	445.47	504.157	1115.03	1069.4	1.98989	0.992692	4.17401e-10	4.81457e-08	5.83244e-08
ENSMUSG00000002870	Mcm2	6	protein_coding	minichromosome maintenance complex component 2 [Source:MGI Symbol;Acc:MGI:105380]	2343.51	2191.67	4830.14	4087.52	1.81049	0.856382	4.39735e-10	5.03256e-08	6.09651e-08
ENSMUSG00000031974	Abcb10	8	protein_coding	ATP-binding cassette, sub-family B (MDR/TAP), member 10 [Source:MGI Symbol;Acc:MGI:1860508]	1652.93	1642.44	3047.28	2861.8	1.69721	0.763166	4.57009e-10	5.18971e-08	6.28689e-08
ENSMUSG00000030688	Stard10	7	protein_coding	START domain containing 10 [Source:MGI Symbol;Acc:MGI:1860093]	599.999	703.304	1462.3	1841.25	2.08686	1.06133	4.6896e-10	5.28446e-08	6.40166e-08
ENSMUSG00000060470	Adgrg3	8	protein_coding	adhesion G protein-coupled receptor G3 [Source:MGI Symbol;Acc:MGI:1859670]	557.37	429.739	2043.06	1341.19	2.31338	1.21	4.86066e-10	5.43541e-08	6.58453e-08
ENSMUSG00000036752	Tubb4b	2	protein_coding	tubulin, beta 4B class IVB [Source:MGI Symbol;Acc:MGI:1915472]	3867.49	3897	6499.22	6235.2	1.58416	0.663715	5.69682e-10	6.32218e-08	7.65877e-08
ENSMUSG00000054717	Hmgb2	8	protein_coding	high mobility group box 2 [Source:MGI Symbol;Acc:MGI:96157]	8687.73	8794.97	14729.9	13676.6	1.57212	0.652708	6.19255e-10	6.82065e-08	8.26263e-08
ENSMUSG00000017716	Birc5	11	protein_coding	baculoviral IAP repeat-containing 5 [Source:MGI Symbol;Acc:MGI:1203517]	1696.62	1813.29	3216.47	3817.51	1.83085	0.87251	6.24088e-10	6.82258e-08	8.26497e-08
ENSMUSG00000029470	P2rx4	5	protein_coding	purinergic receptor P2X, ligand-gated ion channel 4 [Source:MGI Symbol;Acc:MGI:1338859]	2552.39	2671.72	1422.73	1478.86	0.588278	-0.765431	7.83142e-10	8.49796e-08	1.02945e-07
ENSMUSG00000071562	Stfa1	16	protein_coding	stefin A1 [Source:MGI Symbol;Acc:MGI:106198]	28.7744	32.4924	212.716	189.188	2.40803	1.26786	8.04193e-10	8.66223e-08	1.04935e-07
ENSMUSG00000042155	Klhl23	2	protein_coding	kelch-like 23 [Source:MGI Symbol;Acc:MGI:2683536]	173.712	170.847	548.115	486.737	2.2152	1.14744	8.93971e-10	9.55896e-08	1.15799e-07
ENSMUSG00000033174	Mgll	6	protein_coding	monoglyceride lipase [Source:MGI Symbol;Acc:MGI:1346042]	204.618	214.869	562.956	581.775	2.13712	1.09567	1.10606e-09	1.1741e-07	1.42233e-07
ENSMUSG00000029752	Asns	6	protein_coding	asparagine synthetase [Source:MGI Symbol;Acc:MGI:1350929]	571.225	667.667	1356.44	1349.18	1.92214	0.942717	1.18859e-09	1.25264e-07	1.51747e-07
ENSMUSG00000029283	Cdc7	5	protein_coding	cell division cycle 7 (S. cerevisiae) [Source:MGI Symbol;Acc:MGI:1309511]	346.358	331.213	811.29	786.062	2.00096	1.00069	1.2742e-09	1.33327e-07	1.61514e-07
ENSMUSG00000039196	Orm1	4	protein_coding	orosomucoid 1 [Source:MGI Symbol;Acc:MGI:97443]	77.7974	82.8033	471.933	311.76	2.3785	1.25005	1.29891e-09	1.34949e-07	1.63479e-07
ENSMUSG00000009350	Mpo	11	protein_coding	myeloperoxidase [Source:MGI Symbol;Acc:MGI:97137]	6232.32	4761.71	19342.3	12419.8	2.17616	1.12178	1.32332e-09	1.36516e-07	1.65378e-07
ENSMUSG00000025747	Tyms	5	protein_coding	thymidylate synthase [Source:MGI Symbol;Acc:MGI:98878]	766.251	746.278	1496.93	1457.55	1.79473	0.843768	1.4161e-09	1.45066e-07	1.75735e-07
ENSMUSG00000051517	Arhgef39	4	protein_coding	Rho guanine nucleotide exchange factor (GEF) 39 [Source:MGI Symbol;Acc:MGI:3036286]	268.561	293.48	685.639	770.074	2.08707	1.06148	1.46763e-09	1.493e-07	1.80864e-07
ENSMUSG00000017493	Igfbp4	11	protein_coding	insulin-like growth factor binding protein 4 [Source:MGI Symbol;Acc:MGI:96439]	560.567	591.153	1504.84	2725.02	2.30466	1.20455	1.55545e-09	1.57143e-07	1.90365e-07
ENSMUSG00000036768	Kif15	9	protein_coding	kinesin family member 15 [Source:MGI Symbol;Acc:MGI:1098258]	952.752	835.37	2105.4	1786.18	1.91364	0.936321	1.82531e-09	1.83144e-07	2.21863e-07
ENSMUSG00000034248	Slc25a37	14	protein_coding	solute carrier family 25, member 37 [Source:MGI Symbol;Acc:MGI:1914962]	3090.58	2869.82	5102.22	4954.41	1.61609	0.692509	1.90211e-09	1.89551e-07	2.29625e-07
ENSMUSG00000076562	Igkv4-50	6	IG_V_gene	immunoglobulin kappa variable 4-50 [Source:MGI Symbol;Acc:MGI:2685915]	54.3516	19.9147	603.52	289.555	2.05911	1.04202	2.3148e-09	2.29119e-07	2.77557e-07
ENSMUSG00000025236	Adpgk	9	protein_coding	ADP-dependent glucokinase [Source:MGI Symbol;Acc:MGI:1919391]	4349.19	3649.63	10969.2	7940.56	1.99437	0.995933	2.37869e-09	2.33862e-07	2.83304e-07
ENSMUSG00000001403	Ube2c	2	protein_coding	ubiquitin-conjugating enzyme E2C [Source:MGI Symbol;Acc:MGI:1915862]	1550.62	1720	2921.63	3262.38	1.75198	0.808985	2.83364e-09	2.75931e-07	3.34267e-07
ENSMUSG00000073400	Trim10	17	protein_coding	tripartite motif-containing 10 [Source:MGI Symbol;Acc:MGI:1338757]	217.406	259.939	641.117	652.831	2.11129	1.07813	2.84427e-09	2.75931e-07	3.34267e-07
ENSMUSG00000023908	Pkmyt1	17	protein_coding	protein kinase, membrane associated tyrosine/threonine 1 [Source:MGI Symbol;Acc:MGI:2137630]	564.83	553.419	1126.9	1161.77	1.84165	0.880997	3.11461e-09	3.00171e-07	3.63631e-07
ENSMUSG00000029417	Cxcl9	5	protein_coding	chemokine (C-X-C motif) ligand 9 [Source:MGI Symbol;Acc:MGI:1352449]	33.0372	37.7331	189.961	235.375	2.33127	1.22112	3.22811e-09	3.09075e-07	3.74418e-07
ENSMUSG00000029101	Rgs12	5	protein_coding	regulator of G-protein signaling 12 [Source:MGI Symbol;Acc:MGI:1918979]	377.264	374.187	818.215	897.976	1.95333	0.965936	4.10399e-09	3.90385e-07	4.72918e-07
ENSMUSG00000017697	Ada	2	protein_coding	adenosine deaminase [Source:MGI Symbol;Acc:MGI:87916]	220.604	186.569	716.309	557.793	2.19706	1.13557	4.21757e-09	3.96061e-07	4.79793e-07
ENSMUSG00000042524	Sun2	15	protein_coding	Sad1 and UNC84 domain containing 2 [Source:MGI Symbol;Acc:MGI:2443011]	6445.46	5712.38	14973.2	11199.4	1.89272	0.920459	4.21773e-09	3.96061e-07	4.79793e-07
ENSMUSG00000040314	Ctsg	14	protein_coding	cathepsin G [Source:MGI Symbol;Acc:MGI:88563]	1125.4	996.784	2734.64	2115.71	1.95232	0.96519	4.49978e-09	4.19855e-07	5.08618e-07
ENSMUSG00000073643	Wdfy1	1	protein_coding	WD repeat and FYVE domain containing 1 [Source:MGI Symbol;Acc:MGI:1916618]	950.62	875.199	2200.38	1779.08	1.90458	0.929477	4.54626e-09	4.21507e-07	5.1062e-07
ENSMUSG00000031004	Mki67	7	protein_coding	antigen identified by monoclonal antibody Ki 67 [Source:MGI Symbol;Acc:MGI:106035]	7905.49	6841.23	17439.8	13424.3	1.86119	0.896223	4.97283e-09	4.58157e-07	5.55018e-07
ENSMUSG00000022033	Pbk	14	protein_coding	PDZ binding kinase [Source:MGI Symbol;Acc:MGI:1289156]	431.616	448.605	1068.53	927.287	1.94153	0.957195	5.58382e-09	5.11234e-07	6.19315e-07
ENSMUSG00000027306	Nusap1	2	protein_coding	nucleolar and spindle associated protein 1 [Source:MGI Symbol;Acc:MGI:2675669]	766.251	879.392	2263.7	1712.46	2.00055	1.00039	5.72141e-09	5.20577e-07	6.30634e-07
ENSMUSG00000059900	Tmem40	6	protein_coding	transmembrane protein 40 [Source:MGI Symbol;Acc:MGI:2137870]	195.026	198.099	510.519	557.793	2.09708	1.06838	5.89732e-09	5.33271e-07	6.46012e-07
ENSMUSG00000003038	Hmgn2	4	protein_coding	high mobility group nucleosomal binding domain 2 [Source:MGI Symbol;Acc:MGI:96136]	3938.89	3892.8	9738.44	7139.4	1.88968	0.918144	6.01302e-09	5.40397e-07	6.54645e-07
ENSMUSG00000026796	Fam129b	2	protein_coding	family with sequence similarity 129, member B [Source:MGI Symbol;Acc:MGI:2442910]	8500.16	8787.63	5546.45	5107.18	0.639354	-0.645312	6.58985e-09	5.88626e-07	7.1307e-07
ENSMUSG00000072214	Sept5	16	protein_coding	septin 5 [Source:MGI Symbol;Acc:MGI:1195461]	91.6517	56.5997	402.677	327.748	2.28822	1.19423	7.10914e-09	6.31162e-07	7.64599e-07
ENSMUSG00000025395	Prim1	10	protein_coding	DNA primase, p49 subunit [Source:MGI Symbol;Acc:MGI:97757]	552.042	560.756	1123.93	1112.92	1.81358	0.858838	7.56063e-09	6.67091e-07	8.08123e-07
ENSMUSG00000062995	Ica1	6	protein_coding	islet cell autoantigen 1 [Source:MGI Symbol;Acc:MGI:96391]	84.1917	71.2737	398.719	288.667	2.28346	1.19122	7.6049e-09	6.67091e-07	8.08123e-07
ENSMUSG00000004612	Nkg7	7	protein_coding	natural killer cell group 7 sequence [Source:MGI Symbol;Acc:MGI:1931250]	337.832	340.646	771.715	760.304	1.93264	0.950574	8.02525e-09	6.97762e-07	8.45278e-07
ENSMUSG00000054446	Cpa1	6	protein_coding	carboxypeptidase A1, pancreatic [Source:MGI Symbol;Acc:MGI:88478]	206.749	319.684	18.7982	39.9693	0.468698	-1.09327	8.08248e-09	6.97762e-07	8.45278e-07
ENSMUSG00000027215	Cd82	2	protein_coding	CD82 antigen [Source:MGI Symbol;Acc:MGI:104651]	2866.78	2772.34	4734.17	4500.54	1.57448	0.654872	8.09744e-09	6.97762e-07	8.45278e-07
ENSMUSG00000027469	Tpx2	2	protein_coding	TPX2, microtubule-associated [Source:MGI Symbol;Acc:MGI:1919369]	1285.26	1261.96	3079.93	2385.72	1.88132	0.911742	8.30664e-09	7.11602e-07	8.62044e-07
ENSMUSG00000050410	Tcf19	17	protein_coding	transcription factor 19 [Source:MGI Symbol;Acc:MGI:103180]	767.317	759.904	1518.69	1414.02	1.76133	0.816669	9.06013e-09	7.69788e-07	9.32532e-07
ENSMUSG00000034906	Ncaph	2	protein_coding	non-SMC condensin I complex, subunit H [Source:MGI Symbol;Acc:MGI:2444777]	790.762	716.93	1669.08	1453.99	1.84381	0.882694	9.09095e-09	7.69788e-07	9.32532e-07
ENSMUSG00000026922	Agpat2	2	protein_coding	1-acylglycerol-3-phosphate O-acyltransferase 2 (lysophosphatidic acid acyltransferase, beta) [Source:MGI Symbol;Acc:MGI:1914762]	841.917	737.893	1859.04	1558.8	1.88799	0.916848	9.54132e-09	8.03281e-07	9.73105e-07
ENSMUSG00000037474	Dtl	1	protein_coding	denticleless E3 ubiquitin protein ligase [Source:MGI Symbol;Acc:MGI:1924093]	492.362	474.809	1182.31	993.902	1.92457	0.944539	1.09215e-08	9.14222e-07	1.1075e-06
ENSMUSG00000038725	Pkhd1l1	15	protein_coding	polycystic kidney and hepatic disease 1-like 1 [Source:MGI Symbol;Acc:MGI:2183153]	181.172	184.473	565.924	477.855	2.1141	1.08004	1.13162e-08	9.41883e-07	1.14101e-06
ENSMUSG00000032126	Hmbs	9	protein_coding	hydroxymethylbilane synthase [Source:MGI Symbol;Acc:MGI:96112]	2773	3041.71	4821.24	5371.87	1.65473	0.7266	1.17197e-08	9.69956e-07	1.17502e-06
ENSMUSG00000026815	Gfi1b	2	protein_coding	growth factor independent 1B [Source:MGI Symbol;Acc:MGI:1276578]	289.875	324.924	707.405	781.621	1.99011	0.992848	1.19932e-08	9.8701e-07	1.19568e-06
ENSMUSG00000039396	Neil3	8	protein_coding	nei like 3 (E. coli) [Source:MGI Symbol;Acc:MGI:2384588]	328.241	302.913	958.707	736.323	2.07052	1.04999	1.21973e-08	9.96598e-07	1.20729e-06
ENSMUSG00000024791	Cdca5	19	protein_coding	cell division cycle associated 5 [Source:MGI Symbol;Acc:MGI:1915099]	522.202	541.89	1065.56	1083.61	1.81414	0.859283	1.22457e-08	9.96598e-07	1.20729e-06
ENSMUSG00000024772	Ehd1	19	protein_coding	EH-domain containing 1 [Source:MGI Symbol;Acc:MGI:1341878]	2798.57	2912.79	4588.73	4576.92	1.54822	0.630612	1.36482e-08	1.1046e-06	1.33812e-06
ENSMUSG00000042489	Clspn	4	protein_coding	claspin [Source:MGI Symbol;Acc:MGI:2445153]	596.802	546.082	1505.83	1180.43	1.96034	0.971106	1.43731e-08	1.15688e-06	1.40146e-06
ENSMUSG00000028717	Tal1	4	protein_coding	T cell acute lymphocytic leukemia 1 [Source:MGI Symbol;Acc:MGI:98480]	877.086	819.648	1604.77	1564.13	1.72637	0.787745	1.4965e-08	1.19793e-06	1.45119e-06
ENSMUSG00000023571	C1qtnf12	4	protein_coding	C1q and tumor necrosis factor related 12 [Source:MGI Symbol;Acc:MGI:1914639]	983.657	1011.46	1806.6	2130.81	1.78736	0.837833	1.51798e-08	1.20619e-06	1.46119e-06
ENSMUSG00000028678	Kif2c	4	protein_coding	kinesin family member 2C [Source:MGI Symbol;Acc:MGI:1921054]	432.681	417.161	994.325	880.212	1.90086	0.926654	1.52327e-08	1.20619e-06	1.46119e-06
ENSMUSG00000005148	Klf5	14	protein_coding	Kruppel-like factor 5 [Source:MGI Symbol;Acc:MGI:1338056]	105.506	76.5144	370.027	337.518	2.23038	1.15729	1.57445e-08	1.24001e-06	1.50216e-06
ENSMUSG00000031162	Gata1	X	protein_coding	GATA binding protein 1 [Source:MGI Symbol;Acc:MGI:95661]	506.216	580.671	1117.01	1281.68	1.9009	0.926679	1.60421e-08	1.25669e-06	1.52237e-06
ENSMUSG00000024644	Cndp2	18	protein_coding	CNDP dipeptidase 2 (metallopeptidase M20 family) [Source:MGI Symbol;Acc:MGI:1913304]	13927.9	15275.6	9195.28	9265.76	0.65352	-0.613697	1.67361e-08	1.30408e-06	1.57978e-06
ENSMUSG00000072082	Ccnf	17	protein_coding	cyclin F [Source:MGI Symbol;Acc:MGI:102551]	763.054	781.915	1824.41	1472.65	1.86508	0.89924	1.97643e-08	1.53189e-06	1.85575e-06
ENSMUSG00000015217	Hmgb3	X	protein_coding	high mobility group box 3 [Source:MGI Symbol;Acc:MGI:1098219]	525.399	555.516	1079.41	1086.28	1.80074	0.848594	1.99051e-08	1.53469e-06	1.85914e-06
ENSMUSG00000086425	F730016J06Rik	2	lncRNA	RIKEN cDNA F730016J06 gene [Source:MGI Symbol;Acc:MGI:2443559]	136.412	112.151	617.372	395.252	2.22098	1.1512	2.10538e-08	1.61475e-06	1.95613e-06
ENSMUSG00000038893	Fam117a	11	protein_coding	family with sequence similarity 117, member A [Source:MGI Symbol;Acc:MGI:2144564]	1850.09	1922.29	3077.95	3296.13	1.60838	0.685612	2.1572e-08	1.64588e-06	1.99384e-06
ENSMUSG00000028393	Alad	4	protein_coding	aminolevulinate, delta-, dehydratase [Source:MGI Symbol;Acc:MGI:96853]	854.705	920.269	1747.24	2354.63	1.93826	0.954764	2.22578e-08	1.68941e-06	2.04657e-06
ENSMUSG00000037280	Galnt6	15	protein_coding	polypeptide N-acetylgalactosaminyltransferase 6 [Source:MGI Symbol;Acc:MGI:1891640]	8477.78	8435.45	5315.93	4545.84	0.615347	-0.700528	2.57931e-08	1.94764e-06	2.3594e-06
ENSMUSG00000025154	Arhgap19	19	protein_coding	Rho GTPase activating protein 19 [Source:MGI Symbol;Acc:MGI:1918335]	1365.18	1176.02	3234.28	2449.67	1.90543	0.930119	2.71063e-08	2.03631e-06	2.46681e-06
ENSMUSG00000026835	Fcnb	2	protein_coding	ficolin B [Source:MGI Symbol;Acc:MGI:1341158]	1576.2	1477.88	5328.79	3189.55	2.07411	1.0525	2.754e-08	2.05833e-06	2.49349e-06
ENSMUSG00000064225	Paqr9	9	protein_coding	progestin and adipoQ receptor family member IX [Source:MGI Symbol;Acc:MGI:1922802]	380.461	356.369	782.598	890.87	1.91876	0.940177	2.88465e-08	2.14503e-06	2.59852e-06
ENSMUSG00000056673	Kdm5d	Y	protein_coding	lysine (K)-specific demethylase 5D [Source:MGI Symbol;Acc:MGI:99780]	1166.96	1100.55	536.243	408.575	0.508755	-0.974956	2.96579e-08	2.19347e-06	2.6572e-06
ENSMUSG00000035168	Tanc1	2	protein_coding	tetratricopeptide repeat, ankyrin repeat and coiled-coil containing 1 [Source:MGI Symbol;Acc:MGI:1914110]	88.4546	85.9477	361.123	287.779	2.19296	1.13288	2.97973e-08	2.19347e-06	2.6572e-06
ENSMUSG00000038252	Ncapd2	6	protein_coding	non-SMC condensin I complex, subunit D2 [Source:MGI Symbol;Acc:MGI:1915548]	3092.71	2957.86	6321.13	5086.75	1.73083	0.791466	3.26645e-08	2.39251e-06	2.89832e-06
ENSMUSG00000004642	Slbp	5	protein_coding	stem-loop binding protein [Source:MGI Symbol;Acc:MGI:108402]	1975.84	2066.94	3399.5	3258.83	1.57579	0.656078	3.61392e-08	2.63385e-06	3.19068e-06
ENSMUSG00000025355	Mmp19	10	protein_coding	matrix metallopeptidase 19 [Source:MGI Symbol;Acc:MGI:1927899]	10759.5	10823.1	6347.85	4897.57	0.571718	-0.806625	3.72388e-08	2.70055e-06	3.27148e-06
ENSMUSG00000030223	Ptpro	6	protein_coding	protein tyrosine phosphatase, receptor type, O [Source:MGI Symbol;Acc:MGI:1097152]	7974.76	8213.25	5366.38	5092.08	0.665926	-0.586567	3.74427e-08	2.70196e-06	3.2732e-06
ENSMUSG00000026980	Ly75	2	protein_coding	lymphocyte antigen 75 [Source:MGI Symbol;Acc:MGI:106662]	296.269	230.591	1385.13	739.875	2.18665	1.12872	3.87246e-08	2.7759e-06	3.36277e-06
ENSMUSG00000044827	Tlr1	5	protein_coding	toll-like receptor 1 [Source:MGI Symbol;Acc:MGI:1341295]	3755.59	3566.83	2220.16	1934.51	0.604426	-0.726363	3.88463e-08	2.7759e-06	3.36277e-06
ENSMUSG00000043832	Clec4a3	6	protein_coding	C-type lectin domain family 4, member a3 [Source:MGI Symbol;Acc:MGI:1920399]	16704.1	17464.2	10966.3	9423.86	0.626595	-0.674395	3.91704e-08	2.78547e-06	3.37436e-06
ENSMUSG00000036718	Micall2	5	protein_coding	MICAL-like 2 [Source:MGI Symbol;Acc:MGI:2444818]	287.744	305.01	656.947	722.999	1.93399	0.951581	4.1443e-08	2.93285e-06	3.55289e-06
ENSMUSG00000109925	Gm45315	7	processed_pseudogene	predicted gene 45315 [Source:MGI Symbol;Acc:MGI:5791151]	0	0	87.0652	92.3734	1.79925	0.847394	4.2035e-08	2.95558e-06	3.58043e-06
ENSMUSG00000052396	Mogat2	7	protein_coding	monoacylglycerol O-acyltransferase 2 [Source:MGI Symbol;Acc:MGI:2663253]	65.0088	60.7923	367.059	238.039	2.19134	1.13181	4.21678e-08	2.95558e-06	3.58043e-06
ENSMUSG00000034855	Cxcl10	5	protein_coding	chemokine (C-X-C motif) ligand 10 [Source:MGI Symbol;Acc:MGI:1352450]	124.689	146.74	390.804	517.824	2.14308	1.09968	4.73035e-08	3.29976e-06	3.99737e-06
ENSMUSG00000022385	Gtse1	15	protein_coding	G two S phase expressed protein 1 [Source:MGI Symbol;Acc:MGI:1352755]	343.161	355.32	851.854	738.987	1.91217	0.935211	4.83697e-08	3.34052e-06	4.04675e-06
ENSMUSG00000031957	Ctrb1	8	protein_coding	chymotrypsinogen B1 [Source:MGI Symbol;Acc:MGI:88559]	414.564	654.041	30.6707	95.038	0.498788	-1.0035	4.85051e-08	3.34052e-06	4.04675e-06
ENSMUSG00000051910	Sox6	7	protein_coding	SRY (sex determining region Y)-box 6 [Source:MGI Symbol;Acc:MGI:98368]	86.3231	84.8996	315.611	283.338	2.15711	1.1091	4.85719e-08	3.34052e-06	4.04675e-06
ENSMUSG00000035863	Palm	10	protein_coding	paralemmin [Source:MGI Symbol;Acc:MGI:1261814]	2721.84	2812.17	4532.34	4309.57	1.5387	0.621708	4.88954e-08	3.34705e-06	4.05467e-06
ENSMUSG00000049932	H2afx	9	protein_coding	H2A histone family, member X [Source:MGI Symbol;Acc:MGI:102688]	1924.69	2107.82	3319.36	3579.47	1.61865	0.694792	5.16382e-08	3.51836e-06	4.26219e-06
ENSMUSG00000029866	Kel	6	protein_coding	Kell blood group [Source:MGI Symbol;Acc:MGI:1346053]	407.104	493.675	974.537	1198.19	1.95755	0.969049	5.38029e-08	3.64888e-06	4.42031e-06
ENSMUSG00000045273	Cenph	13	protein_coding	centromere protein H [Source:MGI Symbol;Acc:MGI:1349448]	265.364	301.865	647.053	758.528	1.97776	0.983865	5.50724e-08	3.71777e-06	4.50376e-06
ENSMUSG00000047139	Cd24a	10	protein_coding	CD24a antigen [Source:MGI Symbol;Acc:MGI:88323]	7139.24	6853.81	13757.3	11204.7	1.66526	0.735751	5.90749e-08	3.96967e-06	4.80891e-06
ENSMUSG00000032477	Cdc25a	9	protein_coding	cell division cycle 25A [Source:MGI Symbol;Acc:MGI:103198]	1057.19	898.258	2327.02	1867.9	1.85514	0.89153	5.98057e-08	4.00043e-06	4.84617e-06
ENSMUSG00000029561	Oasl2	5	protein_coding	2'-5' oligoadenylate synthetase-like 2 [Source:MGI Symbol;Acc:MGI:1344390]	4416.33	4324.64	7766.61	6784.12	1.58608	0.665463	6.08201e-08	4.04979e-06	4.90597e-06
ENSMUSG00000049577	Zfpm1	8	protein_coding	zinc finger protein, multitype 1 [Source:MGI Symbol;Acc:MGI:1095400]	896.268	900.355	1685.9	1566.79	1.68141	0.749668	6.10989e-08	4.04994e-06	4.90616e-06
ENSMUSG00000069045	Ddx3y	Y	protein_coding	DEAD (Asp-Glu-Ala-Asp) box polypeptide 3, Y-linked [Source:MGI Symbol;Acc:MGI:1349406]	2009.94	1838.44	1015.1	791.391	0.540968	-0.886385	6.18782e-08	4.08313e-06	4.94635e-06
ENSMUSG00000032397	Tipin	9	protein_coding	timeless interacting protein [Source:MGI Symbol;Acc:MGI:1921571]	781.171	864.718	1516.72	1770.19	1.78536	0.836214	6.2775e-08	4.12373e-06	4.99554e-06
ENSMUSG00000020900	Myh10	11	protein_coding	myosin, heavy polypeptide 10, non-muscle [Source:MGI Symbol;Acc:MGI:1930780]	533.925	471.664	1036.87	1025.88	1.81138	0.857089	6.57953e-08	4.30284e-06	5.21252e-06
ENSMUSG00000024180	Tmem8	17	protein_coding	transmembrane protein 8 [Source:MGI Symbol;Acc:MGI:1926283]	1097.69	1081.68	1894.66	1858.13	1.62421	0.699739	7.19642e-08	4.68535e-06	5.6759e-06
ENSMUSG00000111116	Gm48065	10	lncRNA	predicted gene, 48065 [Source:MGI Symbol;Acc:MGI:6097392]	357.015	364.754	103.885	125.237	0.47516	-1.07351	7.37024e-08	4.77729e-06	5.78727e-06
ENSMUSG00000005470	Asf1b	8	protein_coding	anti-silencing function 1B histone chaperone [Source:MGI Symbol;Acc:MGI:1914179]	866.428	823.84	2100.45	1595.22	1.86798	0.901477	7.99948e-08	5.1623e-06	6.25369e-06
ENSMUSG00000027342	Pcna	2	protein_coding	proliferating cell nuclear antigen [Source:MGI Symbol;Acc:MGI:97503]	4155.23	4464.04	6665.44	6753.92	1.50608	0.5908	8.84138e-08	5.68058e-06	6.88154e-06
ENSMUSG00000023216	Epb42	2	protein_coding	erythrocyte membrane protein band 4.2 [Source:MGI Symbol;Acc:MGI:95402]	242.984	249.458	682.671	562.234	1.97938	0.985051	9.34488e-08	5.97787e-06	7.24167e-06
ENSMUSG00000086124	A530076I17Rik	14	lncRNA	RIKEN cDNA A530076I17 gene [Source:MGI Symbol;Acc:MGI:2443897]	72.4688	69.1774	261.196	256.691	2.13801	1.09627	9.56862e-08	6.09438e-06	7.38281e-06
ENSMUSG00000096715	Igkv3-4	6	IG_V_gene	immunoglobulin kappa variable 3-4 [Source:MGI Symbol;Acc:MGI:1330855]	224.866	175.04	1465.27	603.98	2.11492	1.0806	1.01048e-07	6.40801e-06	7.76276e-06
ENSMUSG00000011114	Tbrg1	9	protein_coding	transforming growth factor beta regulated gene 1 [Source:MGI Symbol;Acc:MGI:1100877]	1088.1	1143.52	2092.53	1891.88	1.66209	0.732996	1.06207e-07	6.70614e-06	8.12391e-06
ENSMUSG00000029484	Anxa3	5	protein_coding	annexin A3 [Source:MGI Symbol;Acc:MGI:1201378]	1539.96	1518.76	2713.86	2476.32	1.60487	0.68246	1.1414e-07	7.16471e-06	8.67942e-06
ENSMUSG00000019214	Chtf18	17	protein_coding	CTF18, chromosome transmission fidelity factor 18 [Source:MGI Symbol;Acc:MGI:2384887]	322.912	315.491	683.66	704.347	1.85769	0.893508	1.14447e-07	7.16471e-06	8.67942e-06
ENSMUSG00000015880	Ncapg	5	protein_coding	non-SMC condensin I complex, subunit G [Source:MGI Symbol;Acc:MGI:1930197]	696.979	676.052	1611.7	1285.23	1.82948	0.871435	1.21505e-07	7.57417e-06	9.17545e-06
ENSMUSG00000026073	Il1r2	1	protein_coding	interleukin 1 receptor, type II [Source:MGI Symbol;Acc:MGI:96546]	3749.19	4508.06	7188.82	7118.97	1.62798	0.703079	1.24828e-07	7.74831e-06	9.38641e-06
ENSMUSG00000030346	Rad51ap1	6	protein_coding	RAD51 associated protein 1 [Source:MGI Symbol;Acc:MGI:1098224]	351.687	355.32	852.844	729.217	1.88042	0.911054	1.25897e-07	7.78169e-06	9.42684e-06
ENSMUSG00000024521	Pmaip1	18	protein_coding	phorbol-12-myristate-13-acetate-induced protein 1 [Source:MGI Symbol;Acc:MGI:1930146]	4321.48	4279.57	2816.76	2696.59	0.663499	-0.591833	1.3476e-07	8.269e-06	1.00172e-05
ENSMUSG00000025358	Cdk2	10	protein_coding	cyclin-dependent kinase 2 [Source:MGI Symbol;Acc:MGI:104772]	2177.26	2245.12	3458.86	3546.61	1.52503	0.60884	1.3491e-07	8.269e-06	1.00172e-05
ENSMUSG00000024660	Incenp	19	protein_coding	inner centromere protein [Source:MGI Symbol;Acc:MGI:1313288]	2327.53	2323.73	4031.71	3631.87	1.57043	0.651155	1.35989e-07	8.30045e-06	1.00553e-05
ENSMUSG00000024742	Fen1	19	protein_coding	flap structure specific endonuclease 1 [Source:MGI Symbol;Acc:MGI:102779]	1383.3	1558.59	2504.11	2621.1	1.63344	0.707917	1.36895e-07	8.32104e-06	1.00802e-05
ENSMUSG00000022797	Tfrc	16	protein_coding	transferrin receptor [Source:MGI Symbol;Acc:MGI:98822]	3272.82	2834.18	6403.25	5191.56	1.72534	0.786882	1.38525e-07	8.38533e-06	1.01581e-05
ENSMUSG00000027078	Ube2l6	2	protein_coding	ubiquitin-conjugating enzyme E2L 6 [Source:MGI Symbol;Acc:MGI:1914500]	821.668	895.114	1520.67	1691.14	1.71019	0.774155	1.3934e-07	8.39997e-06	1.01758e-05
ENSMUSG00000021965	Ska3	14	protein_coding	spindle and kinetochore associated complex subunit 3 [Source:MGI Symbol;Acc:MGI:3041235]	196.092	175.04	496.668	464.532	1.98449	0.988771	1.44108e-07	8.65179e-06	1.04809e-05
ENSMUSG00000030342	Cd9	6	protein_coding	CD9 antigen [Source:MGI Symbol;Acc:MGI:88348]	848.311	725.315	1906.53	1509.06	1.85187	0.88898	1.46425e-07	8.75505e-06	1.0606e-05
ENSMUSG00000017861	Mybl2	2	protein_coding	myeloblastosis oncogene-like 2 [Source:MGI Symbol;Acc:MGI:101785]	493.427	445.461	1201.1	947.715	1.89552	0.922595	1.495e-07	8.90254e-06	1.07847e-05
ENSMUSG00000027331	Knstrn	2	protein_coding	kinetochore-localized astrin/SPAG5 binding [Source:MGI Symbol;Acc:MGI:1289298]	1111.54	1128.85	1865.97	2012.67	1.62593	0.701263	1.51106e-07	8.96176e-06	1.08564e-05
ENSMUSG00000025461	Cd163l1	7	protein_coding	CD163 molecule-like 1 [Source:MGI Symbol;Acc:MGI:2443796]	245.115	332.261	753.906	1294.12	2.10346	1.07277	1.55697e-07	9.19679e-06	1.11411e-05
ENSMUSG00000033970	Rfc3	5	protein_coding	replication factor C (activator 1) 3 [Source:MGI Symbol;Acc:MGI:1916513]	353.818	405.631	797.438	846.46	1.84819	0.88611	1.61204e-07	9.48383e-06	1.14888e-05
ENSMUSG00000037544	Dlgap5	14	protein_coding	DLG associated protein 5 [Source:MGI Symbol;Acc:MGI:2183453]	594.67	560.756	1519.68	1134.24	1.89498	0.922182	1.76957e-07	1.03689e-05	1.25611e-05
ENSMUSG00000027883	Gpsm2	3	protein_coding	G-protein signalling modulator 2 (AGS3-like, C. elegans) [Source:MGI Symbol;Acc:MGI:1923373]	735.345	742.085	1375.23	1304.77	1.67532	0.74444	1.78193e-07	1.03998e-05	1.25984e-05
ENSMUSG00000026683	Nuf2	1	protein_coding	NUF2, NDC80 kinetochore complex component [Source:MGI Symbol;Acc:MGI:1914227]	591.473	577.527	1292.13	1088.94	1.79141	0.841099	1.79761e-07	1.04497e-05	1.26589e-05
ENSMUSG00000069919	Hba-a1	11	protein_coding	hemoglobin alpha, adult chain 1 [Source:MGI Symbol;Acc:MGI:96015]	1222.38	1412.9	2574.36	3973.83	1.95044	0.963802	1.87655e-07	1.08655e-05	1.31626e-05
ENSMUSG00000027203	Dut	2	protein_coding	deoxyuridine triphosphatase [Source:MGI Symbol;Acc:MGI:1346051]	1300.18	1446.44	2352.74	2786.3	1.70738	0.771781	1.9036e-07	1.09787e-05	1.32997e-05
ENSMUSG00000040732	Erg	16	protein_coding	ETS transcription factor [Source:MGI Symbol;Acc:MGI:95415]	68.2059	58.696	395.751	230.933	2.09558	1.06735	1.91401e-07	1.09816e-05	1.33032e-05
ENSMUSG00000020914	Top2a	11	protein_coding	topoisomerase (DNA) II alpha [Source:MGI Symbol;Acc:MGI:98790]	5466.07	4919.98	12691.7	8997.52	1.81353	0.858802	1.91909e-07	1.09816e-05	1.33032e-05
ENSMUSG00000025270	Alas2	X	protein_coding	aminolevulinic acid synthase 2, erythroid [Source:MGI Symbol;Acc:MGI:87990]	497.69	507.301	953.76	985.908	1.73691	0.796526	2.26929e-07	1.29349e-05	1.56696e-05
ENSMUSG00000032035	Ets1	9	protein_coding	E26 avian leukemia oncogene 1, 5' domain [Source:MGI Symbol;Acc:MGI:95455]	727.885	560.756	2038.12	1385.6	1.98372	0.988208	2.4303e-07	1.3799e-05	1.67163e-05
ENSMUSG00000034201	Gas2l1	11	protein_coding	growth arrest-specific 2 like 1 [Source:MGI Symbol;Acc:MGI:1926176]	1852.22	1851.02	1090.29	935.281	0.595024	-0.748981	2.62797e-07	1.48638e-05	1.80062e-05
ENSMUSG00000028542	Slc6a9	4	protein_coding	solute carrier family 6 (neurotransmitter transporter, glycine), member 9 [Source:MGI Symbol;Acc:MGI:95760]	92.7174	81.7551	278.015	300.214	2.06965	1.04939	2.66982e-07	1.50424e-05	1.82225e-05
ENSMUSG00000032221	Mns1	9	protein_coding	meiosis-specific nuclear structural protein 1 [Source:MGI Symbol;Acc:MGI:107933]	489.164	533.505	1029.94	976.138	1.75056	0.807813	2.702e-07	1.51654e-05	1.83715e-05
ENSMUSG00000030724	Cd19	7	protein_coding	CD19 antigen [Source:MGI Symbol;Acc:MGI:88319]	316.518	207.532	60.352	40.8575	0.484379	-1.04579	2.74275e-07	1.53353e-05	1.85774e-05
ENSMUSG00000025491	Ifitm1	7	protein_coding	interferon induced transmembrane protein 1 [Source:MGI Symbol;Acc:MGI:1915963]	24807.8	27358.6	39131.9	39355.5	1.46235	0.548292	2.81791e-07	1.56957e-05	1.90139e-05
ENSMUSG00000026728	Vim	2	protein_coding	vimentin [Source:MGI Symbol;Acc:MGI:98932]	130843	141091	92601.8	83458.5	0.669829	-0.578135	2.84846e-07	1.58006e-05	1.91411e-05
ENSMUSG00000078780	Gm5150	3	protein_coding	predicted gene 5150 [Source:MGI Symbol;Acc:MGI:3779469]	4785.07	5096.07	3222.4	2955.95	0.652248	-0.616508	2.85833e-07	1.58006e-05	1.91411e-05
ENSMUSG00000066861	Oas1g	5	protein_coding	2'-5' oligoadenylate synthetase 1G [Source:MGI Symbol;Acc:MGI:97429]	320.781	361.609	715.32	765.633	1.83985	0.879591	3.00168e-07	1.65307e-05	2.00255e-05
ENSMUSG00000048922	Cdca2	14	protein_coding	cell division cycle associated 2 [Source:MGI Symbol;Acc:MGI:1919787]	413.498	380.476	917.153	790.503	1.83129	0.872859	3.14515e-07	1.71979e-05	2.08337e-05
ENSMUSG00000096982	Redrum	18	lncRNA	Redrum, erythroid developmental long intergenic non-protein coding transcript [Source:MGI Symbol;Acc:MGI:1924683]	67.1402	63.9367	0	0	0.644398	-0.633975	3.14631e-07	1.71979e-05	2.08337e-05
ENSMUSG00000012443	Kif11	19	protein_coding	kinesin family member 11 [Source:MGI Symbol;Acc:MGI:1098231]	1749.91	1553.35	4290.93	3000.36	1.85229	0.889312	3.17244e-07	1.72762e-05	2.09287e-05
ENSMUSG00000044986	Tst	15	protein_coding	thiosulfate sulfurtransferase, mitochondrial [Source:MGI Symbol;Acc:MGI:98852]	93.7831	109.007	314.622	316.201	2.04387	1.0313	3.20276e-07	1.73768e-05	2.10504e-05
ENSMUSG00000035835	Plppr3	10	protein_coding	phospholipid phosphatase related 3 [Source:MGI Symbol;Acc:MGI:2388640]	801.42	742.085	1357.43	1470.87	1.68085	0.749187	3.27234e-07	1.76887e-05	2.14284e-05
ENSMUSG00000039542	Ncam1	9	protein_coding	neural cell adhesion molecule 1 [Source:MGI Symbol;Acc:MGI:97281]	136.412	81.7551	517.445	375.711	2.0762	1.05394	3.37063e-07	1.81531e-05	2.19909e-05
ENSMUSG00000035493	Tgfbi	13	protein_coding	transforming growth factor, beta induced [Source:MGI Symbol;Acc:MGI:99959]	201703	211853	146140	140686	0.708345	-0.497477	3.60396e-07	1.93386e-05	2.3427e-05
ENSMUSG00000003469	Phyhip	14	protein_coding	phytanoyl-CoA hydroxylase interacting protein [Source:MGI Symbol;Acc:MGI:1860417]	89.5203	104.814	290.877	344.624	2.05098	1.03632	3.74536e-07	2.0024e-05	2.42574e-05
ENSMUSG00000006398	Cdc20	4	protein_coding	cell division cycle 20 [Source:MGI Symbol;Acc:MGI:1859866]	811.011	854.236	1915.44	1496.63	1.78637	0.837028	3.77199e-07	2.0093e-05	2.4341e-05
ENSMUSG00000027496	Aurka	2	protein_coding	aurora kinase A [Source:MGI Symbol;Acc:MGI:894678]	791.828	829.081	1614.66	1404.25	1.69483	0.761142	4.11688e-07	2.18508e-05	2.64703e-05
ENSMUSG00000004864	Mapk13	17	protein_coding	mitogen-activated protein kinase 13 [Source:MGI Symbol;Acc:MGI:1346864]	1433.39	1462.16	2377.47	2862.69	1.66575	0.736173	4.19518e-07	2.2186e-05	2.68764e-05
ENSMUSG00000020185	E2f7	10	protein_coding	E2F transcription factor 7 [Source:MGI Symbol;Acc:MGI:1289147]	198.223	188.666	511.508	452.097	1.93002	0.948614	4.45534e-07	2.34771e-05	2.84405e-05
ENSMUSG00000006345	Ggt1	10	protein_coding	gamma-glutamyltransferase 1 [Source:MGI Symbol;Acc:MGI:95706]	167.318	150.933	422.464	406.798	1.95487	0.967072	4.65844e-07	2.44593e-05	2.96304e-05
ENSMUSG00000001517	Foxm1	6	protein_coding	forkhead box M1 [Source:MGI Symbol;Acc:MGI:1347487]	909.057	768.289	2067.8	1576.57	1.83214	0.873531	4.74897e-07	2.48456e-05	3.00983e-05
ENSMUSG00000024948	Map4k2	19	protein_coding	mitogen-activated protein kinase kinase kinase kinase 2 [Source:MGI Symbol;Acc:MGI:1346883]	4468.55	3921.1	7168.04	6582.49	1.55814	0.639822	4.83338e-07	2.51972e-05	3.05243e-05
ENSMUSG00000056399	Prss34	17	protein_coding	protease, serine 34 [Source:MGI Symbol;Acc:MGI:2681414]	154.529	173.992	406.634	472.525	1.96623	0.975435	5.03557e-07	2.61582e-05	3.16884e-05
ENSMUSG00000021697	Depdc1b	13	protein_coding	DEP domain containing 1B [Source:MGI Symbol;Acc:MGI:2145425]	326.11	319.684	896.376	675.036	1.91153	0.934728	5.1153e-07	2.64785e-05	3.20764e-05
ENSMUSG00000026669	Mcm10	2	protein_coding	minichromosome maintenance 10 replication initiation factor [Source:MGI Symbol;Acc:MGI:1917274]	643.693	658.234	1255.52	1148.45	1.68398	0.751879	5.13687e-07	2.64857e-05	3.20851e-05
ENSMUSG00000036390	Gadd45a	6	protein_coding	growth arrest and DNA-damage-inducible 45 alpha [Source:MGI Symbol;Acc:MGI:107799]	1113.67	1070.15	1826.39	2156.56	1.67183	0.741427	5.15286e-07	2.64857e-05	3.20851e-05
ENSMUSG00000020029	Nudt4	10	protein_coding	nudix (nucleoside diphosphate linked moiety X)-type motif 4 [Source:MGI Symbol;Acc:MGI:1918457]	3457.19	3136.04	5270.41	6449.26	1.64505	0.718136	5.30708e-07	2.7183e-05	3.29299e-05
ENSMUSG00000076609	Igkc	6	IG_C_gene	immunoglobulin kappa constant [Source:MGI Symbol;Acc:MGI:96495]	39703.3	31452.7	79662.7	60930.9	1.74823	0.805895	5.53025e-07	2.82274e-05	3.41951e-05
ENSMUSG00000055653	Gpc3	X	protein_coding	glypican 3 [Source:MGI Symbol;Acc:MGI:104903]	5.32859	1.04814	25.7238	556.017	1.28402	0.360665	5.77646e-07	2.93817e-05	3.55934e-05
ENSMUSG00000019773	Fbxo5	10	protein_coding	F-box protein 5 [Source:MGI Symbol;Acc:MGI:1914391]	449.733	389.909	848.886	871.33	1.77991	0.831806	5.86194e-07	2.97133e-05	3.59951e-05
ENSMUSG00000036352	Ubac1	2	protein_coding	ubiquitin associated domain containing 1 [Source:MGI Symbol;Acc:MGI:1920995]	1461.1	1514.57	2416.06	2895.55	1.64779	0.720528	6.43268e-07	3.24088e-05	3.92604e-05
ENSMUSG00000021707	Dhfr	13	protein_coding	dihydrofolate reductase [Source:MGI Symbol;Acc:MGI:94890]	465.719	521.975	939.909	1004.56	1.74298	0.801559	6.43795e-07	3.24088e-05	3.92604e-05
ENSMUSG00000040950	Mgl2	11	protein_coding	macrophage galactose N-acetyl-galactosamine specific lectin 2 [Source:MGI Symbol;Acc:MGI:2385729]	54.3516	25.1554	260.206	218.499	1.97166	0.979408	6.51696e-07	3.26941e-05	3.96061e-05
ENSMUSG00000078350	Smim1	4	protein_coding	small integral membrane protein 1 [Source:MGI Symbol;Acc:MGI:1916109]	154.529	155.125	385.857	540.029	1.9991	0.999354	6.93107e-07	3.4653e-05	4.19791e-05
ENSMUSG00000037725	Ckap2	8	protein_coding	cytoskeleton associated protein 2 [Source:MGI Symbol;Acc:MGI:1931797]	309.058	337.502	693.554	669.707	1.80104	0.848828	7.0092e-07	3.49244e-05	4.23079e-05
ENSMUSG00000049866	Arl4c	1	protein_coding	ADP-ribosylation factor-like 4C [Source:MGI Symbol;Acc:MGI:2445172]	8926.45	9337.9	6263.75	5733.37	0.678811	-0.558919	7.07511e-07	3.51333e-05	4.2561e-05
ENSMUSG00000029516	Cit	5	protein_coding	citron [Source:MGI Symbol;Acc:MGI:105313]	566.962	493.675	1266.4	1013.44	1.81333	0.858644	8.22959e-07	4.07281e-05	4.93386e-05
ENSMUSG00000028369	Svep1	4	protein_coding	sushi, von Willebrand factor type A, EGF and pentraxin domain containing 1 [Source:MGI Symbol;Acc:MGI:1928849]	17.0515	15.7221	161.269	100.367	1.89108	0.919208	8.42765e-07	4.15679e-05	5.03559e-05
ENSMUSG00000033065	Pfkm	15	protein_coding	phosphofructokinase, muscle [Source:MGI Symbol;Acc:MGI:97548]	499.822	545.034	963.654	1104.04	1.74377	0.80221	8.56406e-07	4.20989e-05	5.09992e-05
ENSMUSG00000041064	Pif1	9	protein_coding	PIF1 5'-to-3' DNA helicase [Source:MGI Symbol;Acc:MGI:2143057]	235.524	216.966	521.402	514.271	1.85894	0.894479	8.60231e-07	4.21456e-05	5.10557e-05
ENSMUSG00000051378	Kif18b	11	protein_coding	kinesin family member 18B [Source:MGI Symbol;Acc:MGI:2446979]	396.447	362.657	1083.37	776.292	1.90101	0.926766	8.81359e-07	4.30368e-05	5.21353e-05
ENSMUSG00000021811	Dnajc9	14	protein_coding	DnaJ heat shock protein family (Hsp40) member C9 [Source:MGI Symbol;Acc:MGI:1915326]	1174.42	1257.77	1980.73	2037.54	1.56298	0.644296	9.59946e-07	4.67185e-05	5.65954e-05
ENSMUSG00000023015	Racgap1	15	protein_coding	Rac GTPase-activating protein 1 [Source:MGI Symbol;Acc:MGI:1349423]	1771.22	1706.38	3501.41	2810.28	1.66012	0.731289	1.00006e-06	4.85098e-05	5.87654e-05
ENSMUSG00000000028	Cdc45	16	protein_coding	cell division cycle 45 [Source:MGI Symbol;Acc:MGI:1338073]	757.725	773.529	1507.81	1306.55	1.67232	0.741854	1.01063e-06	4.88603e-05	5.919e-05
ENSMUSG00000024587	Nars	18	protein_coding	asparaginyl-tRNA synthetase [Source:MGI Symbol;Acc:MGI:1917473]	8330.71	8511.97	5810.62	5243.97	0.679061	-0.558386	1.05694e-06	5.08568e-05	6.16086e-05
ENSMUSG00000026616	Cr2	1	protein_coding	complement receptor 2 [Source:MGI Symbol;Acc:MGI:88489]	164.121	111.103	22.7557	16.8759	0.523804	-0.9329	1.05886e-06	5.08568e-05	6.16086e-05
ENSMUSG00000022555	Dgat1	15	protein_coding	diacylglycerol O-acyltransferase 1 [Source:MGI Symbol;Acc:MGI:1333825]	2219.89	2280.76	3587.48	4526.3	1.65304	0.725118	1.06635e-06	5.09142e-05	6.16782e-05
ENSMUSG00000020439	Smtn	11	protein_coding	smoothelin [Source:MGI Symbol;Acc:MGI:1354727]	184.369	155.125	524.37	413.904	1.95432	0.966668	1.06701e-06	5.09142e-05	6.16782e-05
ENSMUSG00000061527	Krt5	15	protein_coding	keratin 5 [Source:MGI Symbol;Acc:MGI:96702]	0	0	0	592.433	1.01704	0.0243751	1.15403e-06	5.48875e-05	6.64915e-05
ENSMUSG00000001739	Cldn15	5	protein_coding	claudin 15 [Source:MGI Symbol;Acc:MGI:1913103]	458.259	465.375	857.79	895.311	1.70162	0.766906	1.16131e-06	5.50551e-05	6.66945e-05
ENSMUSG00000014846	Tppp3	8	protein_coding	tubulin polymerization-promoting protein family member 3 [Source:MGI Symbol;Acc:MGI:1915221]	7851.14	9201.65	4816.29	5402.96	0.636075	-0.652732	1.20898e-06	5.71299e-05	6.9208e-05
ENSMUSG00000014543	Klra17	6	protein_coding	killer cell lectin-like receptor, subfamily A, member 17 [Source:MGI Symbol;Acc:MGI:2180674]	333.57	354.272	735.108	679.477	1.77088	0.824469	1.22235e-06	5.7576e-05	6.97484e-05
ENSMUSG00000021175	Cdca7l	12	protein_coding	cell division cycle associated 7 like [Source:MGI Symbol;Acc:MGI:2384982]	420.958	432.883	838.992	806.491	1.71447	0.777764	1.25063e-06	5.85636e-05	7.09447e-05
ENSMUSG00000057163	Prss2	6	protein_coding	protease, serine 2 [Source:MGI Symbol;Acc:MGI:102759]	149.2	222.206	20.7769	37.3046	0.522631	-0.936136	1.25131e-06	5.85636e-05	7.09447e-05
ENSMUSG00000034311	Kif4	X	protein_coding	kinesin family member 4 [Source:MGI Symbol;Acc:MGI:108389]	581.882	528.264	1414.81	1048.08	1.82761	0.869957	1.28699e-06	6.00416e-05	7.27353e-05
ENSMUSG00000069833	Ahnak	19	protein_coding	AHNAK nucleoprotein (desmoyokin) [Source:MGI Symbol;Acc:MGI:1316648]	46357.6	44692.8	31656.1	27513.9	0.674327	-0.56848	1.29952e-06	6.0434e-05	7.32106e-05
ENSMUSG00000105547	Iglc3	16	IG_C_gene	immunoglobulin lambda constant 3 [Source:MGI Symbol;Acc:MGI:99886]	708.702	673.956	349.25	302.878	0.557528	-0.842884	1.35585e-06	6.28539e-05	7.61421e-05
ENSMUSG00000053338	Tarm1	7	protein_coding	T cell-interacting, activating receptor on myeloid cells 1 [Source:MGI Symbol;Acc:MGI:2442280]	4178.68	4583.53	2821.71	2839.59	0.671502	-0.574537	1.37762e-06	6.36615e-05	7.71204e-05
ENSMUSG00000064373	Selenop	15	protein_coding	selenoprotein P [Source:MGI Symbol;Acc:MGI:894288]	17451.1	16573.2	11792.4	10444.4	0.677445	-0.561825	1.46158e-06	6.73291e-05	8.15634e-05
ENSMUSG00000022843	Clcn2	16	protein_coding	chloride channel, voltage-sensitive 2 [Source:MGI Symbol;Acc:MGI:105061]	246.181	206.484	512.498	555.129	1.86323	0.897809	1.58053e-06	7.25806e-05	8.79251e-05
ENSMUSG00000026622	Nek2	1	protein_coding	NIMA (never in mitosis gene a)-related expressed kinase 2 [Source:MGI Symbol;Acc:MGI:109359]	466.784	473.761	875.599	881.1	1.68251	0.750618	1.61175e-06	7.3783e-05	8.93817e-05
ENSMUSG00000029687	Ezh2	6	protein_coding	enhancer of zeste 2 polycomb repressive complex 2 subunit [Source:MGI Symbol;Acc:MGI:107940]	1442.98	1435.96	2235.99	2310.22	1.51051	0.59504	1.69796e-06	7.73931e-05	9.3755e-05
ENSMUSG00000026656	Fcgr2b	1	protein_coding	Fc receptor, IgG, low affinity IIb [Source:MGI Symbol;Acc:MGI:95499]	20498	21550.9	14821.9	13467.9	0.693077	-0.528912	1.70118e-06	7.73931e-05	9.3755e-05
ENSMUSG00000046008	Pnlip	19	protein_coding	pancreatic lipase [Source:MGI Symbol;Acc:MGI:97722]	270.692	495.772	43.5326	90.597	0.523826	-0.932841	1.73098e-06	7.85049e-05	9.51019e-05
ENSMUSG00000045545	Krt14	11	protein_coding	keratin 14 [Source:MGI Symbol;Acc:MGI:96688]	0	0	0	446.767	1.01704	0.0243694	1.74417e-06	7.88591e-05	9.5531e-05
ENSMUSG00000040312	Cchcr1	17	protein_coding	coiled-coil alpha-helical rod protein 1 [Source:MGI Symbol;Acc:MGI:2385321]	277.087	263.084	557.02	613.75	1.80477	0.851816	1.75457e-06	7.90851e-05	9.58048e-05
ENSMUSG00000038179	Slamf7	1	protein_coding	SLAM family member 7 [Source:MGI Symbol;Acc:MGI:1922595]	209.946	182.377	588.68	449.432	1.9181	0.939676	1.778e-06	7.98954e-05	9.67863e-05
ENSMUSG00000036223	Ska1	18	protein_coding	spindle and kinetochore associated complex subunit 1 [Source:MGI Symbol;Acc:MGI:1913718]	239.786	222.206	540.2	500.06	1.83057	0.872292	1.78833e-06	8.01137e-05	9.70509e-05
ENSMUSG00000038644	Pold1	7	protein_coding	polymerase (DNA directed), delta 1, catalytic subunit [Source:MGI Symbol;Acc:MGI:97741]	1185.08	1173.92	1920.38	1875	1.53014	0.613661	1.90825e-06	8.52253e-05	0.000103243
ENSMUSG00000042476	Abcb4	5	protein_coding	ATP-binding cassette, sub-family B (MDR/TAP), member 4 [Source:MGI Symbol;Acc:MGI:97569]	483.836	505.205	947.824	896.2	1.67854	0.747209	1.92864e-06	8.58744e-05	0.000104029
ENSMUSG00000040029	Ipo8	6	protein_coding	importin 8 [Source:MGI Symbol;Acc:MGI:2444611]	1956.66	1776.6	1124.92	969.032	0.611206	-0.710269	1.95466e-06	8.6769e-05	0.000105113
ENSMUSG00000048327	Ckap2l	2	protein_coding	cytoskeleton associated protein 2-like [Source:MGI Symbol;Acc:MGI:1917716]	640.496	619.452	1418.77	1116.47	1.74389	0.802305	2.07102e-06	9.16566e-05	0.000111034
ENSMUSG00000028068	Iqgap3	3	protein_coding	IQ motif containing GTPase activating protein 3 [Source:MGI Symbol;Acc:MGI:3028642]	449.733	364.754	1277.29	846.46	1.90311	0.928358	2.24996e-06	9.92761e-05	0.000120264
ENSMUSG00000047507	Baiap3	17	protein_coding	BAI1-associated protein 3 [Source:MGI Symbol;Acc:MGI:2685783]	77.7974	56.5997	229.536	261.132	1.97266	0.98014	2.34799e-06	0.00010329	0.000125127
ENSMUSG00000045629	Sh3tc2	18	protein_coding	SH3 domain and tetratricopeptide repeats 2 [Source:MGI Symbol;Acc:MGI:2444417]	253.641	236.88	533.275	529.371	1.79657	0.845246	2.50633e-06	0.000109926	0.000133166
ENSMUSG00000031697	Orc6	8	protein_coding	origin recognition complex, subunit 6 [Source:MGI Symbol;Acc:MGI:1929285]	705.505	705.4	1185.27	1328.76	1.63252	0.707097	2.6119e-06	0.000114214	0.00013836
ENSMUSG00000024667	Tmem216	19	protein_coding	transmembrane protein 216 [Source:MGI Symbol;Acc:MGI:1920020]	230.195	219.062	538.221	478.743	1.82455	0.86754	2.62083e-06	0.000114263	0.00013842
ENSMUSG00000001473	Tubb6	18	protein_coding	tubulin, beta 6 class V [Source:MGI Symbol;Acc:MGI:1915201]	2909.41	3023.89	1965.89	1789.73	0.662908	-0.59312	2.77554e-06	0.00012065	0.000146156
ENSMUSG00000062157	Ifnlr1	4	protein_coding	interferon lambda receptor 1 [Source:MGI Symbol;Acc:MGI:2429859]	202.486	141.499	544.158	444.991	1.92927	0.948057	2.80412e-06	0.000121531	0.000147225
ENSMUSG00000049037	Clec4a1	6	protein_coding	C-type lectin domain family 4, member a1 [Source:MGI Symbol;Acc:MGI:3036291]	14280.6	14667.7	10140.1	8844.75	0.680645	-0.555026	3.05674e-06	0.000132089	0.000160014
ENSMUSG00000014030	Pax5	4	protein_coding	paired box 5 [Source:MGI Symbol;Acc:MGI:97489]	137.478	93.2847	17.8088	14.2113	0.547749	-0.868414	3.13754e-06	0.000135182	0.000163761
ENSMUSG00000030878	Cdr2	7	protein_coding	cerebellar degeneration-related 2 [Source:MGI Symbol;Acc:MGI:1100885]	285.612	277.758	563.945	618.191	1.76847	0.822503	3.2272e-06	0.000138637	0.000167947
ENSMUSG00000058626	Capn11	17	protein_coding	calpain 11 [Source:MGI Symbol;Acc:MGI:1352490]	29.8401	16.7703	149.396	135.895	1.86788	0.901399	3.3038e-06	0.000141513	0.000171431
ENSMUSG00000029390	Tmed2	5	protein_coding	transmembrane p24 trafficking protein 2 [Source:MGI Symbol;Acc:MGI:1929269]	3519	3840.4	1916.42	2340.42	0.624919	-0.678258	3.36195e-06	0.000143584	0.000173939
ENSMUSG00000053604	Rpia	6	protein_coding	ribose 5-phosphate isomerase A [Source:MGI Symbol;Acc:MGI:103254]	1675.31	1727.34	2666.37	2574.91	1.47973	0.565332	3.41288e-06	0.000145335	0.000176061
ENSMUSG00000095028	Sirpb1b	3	protein_coding	signal-regulatory protein beta 1B [Source:MGI Symbol;Acc:MGI:3779828]	2677.08	2718.88	1767.03	1544.59	0.649334	-0.622967	3.47103e-06	0.000147383	0.000178542
ENSMUSG00000020492	Ska2	11	protein_coding	spindle and kinetochore associated complex subunit 2 [Source:MGI Symbol;Acc:MGI:1913390]	247.246	269.373	529.317	603.98	1.7965	0.84519	3.64296e-06	0.000154236	0.000186844
ENSMUSG00000022322	Shcbp1	8	protein_coding	Shc SH2-domain binding protein 1 [Source:MGI Symbol;Acc:MGI:1338802]	353.818	332.261	823.162	660.825	1.78632	0.83699	3.70499e-06	0.00015641	0.000189477
ENSMUSG00000034023	Fancd2	6	protein_coding	Fanconi anemia, complementation group D2 [Source:MGI Symbol;Acc:MGI:2448480]	367.673	321.78	913.196	683.918	1.82807	0.870321	3.81339e-06	0.000160524	0.000194461
ENSMUSG00000022221	Ripk3	14	protein_coding	receptor-interacting serine-threonine kinase 3 [Source:MGI Symbol;Acc:MGI:2154952]	4206.39	4563.61	2957.25	2771.2	0.679102	-0.558299	3.90788e-06	0.00016403	0.000198708
ENSMUSG00000027323	Rad51	2	protein_coding	RAD51 recombinase [Source:MGI Symbol;Acc:MGI:97890]	483.836	496.82	888.461	889.982	1.64364	0.716894	4.16492e-06	0.00017432	0.000211173
ENSMUSG00000023393	Slc17a9	2	protein_coding	solute carrier family 17, member 9 [Source:MGI Symbol;Acc:MGI:1919107]	329.307	369.994	679.702	728.329	1.7322	0.792606	4.19481e-06	0.000174824	0.000211784
ENSMUSG00000024665	Fads2	19	protein_coding	fatty acid desaturase 2 [Source:MGI Symbol;Acc:MGI:1930079]	221.669	208.58	467.976	483.184	1.79796	0.846362	4.20655e-06	0.000174824	0.000211784
ENSMUSG00000047181	Samd14	11	protein_coding	sterile alpha motif domain containing 14 [Source:MGI Symbol;Acc:MGI:2384945]	407.104	447.557	798.428	1026.77	1.77502	0.827838	4.22239e-06	0.000174824	0.000211784
ENSMUSG00000040204	Pclaf	9	protein_coding	PCNA clamp associated factor [Source:MGI Symbol;Acc:MGI:1915276]	1708.35	1602.61	3149.19	2587.34	1.60017	0.678222	4.22469e-06	0.000174824	0.000211784
ENSMUSG00000029468	P2rx7	5	protein_coding	purinergic receptor P2X, ligand-gated ion channel, 7 [Source:MGI Symbol;Acc:MGI:1339957]	2294.49	2130.87	1408.87	1236.38	0.638786	-0.646594	4.34105e-06	0.000179046	0.000216899
ENSMUSG00000022945	Chaf1b	16	protein_coding	chromatin assembly factor 1, subunit B (p60) [Source:MGI Symbol;Acc:MGI:1314881]	527.53	535.601	1000.26	925.51	1.64191	0.715375	4.35118e-06	0.000179046	0.000216899
ENSMUSG00000027327	1700037H04Rik	2	protein_coding	RIKEN cDNA 1700037H04 gene [Source:MGI Symbol;Acc:MGI:1914576]	566.962	600.586	1006.2	1152	1.66028	0.731424	4.42366e-06	0.000181519	0.000219894
ENSMUSG00000030246	Ldhb	6	protein_coding	lactate dehydrogenase B [Source:MGI Symbol;Acc:MGI:96763]	137.478	146.74	366.07	882.876	1.90608	0.930612	4.5375e-06	0.00018567	0.000224923
ENSMUSG00000075707	Dio3	12	protein_coding	deiodinase, iodothyronine type III [Source:MGI Symbol;Acc:MGI:1306782]	0	0	0	360.612	1.01703	0.0243637	5.07024e-06	0.000206891	0.000250631
ENSMUSG00000023008	Fmnl3	15	protein_coding	formin-like 3 [Source:MGI Symbol;Acc:MGI:109569]	469.981	351.128	1079.41	841.131	1.8236	0.86679	5.33993e-06	0.000217291	0.000263229
ENSMUSG00000053886	Sh2d4a	8	protein_coding	SH2 domain containing 4A [Source:MGI Symbol;Acc:MGI:1919531]	111.9	107.959	282.962	318.866	1.88919	0.917765	5.38299e-06	0.000218436	0.000264616
ENSMUSG00000040693	Slco4c1	1	protein_coding	solute carrier organic anion transporter family, member 4C1 [Source:MGI Symbol;Acc:MGI:2442784]	101.243	56.5997	608.467	261.132	1.83618	0.876705	5.5438e-06	0.00022434	0.000271769
ENSMUSG00000033170	Card10	15	protein_coding	caspase recruitment domain family, member 10 [Source:MGI Symbol;Acc:MGI:2146012]	286.678	186.569	794.47	579.11	1.90068	0.926514	5.56876e-06	0.000224729	0.00027224
ENSMUSG00000004562	Arhgef40	14	protein_coding	Rho guanine nucleotide exchange factor (GEF) 40 [Source:MGI Symbol;Acc:MGI:2685515]	120.426	109.007	288.898	368.605	1.89927	0.925441	5.61471e-06	0.000225562	0.000273248
ENSMUSG00000042417	Ccno	13	protein_coding	cyclin O [Source:MGI Symbol;Acc:MGI:2145534]	143.872	120.536	346.282	342.847	1.87086	0.903702	5.62018e-06	0.000225562	0.000273248
ENSMUSG00000059323	Tonsl	15	protein_coding	tonsoku-like, DNA repair protein [Source:MGI Symbol;Acc:MGI:1919999]	342.095	325.972	644.085	665.266	1.70548	0.770174	5.73825e-06	0.000229248	0.000277714
ENSMUSG00000029177	Cenpa	5	protein_coding	centromere protein A [Source:MGI Symbol;Acc:MGI:88375]	1971.58	2012.43	3033.43	2943.51	1.4485	0.534563	5.74333e-06	0.000229248	0.000277714
ENSMUSG00000021477	Ctsl	13	protein_coding	cathepsin L [Source:MGI Symbol;Acc:MGI:88564]	10740.3	12236	7489.59	7762.92	0.688358	-0.538769	6.12132e-06	0.000243672	0.000295187
ENSMUSG00000063931	Pepd	7	protein_coding	peptidase D [Source:MGI Symbol;Acc:MGI:97542]	2373.35	2584.72	1605.76	1557.91	0.668776	-0.580404	6.18517e-06	0.000245232	0.000297077
ENSMUSG00000032411	Tfdp2	9	protein_coding	transcription factor Dp 2 [Source:MGI Symbol;Acc:MGI:107167]	425.221	415.065	864.716	755.863	1.69096	0.757843	6.20683e-06	0.000245232	0.000297077
ENSMUSG00000104213	Ighd	12	IG_C_gene	immunoglobulin heavy constant delta [Source:MGI Symbol;Acc:MGI:96447]	253.641	161.414	48.4795	48.8513	0.526461	-0.925602	6.21073e-06	0.000245232	0.000297077
ENSMUSG00000042190	Cmklr1	5	protein_coding	chemokine-like receptor 1 [Source:MGI Symbol;Acc:MGI:109603]	4116.87	4000.76	2460.58	1732.89	0.590469	-0.760066	6.43699e-06	0.000253482	0.000307072
ENSMUSG00000066357	Wdr6	9	protein_coding	WD repeat domain 6 [Source:MGI Symbol;Acc:MGI:1930140]	290.941	278.806	566.913	776.292	1.82179	0.865355	6.57178e-06	0.000258097	0.000312662
ENSMUSG00000041498	Kif14	1	protein_coding	kinesin family member 14 [Source:MGI Symbol;Acc:MGI:1098226]	416.696	376.283	989.378	746.093	1.77978	0.831697	6.60317e-06	0.000258636	0.000313315
ENSMUSG00000046591	Ticrr	7	protein_coding	TOPBP1-interacting checkpoint and replication regulator [Source:MGI Symbol;Acc:MGI:1924261]	320.781	249.458	882.525	608.421	1.86392	0.898338	6.72784e-06	0.000262173	0.0003176
ENSMUSG00000007080	Pole	5	protein_coding	polymerase (DNA directed), epsilon [Source:MGI Symbol;Acc:MGI:1196391]	473.179	405.631	1134.82	831.361	1.7924	0.841894	6.72928e-06	0.000262173	0.0003176
ENSMUSG00000005410	Mcm5	8	protein_coding	minichromosome maintenance complex component 5 [Source:MGI Symbol;Acc:MGI:103197]	3699.11	3327.85	6749.53	5360.32	1.5903	0.6693	6.77593e-06	0.000263291	0.000318954
ENSMUSG00000096054	Syne1	10	protein_coding	spectrin repeat containing, nuclear envelope 1 [Source:MGI Symbol;Acc:MGI:1927152]	1255.42	751.518	5498.96	2176.1	1.89601	0.92297	7.04403e-06	0.000272984	0.000330697
ENSMUSG00000004032	Gstm5	3	protein_coding	glutathione S-transferase, mu 5 [Source:MGI Symbol;Acc:MGI:1309466]	216.341	203.34	447.199	629.738	1.85583	0.892068	7.10623e-06	0.000274668	0.000332736
ENSMUSG00000054106	Try4	6	protein_coding	trypsin 4 [Source:MGI Symbol;Acc:MGI:102757]	77.7974	112.151	9.89378	13.3231	0.576801	-0.793855	7.41606e-06	0.000285889	0.00034633
ENSMUSG00000022673	Mcm4	16	protein_coding	minichromosome maintenance complex component 4 [Source:MGI Symbol;Acc:MGI:103199]	3202.48	3040.66	5204.13	4537.84	1.4894	0.574729	7.53032e-06	0.000289532	0.000350743
ENSMUSG00000036687	Tmem184a	5	protein_coding	transmembrane protein 184a [Source:MGI Symbol;Acc:MGI:2385897]	5.32859	5.24071	70.2458	65.7272	1.65053	0.72293	7.62283e-06	0.000292321	0.000354122
ENSMUSG00000031024	St5	7	protein_coding	suppression of tumorigenicity 5 [Source:MGI Symbol;Acc:MGI:108517]	104.44	88.044	256.249	350.841	1.89943	0.92557	7.68865e-06	0.000294076	0.000356248
ENSMUSG00000020571	Pdia6	12	protein_coding	protein disulfide isomerase associated 6 [Source:MGI Symbol;Acc:MGI:1919103]	17597.1	19409.5	12539.4	13037.1	0.710504	-0.493086	7.88315e-06	0.000299975	0.000363393
ENSMUSG00000010048	Ifrd2	9	protein_coding	interferon-related developmental regulator 2 [Source:MGI Symbol;Acc:MGI:1316708]	1079.57	1118.37	1712.61	1959.38	1.55894	0.640565	7.88383e-06	0.000299975	0.000363393
ENSMUSG00000023942	Slc29a1	17	protein_coding	solute carrier family 29 (nucleoside transporters), member 1 [Source:MGI Symbol;Acc:MGI:1927073]	1275.66	1260.92	1929.29	2089.06	1.505	0.589766	7.99471e-06	0.000302777	0.000366789
ENSMUSG00000031494	Cd209a	8	protein_coding	CD209a antigen [Source:MGI Symbol;Acc:MGI:2157942]	271.758	250.506	531.296	551.576	1.7405	0.7995	8.00603e-06	0.000302777	0.000366789
ENSMUSG00000031877	Ces2g	8	protein_coding	carboxylesterase 2G [Source:MGI Symbol;Acc:MGI:1919611]	639.431	650.897	1138.77	1074.73	1.58415	0.663707	8.03775e-06	0.000302777	0.000366789
ENSMUSG00000030930	Chst15	7	protein_coding	carbohydrate sulfotransferase 15 [Source:MGI Symbol;Acc:MGI:1924840]	393.25	288.239	848.886	720.335	1.80324	0.850592	8.04283e-06	0.000302777	0.000366789
ENSMUSG00000025854	Fam20c	5	protein_coding	family with sequence similarity 20, member C [Source:MGI Symbol;Acc:MGI:2136853]	876.02	838.514	1658.2	1387.38	1.61647	0.692847	8.06083e-06	0.000302777	0.000366789
ENSMUSG00000045328	Cenpe	3	protein_coding	centromere protein E [Source:MGI Symbol;Acc:MGI:1098230]	1063.59	927.606	2248.86	1680.49	1.70401	0.768938	8.18198e-06	0.000306542	0.000371349
ENSMUSG00000095788	Sirpb1a	3	protein_coding	signal-regulatory protein beta 1A [Source:MGI Symbol;Acc:MGI:2444824]	4038	4497.58	2863.26	2620.21	0.672743	-0.571873	8.23346e-06	0.000307683	0.000372732
ENSMUSG00000040466	Blvrb	7	protein_coding	biliverdin reductase B (flavin reductase (NADPH)) [Source:MGI Symbol;Acc:MGI:2385271]	1467.49	1811.19	2731.67	3491.54	1.67299	0.742428	8.50144e-06	0.000316889	0.000383884
ENSMUSG00000032783	Troap	15	protein_coding	trophinin associated protein [Source:MGI Symbol;Acc:MGI:1925983]	171.581	161.414	371.017	418.345	1.81576	0.860573	8.71719e-06	0.000324107	0.000392628
ENSMUSG00000022742	Cpox	16	protein_coding	coproporphyrinogen oxidase [Source:MGI Symbol;Acc:MGI:104841]	1746.71	1618.33	3363.88	2629.98	1.61762	0.693875	9.00178e-06	0.000333841	0.000404419
ENSMUSG00000095589	Ighv1-55	12	IG_V_gene	immunoglobulin heavy variable 1-55 [Source:MGI Symbol;Acc:MGI:4439716]	240.852	123.681	1224.85	508.054	1.83865	0.878648	9.10471e-06	0.000336805	0.00040801
ENSMUSG00000066894	Vsig10	5	protein_coding	V-set and immunoglobulin domain containing 10 [Source:MGI Symbol;Acc:MGI:2448533]	95.9146	98.5254	276.036	260.244	1.86721	0.900885	9.46113e-06	0.000349108	0.000422915
ENSMUSG00000033688	1300017J02Rik	9	protein_coding	RIKEN cDNA 1300017J02 gene [Source:MGI Symbol;Acc:MGI:1919025]	107.637	104.814	277.026	289.555	1.85731	0.893215	9.62906e-06	0.000354412	0.00042934
ENSMUSG00000076535	Igkv1-88	6	IG_V_gene	immunoglobulin kappa chain variable 1-88 [Source:MGI Symbol;Acc:MGI:4439828]	165.186	95.381	710.373	369.494	1.86716	0.900843	9.68844e-06	0.000355704	0.000430905
ENSMUSG00000045932	Ifit2	19	protein_coding	interferon-induced protein with tetratricopeptide repeats 2 [Source:MGI Symbol;Acc:MGI:99449]	298.401	290.336	886.482	586.216	1.83396	0.874963	9.71646e-06	0.000355841	0.000431071
ENSMUSG00000030468	Siglecg	7	protein_coding	sialic acid binding Ig-like lectin G [Source:MGI Symbol;Acc:MGI:2443630]	263.232	271.469	614.404	521.377	1.75064	0.807884	1.00871e-05	0.000368492	0.000446396
ENSMUSG00000020451	Limk2	11	protein_coding	LIM motif-containing protein kinase 2 [Source:MGI Symbol;Acc:MGI:1197517]	998.577	967.436	1566.18	1565.91	1.50904	0.593636	1.02179e-05	0.000372342	0.00045106
ENSMUSG00000026450	Chit1	1	protein_coding	chitinase 1 (chitotriosidase) [Source:MGI Symbol;Acc:MGI:1919134]	21.3144	20.9629	122.683	106.585	1.82638	0.86899	1.02967e-05	0.000374284	0.000453413
ENSMUSG00000031497	Tnfsf13b	8	protein_coding	tumor necrosis factor (ligand) superfamily, member 13b [Source:MGI Symbol;Acc:MGI:1344376]	238.721	202.292	497.657	476.966	1.77358	0.826667	1.04728e-05	0.000379744	0.000460027
ENSMUSG00000006585	Cdt1	8	protein_coding	chromatin licensing and DNA replication factor 1 [Source:MGI Symbol;Acc:MGI:1914427]	1690.23	1702.18	2496.2	2659.29	1.45965	0.545625	1.05481e-05	0.000381527	0.000462187
ENSMUSG00000021485	Mxd3	13	protein_coding	Max dimerization protein 3 [Source:MGI Symbol;Acc:MGI:104987]	176.909	165.607	423.454	376.599	1.80208	0.849665	1.06218e-05	0.000383249	0.000464273
ENSMUSG00000000486	Sept1	7	protein_coding	septin 1 [Source:MGI Symbol;Acc:MGI:1858916]	465.719	474.809	914.185	816.261	1.6435	0.716768	1.06527e-05	0.000383419	0.000464479
ENSMUSG00000026837	Col5a1	2	protein_coding	collagen, type V, alpha 1 [Source:MGI Symbol;Acc:MGI:88457]	166.252	187.618	410.592	846.46	1.87879	0.9098	1.08179e-05	0.00038841	0.000470525
ENSMUSG00000011257	Pabpc4	4	protein_coding	poly(A) binding protein, cytoplasmic 4 [Source:MGI Symbol;Acc:MGI:2385206]	1652.93	1637.2	2439.81	2503.85	1.44717	0.533239	1.12667e-05	0.000403537	0.00048885
ENSMUSG00000033684	Qsox1	1	protein_coding	quiescin Q6 sulfhydryl oxidase 1 [Source:MGI Symbol;Acc:MGI:1330818]	1662.52	1737.82	2638.67	2519.84	1.45728	0.54328	1.13179e-05	0.00040438	0.000489872
ENSMUSG00000027452	Acss1	2	protein_coding	acyl-CoA synthetase short-chain family member 1 [Source:MGI Symbol;Acc:MGI:1915988]	1207.46	1216.89	1846.18	1922.97	1.48317	0.568682	1.1394e-05	0.000406108	0.000491965
ENSMUSG00000006154	Eps8l1	7	protein_coding	EPS8-like 1 [Source:MGI Symbol;Acc:MGI:1914675]	426.287	401.439	177.099	191.852	0.562593	-0.829837	1.21375e-05	0.000431559	0.000522796
ENSMUSG00000026315	Serpinb8	1	protein_coding	serine (or cysteine) peptidase inhibitor, clade B, member 8 [Source:MGI Symbol;Acc:MGI:894657]	1513.32	1553.35	976.516	861.56	0.643631	-0.635694	1.22167e-05	0.000433324	0.000524935
ENSMUSG00000093955	Ighv1-34	12	IG_V_gene	immunoglobulin heavy variable 1-34 [Source:MGI Symbol;Acc:MGI:4439659]	6.39431	8.38514	128.619	55.957	1.57923	0.659217	1.23915e-05	0.000438463	0.00053116
ENSMUSG00000036882	Arhgap33	7	protein_coding	Rho GTPase activating protein 33 [Source:MGI Symbol;Acc:MGI:2673998]	132.149	118.44	327.484	307.319	1.82874	0.870853	1.29118e-05	0.000455771	0.000552127
ENSMUSG00000028693	Nasp	4	protein_coding	nuclear autoantigenic sperm protein (histone-binding) [Source:MGI Symbol;Acc:MGI:1355328]	1985.43	2059.6	2938.45	3200.21	1.45708	0.543078	1.29437e-05	0.000455798	0.000552159
ENSMUSG00000020399	Havcr2	11	protein_coding	hepatitis A virus cellular receptor 2 [Source:MGI Symbol;Acc:MGI:2159682]	1723.27	1740.97	1117.01	964.591	0.644921	-0.632806	1.31281e-05	0.000461184	0.000558685
ENSMUSG00000046295	Ankle1	8	protein_coding	ankyrin repeat and LEM domain containing 1 [Source:MGI Symbol;Acc:MGI:1918775]	277.087	297.673	553.062	608.421	1.71177	0.775492	1.32295e-05	0.000463634	0.000561652
ENSMUSG00000022512	Cldn1	16	protein_coding	claudin 1 [Source:MGI Symbol;Acc:MGI:1276109]	46.8916	44.022	190.95	154.548	1.86835	0.901764	1.33729e-05	0.000465744	0.000564209
ENSMUSG00000021190	Lgmn	12	protein_coding	legumain [Source:MGI Symbol;Acc:MGI:1330838]	12475.3	14057.7	8725.32	9249.77	0.700667	-0.5132	1.33846e-05	0.000465744	0.000564209
ENSMUSG00000027994	Mcub	3	protein_coding	mitochondrial calcium uniporter dominant negative beta subunit [Source:MGI Symbol;Acc:MGI:1914065]	3809.94	4132.83	2515	2728.57	0.687394	-0.54079	1.34133e-05	0.000465744	0.000564209
ENSMUSG00000055322	Tns1	1	protein_coding	tensin 1 [Source:MGI Symbol;Acc:MGI:104552]	264.298	221.158	502.604	558.681	1.76068	0.816133	1.34169e-05	0.000465744	0.000564209
ENSMUSG00000090523	Gypc	18	protein_coding	glycophorin C [Source:MGI Symbol;Acc:MGI:1098566]	752.397	860.525	1329.72	1510.84	1.60217	0.680025	1.39459e-05	0.000482066	0.000583981
ENSMUSG00000095682	Igkv3-1	6	IG_V_gene	immunoglobulin kappa variable 3-1 [Source:MGI Symbol;Acc:MGI:1330851]	5.32859	3.14443	143.46	39.9693	1.44581	0.53188	1.39529e-05	0.000482066	0.000583981
ENSMUSG00000029910	Mad2l1	6	protein_coding	MAD2 mitotic arrest deficient-like 1 [Source:MGI Symbol;Acc:MGI:1860374]	877.086	856.333	1555.3	1363.4	1.55997	0.641521	1.50381e-05	0.000518337	0.000627921
ENSMUSG00000031373	Car5b	X	protein_coding	carbonic anhydrase 5b, mitochondrial [Source:MGI Symbol;Acc:MGI:1926249]	336.767	339.598	147.417	119.02	0.548545	-0.866318	1.51484e-05	0.000520913	0.000631041
ENSMUSG00000026274	Pask	1	protein_coding	PAS domain containing serine/threonine kinase [Source:MGI Symbol;Acc:MGI:2155936]	235.524	203.34	526.349	453.873	1.76752	0.821725	1.56728e-05	0.000537685	0.000651359
ENSMUSG00000037031	Tspan15	10	protein_coding	tetraspanin 15 [Source:MGI Symbol;Acc:MGI:1917673]	53.2859	45.0701	157.311	262.021	1.83532	0.876034	1.61051e-05	0.000551224	0.000667761
ENSMUSG00000097767	Miat	5	lncRNA	myocardial infarction associated transcript (non-protein coding) [Source:MGI Symbol;Acc:MGI:2444886]	24.5115	18.8666	103.885	132.343	1.7868	0.837376	1.67164e-05	0.000570811	0.000691488
ENSMUSG00000025701	Alox5	6	protein_coding	arachidonate 5-lipoxygenase [Source:MGI Symbol;Acc:MGI:87999]	1129.66	867.862	2806.86	1792.4	1.77986	0.83176	1.67743e-05	0.000571457	0.000692271
ENSMUSG00000050022	Amz1	5	protein_coding	archaelysin family metallopeptidase 1 [Source:MGI Symbol;Acc:MGI:2442258]	4211.72	4339.31	2368.57	2898.22	0.656217	-0.607754	1.69318e-05	0.000575483	0.000697148
ENSMUSG00000022018	Rgcc	14	protein_coding	regulator of cell cycle [Source:MGI Symbol;Acc:MGI:1913464]	574.422	513.59	933.973	1133.35	1.66204	0.732958	1.70019e-05	0.000576531	0.000698417
ENSMUSG00000027556	Car1	3	protein_coding	carbonic anhydrase 1 [Source:MGI Symbol;Acc:MGI:88268]	2202.84	2472.57	1480.11	1501.07	0.671435	-0.57468	1.72238e-05	0.000582638	0.000705816
ENSMUSG00000067767	Clec4b2	6	protein_coding	C-type lectin domain family 4, member b2 [Source:MGI Symbol;Acc:MGI:3588267]	31.9715	25.1554	181.056	114.579	1.79098	0.840748	1.72616e-05	0.000582638	0.000705816
ENSMUSG00000029414	Kntc1	5	protein_coding	kinetochore associated 1 [Source:MGI Symbol;Acc:MGI:2673709]	578.685	484.242	1390.08	964.591	1.75912	0.814852	1.77991e-05	0.000599401	0.000726123
ENSMUSG00000040687	Madd	2	protein_coding	MAP-kinase activating death domain [Source:MGI Symbol;Acc:MGI:2444672]	7789.33	7664.02	5621.64	5118.73	0.715163	-0.483656	1.84642e-05	0.000620373	0.000751529
ENSMUSG00000027712	Anxa5	3	protein_coding	annexin A5 [Source:MGI Symbol;Acc:MGI:106008]	12693.8	13594.4	9434.71	9438.96	0.733874	-0.446395	1.8677e-05	0.000626085	0.000758448
ENSMUSG00000044934	Zfp367	13	protein_coding	zinc finger protein 367 [Source:MGI Symbol;Acc:MGI:2442266]	328.241	298.721	640.127	590.657	1.68361	0.751561	1.90232e-05	0.000636234	0.000770742
ENSMUSG00000028132	Tmem56	3	protein_coding	transmembrane protein 56 [Source:MGI Symbol;Acc:MGI:1923195]	196.092	153.029	478.859	392.587	1.80753	0.854023	1.92045e-05	0.000638366	0.000773326
ENSMUSG00000040809	Chil3	3	protein_coding	chitinase-like 3 [Source:MGI Symbol;Acc:MGI:1330860]	85125.3	90170.7	184305	129408	1.61159	0.688486	1.92067e-05	0.000638366	0.000773326
ENSMUSG00000034947	Tmem106a	11	protein_coding	transmembrane protein 106A [Source:MGI Symbol;Acc:MGI:1922056]	5858.25	6405.2	3885.29	4300.69	0.693867	-0.52727	1.92177e-05	0.000638366	0.000773326
ENSMUSG00000020808	Pimreg	11	protein_coding	PICALM interacting mitotic regulator [Source:MGI Symbol;Acc:MGI:1924434]	158.792	124.729	405.645	334.854	1.82012	0.864035	1.97333e-05	0.000654012	0.00079228
ENSMUSG00000053175	Bcl3	7	protein_coding	B cell leukemia/lymphoma 3 [Source:MGI Symbol;Acc:MGI:88140]	4616.69	5001.74	3343.11	3285.47	0.710684	-0.492721	1.9985e-05	0.000660858	0.000800573
ENSMUSG00000038650	Rnh1	7	protein_coding	ribonuclease/angiogenin inhibitor 1 [Source:MGI Symbol;Acc:MGI:1195456]	16252.2	16846.8	12302.9	11738.5	0.740979	-0.432496	2.0257e-05	0.000668344	0.000809641
ENSMUSG00000094652	Ighv1-42	12	IG_V_gene	immunoglobulin heavy variable V1-42 [Source:MGI Symbol;Acc:MGI:3704123]	15.9858	15.7221	165.226	77.2739	1.66672	0.737013	2.05984e-05	0.000678081	0.000821437
ENSMUSG00000027360	Hdc	2	protein_coding	histidine decarboxylase [Source:MGI Symbol;Acc:MGI:96062]	2972.29	2350.98	5213.03	4259.83	1.60555	0.683064	2.09207e-05	0.000687146	0.000832418
ENSMUSG00000001552	Jup	11	protein_coding	junction plakoglobin [Source:MGI Symbol;Acc:MGI:96650]	418.827	422.402	731.15	810.044	1.62977	0.704667	2.10031e-05	0.000688309	0.000833827
ENSMUSG00000022157	Mcpt8	14	protein_coding	mast cell protease 8 [Source:MGI Symbol;Acc:MGI:1261780]	137.478	124.729	300.771	381.04	1.81645	0.861124	2.11064e-05	0.000690151	0.000836059
ENSMUSG00000020638	Cmpk2	12	protein_coding	cytidine monophosphate (UMP-CMP) kinase 2, mitochondrial [Source:MGI Symbol;Acc:MGI:99830]	1133.92	1026.13	2100.45	1700.91	1.59563	0.674126	2.14291e-05	0.000699142	0.000846951
ENSMUSG00000029810	Tmem176b	6	protein_coding	transmembrane protein 176B [Source:MGI Symbol;Acc:MGI:1916348]	7951.32	8758.28	5020.1	5835.51	0.68092	-0.554443	2.18815e-05	0.000711476	0.000861892
ENSMUSG00000028587	Orc1	4	protein_coding	origin recognition complex, subunit 1 [Source:MGI Symbol;Acc:MGI:1328337]	177.975	189.714	419.496	390.811	1.75062	0.80787	2.19043e-05	0.000711476	0.000861892
ENSMUSG00000056069	Otulinl	15	protein_coding	OTU deubiquitinase with linear linkage specificity like [Source:MGI Symbol;Acc:MGI:2687281]	12885.6	14209.7	9529.69	9581.07	0.723845	-0.466248	2.24514e-05	0.000727635	0.000881467
ENSMUSG00000050777	Tmem37	1	protein_coding	transmembrane protein 37 [Source:MGI Symbol;Acc:MGI:2157899]	318.65	378.38	129.608	150.107	0.555604	-0.847872	2.30624e-05	0.000745787	0.000903456
ENSMUSG00000029648	Flt1	5	protein_coding	FMS-like tyrosine kinase 1 [Source:MGI Symbol;Acc:MGI:95558]	50.0887	60.7923	197.876	177.641	1.84056	0.880143	2.33617e-05	0.0007538	0.000913164
ENSMUSG00000028776	Tinagl1	4	protein_coding	tubulointerstitial nephritis antigen-like 1 [Source:MGI Symbol;Acc:MGI:2137617]	100.177	103.766	315.611	249.586	1.82577	0.868502	2.34375e-05	0.000754584	0.000914114
ENSMUSG00000045730	Adrb2	18	protein_coding	adrenergic receptor, beta 2 [Source:MGI Symbol;Acc:MGI:87938]	1692.36	1591.08	2457.61	2455.89	1.43891	0.524972	2.4126e-05	0.000775047	0.000938903
ENSMUSG00000041431	Ccnb1	13	protein_coding	cyclin B1 [Source:MGI Symbol;Acc:MGI:88302]	605.328	504.157	1369.3	985.02	1.72663	0.787963	2.45327e-05	0.000786389	0.000952643
ENSMUSG00000112980	D430020J02Rik	12	lncRNA	RIKEN cDNA D430020J02 gene [Source:MGI Symbol;Acc:MGI:2442237]	60.7459	58.696	259.217	172.312	1.82809	0.870338	2.58453e-05	0.000826656	0.00100142
ENSMUSG00000036304	Zdhhc23	16	protein_coding	zinc finger, DHHC domain containing 23 [Source:MGI Symbol;Acc:MGI:2685625]	1687.03	1629.86	1053.69	1086.28	0.678232	-0.560149	2.62276e-05	0.000837055	0.00101402
ENSMUSG00000048779	P2ry6	7	protein_coding	pyrimidinergic receptor P2Y, G-protein coupled, 6 [Source:MGI Symbol;Acc:MGI:2673874]	2711.19	2835.23	1915.44	1735.55	0.687737	-0.540072	2.67703e-05	0.000852517	0.00103275
ENSMUSG00000027330	Cdc25b	2	protein_coding	cell division cycle 25B [Source:MGI Symbol;Acc:MGI:99701]	1071.05	1080.64	1908.51	1633.41	1.53276	0.616132	2.68947e-05	0.000854622	0.0010353
ENSMUSG00000084020	Wsb2-ps	11	processed_pseudogene	WD repeat and SOCS box-containing 2, pseudogene [Source:MGI Symbol;Acc:MGI:3649891]	2.13144	0	62.3308	49.7395	1.44048	0.526553	2.72189e-05	0.000863051	0.00104551
ENSMUSG00000003779	Kif20a	18	protein_coding	kinesin family member 20A [Source:MGI Symbol;Acc:MGI:1201682]	1060.39	1016.7	2322.07	1661.83	1.65928	0.730556	2.76226e-05	0.000873959	0.00105873
ENSMUSG00000022122	Ednrb	14	protein_coding	endothelin receptor type B [Source:MGI Symbol;Acc:MGI:102720]	1092.36	1051.29	559.988	338.406	0.562945	-0.828934	2.83356e-05	0.000894588	0.00108372
ENSMUSG00000028681	Ptch2	4	protein_coding	patched 2 [Source:MGI Symbol;Acc:MGI:1095405]	12.7886	8.38514	91.0227	74.6093	1.65751	0.729021	2.87191e-05	0.000904743	0.00109602
ENSMUSG00000031594	Fgl1	8	protein_coding	fibrinogen-like protein 1 [Source:MGI Symbol;Acc:MGI:102795]	0	0	36.607	40.8575	1.29226	0.369893	2.87824e-05	0.000904793	0.00109608
ENSMUSG00000037846	Rtkn2	10	protein_coding	rhotekin 2 [Source:MGI Symbol;Acc:MGI:2158417]	36.2344	28.2999	140.492	132.343	1.80266	0.850131	2.89164e-05	0.000907058	0.00109882
ENSMUSG00000032281	Acsbg1	9	protein_coding	acyl-CoA synthetase bubblegum family member 1 [Source:MGI Symbol;Acc:MGI:2385656]	28.7744	34.5887	117.736	175.865	1.78076	0.832489	2.90441e-05	0.000907958	0.00109991
ENSMUSG00000008348	Ubc	5	protein_coding	ubiquitin C [Source:MGI Symbol;Acc:MGI:98889]	2808.17	3122.42	1098.21	1734.67	0.583342	-0.777585	2.9069e-05	0.000907958	0.00109991
ENSMUSG00000103529	A730089K16Rik	5	TEC	RIKEN cDNA A730089K16 gene [Source:MGI Symbol;Acc:MGI:2443970]	112.966	115.296	322.537	268.238	1.80034	0.848269	2.96042e-05	0.000922707	0.00111778
ENSMUSG00000006281	Tep1	14	protein_coding	telomerase associated protein 1 [Source:MGI Symbol;Acc:MGI:109573]	7608.16	7684.98	5652.31	5389.63	0.73798	-0.438346	3.00557e-05	0.000934789	0.00113242
ENSMUSG00000096078	Ighv1-62-2	12	IG_V_gene	immunoglobulin heavy variable 1-62-2 [Source:MGI Symbol;Acc:MGI:3644968]	6.39431	5.24071	134.555	42.6339	1.47126	0.557057	3.04601e-05	0.000944586	0.00114428
ENSMUSG00000024013	Fgd2	17	protein_coding	FYVE, RhoGEF and PH domain containing 2 [Source:MGI Symbol;Acc:MGI:1347084]	4492	4349.79	3154.14	3112.27	0.72717	-0.459636	3.05509e-05	0.000944586	0.00114428
ENSMUSG00000076550	Igkv4-63	6	IG_V_gene	immunoglobulin kappa variable 4-63 [Source:MGI Symbol;Acc:MGI:3645235]	22.3801	15.7221	235.472	80.8267	1.60005	0.678114	3.05641e-05	0.000944586	0.00114428
ENSMUSG00000036928	Stag3	5	protein_coding	stromal antigen 3 [Source:MGI Symbol;Acc:MGI:1355311]	102.309	115.296	281.973	274.456	1.79574	0.844582	3.08017e-05	0.000949923	0.00115075
ENSMUSG00000000555	Itga5	15	protein_coding	integrin alpha 5 (fibronectin receptor alpha) [Source:MGI Symbol;Acc:MGI:96604]	7756.29	7419.8	5557.33	5347	0.735171	-0.443848	3.11932e-05	0.000959978	0.00116293
ENSMUSG00000100147	1700047M11Rik	1	lncRNA	RIKEN cDNA 1700047M11 gene [Source:MGI Symbol;Acc:MGI:1914580]	100.177	98.5254	246.355	278.897	1.80323	0.850582	3.12917e-05	0.000960989	0.00116416
ENSMUSG00000070643	Sox13	1	protein_coding	SRY (sex determining region Y)-box 13 [Source:MGI Symbol;Acc:MGI:98361]	54.3516	58.696	164.237	258.468	1.80987	0.855882	3.2102e-05	0.000983813	0.0011918
ENSMUSG00000026708	Cenpl	1	protein_coding	centromere protein L [Source:MGI Symbol;Acc:MGI:1917704]	461.456	420.305	878.567	760.304	1.6332	0.707698	3.23728e-05	0.00099004	0.00119935
ENSMUSG00000027420	Bfsp1	2	protein_coding	beaded filament structural protein 1, in lens-CP94 [Source:MGI Symbol;Acc:MGI:101770]	302.664	282.999	114.768	123.461	0.56164	-0.832284	3.35727e-05	0.0010246	0.00124121
ENSMUSG00000024451	Arap3	18	protein_coding	ArfGAP with RhoGAP domain, ankyrin repeat and PH domain 3 [Source:MGI Symbol;Acc:MGI:2147274]	1829.84	1587.94	3279.79	2619.32	1.57276	0.653299	3.3881e-05	0.00103186	0.00125
ENSMUSG00000014599	Csf1	3	protein_coding	colony stimulating factor 1 (macrophage) [Source:MGI Symbol;Acc:MGI:1339753]	492.362	360.561	902.312	847.348	1.69823	0.764036	3.43738e-05	0.00104469	0.00126556
ENSMUSG00000035683	Melk	4	protein_coding	maternal embryonic leucine zipper kinase [Source:MGI Symbol;Acc:MGI:106924]	348.49	341.695	702.458	612.862	1.65013	0.722582	3.46816e-05	0.00105187	0.00127425
ENSMUSG00000024527	Afg3l2	18	protein_coding	AFG3-like AAA ATPase 2 [Source:MGI Symbol;Acc:MGI:1916847]	2796.44	3001.88	2006.46	1875.89	0.696997	-0.520775	3.58744e-05	0.00108579	0.00131535
ENSMUSG00000025175	Fn3k	11	protein_coding	fructosamine 3 kinase [Source:MGI Symbol;Acc:MGI:1926834]	52.2202	62.8886	183.035	188.3	1.81316	0.858504	3.74562e-05	0.00113133	0.00137051
ENSMUSG00000020641	Rsad2	12	protein_coding	radical S-adenosyl methionine domain containing 2 [Source:MGI Symbol;Acc:MGI:1929628]	814.208	681.293	1611.7	1247.93	1.65078	0.723148	3.76065e-05	0.00113353	0.00137318
ENSMUSG00000022824	Muc13	16	protein_coding	mucin 13, epithelial transmembrane [Source:MGI Symbol;Acc:MGI:103190]	183.303	198.099	53.4264	65.7272	0.552015	-0.857221	3.8115e-05	0.0011465	0.00138889
ENSMUSG00000029070	Mxra8	4	protein_coding	matrix-remodelling associated 8 [Source:MGI Symbol;Acc:MGI:1922011]	5.32859	10.4814	15.83	548.023	1.25475	0.327399	3.85263e-05	0.0011565	0.001401
ENSMUSG00000038235	F11r	1	protein_coding	F11 receptor [Source:MGI Symbol;Acc:MGI:1321398]	9404.96	10016.1	6799	7134.07	0.734687	-0.444798	3.88124e-05	0.0011627	0.00140852
ENSMUSG00000023367	Tmem176a	6	protein_coding	transmembrane protein 176A [Source:MGI Symbol;Acc:MGI:1913308]	4518.64	4578.29	3250.11	3269.49	0.734094	-0.445963	3.92649e-05	0.00117386	0.00142203
ENSMUSG00000042367	Gjb3	4	protein_coding	gap junction protein, beta 3 [Source:MGI Symbol;Acc:MGI:95721]	6.39431	8.38514	80.1396	59.5098	1.5925	0.671293	4.02775e-05	0.00120168	0.00145573
ENSMUSG00000029304	Spp1	5	protein_coding	secreted phosphoprotein 1 [Source:MGI Symbol;Acc:MGI:98389]	10351.3	10999.2	7761.67	6776.12	0.70593	-0.502403	4.06161e-05	0.00120932	0.00146499
ENSMUSG00000033420	Antxr1	6	protein_coding	anthrax toxin receptor 1 [Source:MGI Symbol;Acc:MGI:1916788]	1.06572	1.04814	3.95751	312.648	1.18049	0.239389	4.07094e-05	0.00120964	0.00146537
ENSMUSG00000110315	Gm8423	8	processed_pseudogene	predicted gene 8423 [Source:MGI Symbol;Acc:MGI:3645600]	0	0	33.6388	39.9693	1.27407	0.349439	4.20146e-05	0.0012459	0.00150929
ENSMUSG00000017146	Brca1	11	protein_coding	breast cancer 1, early onset [Source:MGI Symbol;Acc:MGI:104537]	550.976	512.542	1186.26	893.535	1.66323	0.733986	4.23559e-05	0.00125348	0.00151848
ENSMUSG00000034349	Smc4	3	protein_coding	structural maintenance of chromosomes 4 [Source:MGI Symbol;Acc:MGI:1917349]	3349.55	2970.44	6347.85	4714.6	1.58138	0.661184	4.25316e-05	0.00125614	0.00152171
ENSMUSG00000028860	Sytl1	4	protein_coding	synaptotagmin-like 1 [Source:MGI Symbol;Acc:MGI:1933365]	59.6802	56.5997	168.194	210.505	1.80286	0.850284	4.39445e-05	0.00129526	0.00156909
ENSMUSG00000000751	Rpa1	11	protein_coding	replication protein A1 [Source:MGI Symbol;Acc:MGI:1915525]	2640.85	2788.06	4176.16	3798.86	1.41618	0.502005	4.47554e-05	0.00131651	0.00159484
ENSMUSG00000029802	Abcg2	6	protein_coding	ATP binding cassette subfamily G member 2 (Junior blood group) [Source:MGI Symbol;Acc:MGI:1347061]	347.424	342.743	635.18	624.409	1.61355	0.69024	4.50872e-05	0.00132361	0.00160344
ENSMUSG00000070047	Fat1	8	protein_coding	FAT atypical cadherin 1 [Source:MGI Symbol;Acc:MGI:109168]	0	0	4.94689	161.653	1.14647	0.197198	4.62893e-05	0.00135618	0.0016429
ENSMUSG00000014496	Ankrd28	14	protein_coding	ankyrin repeat domain 28 [Source:MGI Symbol;Acc:MGI:2145661]	1089.16	916.077	2280.52	1633.41	1.6599	0.731094	4.64062e-05	0.0013569	0.00164376
ENSMUSG00000095204	Ighv1-52	12	IG_V_gene	immunoglobulin heavy variable 1-52 [Source:MGI Symbol;Acc:MGI:4439752]	46.8916	35.6369	230.525	134.119	1.75209	0.809076	4.70259e-05	0.00137228	0.0016624
ENSMUSG00000026893	Gca	2	protein_coding	grancalcin [Source:MGI Symbol;Acc:MGI:1918521]	768.382	731.604	2057.91	1259.48	1.72714	0.788383	4.72834e-05	0.00137616	0.0016671
ENSMUSG00000030748	Il4ra	7	protein_coding	interleukin 4 receptor, alpha [Source:MGI Symbol;Acc:MGI:105367]	29850.7	28829.2	20958	16634.3	0.677038	-0.562692	4.7347e-05	0.00137616	0.0016671
ENSMUSG00000024798	Htr7	19	protein_coding	5-hydroxytryptamine (serotonin) receptor 7 [Source:MGI Symbol;Acc:MGI:99841]	757.725	775.626	453.135	395.252	0.622989	-0.68272	4.83275e-05	0.00140188	0.00169826
ENSMUSG00000054672	5830411N06Rik	7	protein_coding	RIKEN cDNA 5830411N06 gene [Source:MGI Symbol;Acc:MGI:2443685]	126.82	170.847	337.378	480.519	1.78603	0.83676	4.97805e-05	0.00144118	0.00174586
ENSMUSG00000032514	Ttc21a	9	protein_coding	tetratricopeptide repeat domain 21A [Source:MGI Symbol;Acc:MGI:1921302]	43.6944	30.3961	233.493	126.125	1.72382	0.785613	4.98946e-05	0.00144163	0.00174641
ENSMUSG00000023830	Igf2r	17	protein_coding	insulin-like growth factor 2 receptor [Source:MGI Symbol;Acc:MGI:96435]	892.006	699.111	2087.59	1373.17	1.71763	0.780415	5.0231e-05	0.00144849	0.00175472
ENSMUSG00000062127	Cttnbp2nl	3	protein_coding	CTTNBP2 N-terminal like [Source:MGI Symbol;Acc:MGI:1933137]	1478.15	1457.97	902.312	658.16	0.612114	-0.708128	5.06543e-05	0.00145783	0.00176603
ENSMUSG00000045312	Lhfpl2	13	protein_coding	lipoma HMGIC fusion partner-like 2 [Source:MGI Symbol;Acc:MGI:2145236]	90.586	49.2627	241.408	260.244	1.7827	0.834068	5.08224e-05	0.0014598	0.00176842
ENSMUSG00000074677	Sirpb1c	3	protein_coding	signal-regulatory protein beta 1C [Source:MGI Symbol;Acc:MGI:3807521]	8585.42	9505.61	6365.66	5260.84	0.678842	-0.558853	5.2792e-05	0.0015134	0.00183336
ENSMUSG00000022817	Itgb5	16	protein_coding	integrin beta 5 [Source:MGI Symbol;Acc:MGI:96614]	7156.29	7962.74	5386.17	4769.66	0.699766	-0.515055	5.31944e-05	0.00152196	0.00184372
ENSMUSG00000038418	Egr1	18	protein_coding	early growth response 1 [Source:MGI Symbol;Acc:MGI:95295]	3691.65	3290.12	5186.32	7209.57	1.58927	0.668367	5.37547e-05	0.00153499	0.00185951
ENSMUSG00000029780	Nt5c3	6	protein_coding	5'-nucleotidase, cytosolic III [Source:MGI Symbol;Acc:MGI:1927186]	1166.96	1231.57	1868.93	1779.96	1.45054	0.536585	5.45564e-05	0.00155486	0.00188357
ENSMUSG00000058297	Spock2	10	protein_coding	sparc/osteonectin, cwcv and kazal-like domains proteoglycan 2 [Source:MGI Symbol;Acc:MGI:1891351]	7.46002	7.337	35.6176	212.281	1.39051	0.475612	5.48344e-05	0.00155975	0.0018895
ENSMUSG00000042770	Hebp1	6	protein_coding	heme binding protein 1 [Source:MGI Symbol;Acc:MGI:1333880]	824.865	965.34	1429.65	1793.29	1.5997	0.677799	5.50679e-05	0.00156335	0.00189386
ENSMUSG00000095285	Ighv5-9	12	IG_V_gene	immunoglobulin heavy variable 5-9 [Source:MGI Symbol;Acc:MGI:4439873]	58.6145	30.3961	378.932	147.442	1.65074	0.723112	5.57222e-05	0.00157887	0.00191266
ENSMUSG00000026605	Cenpf	1	protein_coding	centromere protein F [Source:MGI Symbol;Acc:MGI:1313302]	754.528	662.426	1627.53	1165.33	1.66062	0.731722	5.80378e-05	0.0016413	0.0019883
ENSMUSG00000022881	Rfc4	16	protein_coding	replication factor C (activator 1) 4 [Source:MGI Symbol;Acc:MGI:2146571]	668.205	729.507	1126.9	1149.34	1.51464	0.598976	5.96228e-05	0.00168288	0.00203866
ENSMUSG00000042179	Pnliprp1	19	protein_coding	pancreatic lipase related protein 1 [Source:MGI Symbol;Acc:MGI:97723]	130.018	228.495	3.95751	27.5344	0.685981	-0.543759	6.06585e-05	0.00170882	0.00207009
ENSMUSG00000026070	Il18r1	1	protein_coding	interleukin 18 receptor 1 [Source:MGI Symbol;Acc:MGI:105383]	120.426	105.862	327.484	260.244	1.76696	0.821267	6.16209e-05	0.0017326	0.0020989
ENSMUSG00000033316	Galnt9	5	protein_coding	polypeptide N-acetylgalactosaminyltransferase 9 [Source:MGI Symbol;Acc:MGI:2677965]	980.46	1057.58	628.255	524.93	0.631642	-0.662821	6.34168e-05	0.00177968	0.00215593
ENSMUSG00000076731	Ighv8-12	12	IG_V_gene	immunoglobulin heavy variable V8-12 [Source:MGI Symbol;Acc:MGI:3642873]	123.623	85.9477	730.161	252.25	1.70461	0.769439	6.36136e-05	0.00178179	0.00215848
ENSMUSG00000038642	Ctss	3	protein_coding	cathepsin S [Source:MGI Symbol;Acc:MGI:107341]	77101.5	86681.4	59935.5	56099.1	0.728491	-0.457017	6.44081e-05	0.0018006	0.00218127
ENSMUSG00000034206	Polq	16	protein_coding	polymerase (DNA directed), theta [Source:MGI Symbol;Acc:MGI:2155399]	363.41	299.769	652	627.073	1.64461	0.71775	6.47929e-05	0.00180749	0.00218961
ENSMUSG00000073491	Ifi213	1	protein_coding	interferon activated gene 213 [Source:MGI Symbol;Acc:MGI:3695276]	753.462	715.882	1149.66	1204.41	1.49888	0.583884	6.49012e-05	0.00180749	0.00218961
ENSMUSG00000027490	E2f1	2	protein_coding	E2F transcription factor 1 [Source:MGI Symbol;Acc:MGI:101941]	959.146	930.751	1421.74	1506.4	1.46705	0.552921	6.6673e-05	0.00185331	0.00224512
ENSMUSG00000053897	Slc39a8	3	protein_coding	solute carrier family 39 (metal ion transporter), member 8 [Source:MGI Symbol;Acc:MGI:1914797]	218.472	191.81	474.901	405.91	1.70241	0.76758	6.71436e-05	0.00186285	0.00225669
ENSMUSG00000021759	Plpp1	13	protein_coding	phospholipid phosphatase 1 [Source:MGI Symbol;Acc:MGI:108412]	73.5345	80.707	200.844	235.375	1.77435	0.827293	6.75323e-05	0.0018701	0.00226546
ENSMUSG00000026421	Csrp1	1	protein_coding	cysteine and glycine-rich protein 1 [Source:MGI Symbol;Acc:MGI:88549]	1584.72	1681.22	2350.76	2457.67	1.41613	0.501953	6.951e-05	0.00191815	0.00232367
ENSMUSG00000092572	Serpinb10	1	polymorphic_pseudogene	serine (or cysteine) peptidase inhibitor, clade B (ovalbumin), member 10 [Source:MGI Symbol;Acc:MGI:2138648]	2134.63	2145.55	1356.44	958.374	0.619238	-0.691433	6.95294e-05	0.00191815	0.00232367
ENSMUSG00000015143	Actn1	12	protein_coding	actinin, alpha 1 [Source:MGI Symbol;Acc:MGI:2137706]	1351.33	984.206	3560.77	2014.45	1.73983	0.79895	7.01411e-05	0.00193138	0.00233971
ENSMUSG00000029363	Rfc5	5	protein_coding	replication factor C (activator 1) 5 [Source:MGI Symbol;Acc:MGI:1919401]	913.32	935.992	1437.57	1406.03	1.45915	0.545124	7.03299e-05	0.00193295	0.0023416
ENSMUSG00000020484	Xbp1	11	protein_coding	X-box binding protein 1 [Source:MGI Symbol;Acc:MGI:98970]	23011	23095.8	17461.5	15547.2	0.734622	-0.444926	7.09293e-05	0.00194577	0.00235714
ENSMUSG00000027204	Fbn1	2	protein_coding	fibrillin 1 [Source:MGI Symbol;Acc:MGI:95489]	8.52574	17.8184	35.6176	462.755	1.32907	0.410421	7.14439e-05	0.00195623	0.0023698
ENSMUSG00000039236	Isg20	7	protein_coding	interferon-stimulated protein [Source:MGI Symbol;Acc:MGI:1928895]	803.551	826.985	1322.8	1246.15	1.48212	0.567665	7.1821e-05	0.00196288	0.00237787
ENSMUSG00000076576	Igkv6-32	6	IG_V_gene	immunoglobulin kappa variable 6-32 [Source:MGI Symbol;Acc:MGI:3641634]	167.318	89.0921	776.661	324.195	1.7159	0.778964	7.41974e-05	0.00202405	0.00245197
ENSMUSG00000104452	Ighv8-8	12	IG_V_gene	immunoglobulin heavy variable 8-8 [Source:MGI Symbol;Acc:MGI:3815333]	195.026	99.5736	1129.87	351.729	1.67057	0.740339	7.43638e-05	0.00202483	0.0024529
ENSMUSG00000023328	Ache	5	protein_coding	acetylcholinesterase [Source:MGI Symbol;Acc:MGI:87876]	112.966	95.381	245.366	308.207	1.76119	0.816547	7.5054e-05	0.00203982	0.00247107
ENSMUSG00000020897	Aurkb	11	protein_coding	aurora kinase B [Source:MGI Symbol;Acc:MGI:107168]	987.92	973.725	1853.1	1481.53	1.54872	0.631074	7.54479e-05	0.00204673	0.00247944
ENSMUSG00000052310	Slc39a1	3	protein_coding	solute carrier family 39 (zinc transporter), member 1 [Source:MGI Symbol;Acc:MGI:1353474]	4559.14	4663.19	3392.58	3210.86	0.734824	-0.444529	7.56272e-05	0.00204781	0.00248074
ENSMUSG00000041842	Fhdc1	3	protein_coding	FH2 domain containing 1 [Source:MGI Symbol;Acc:MGI:2684972]	127.886	106.911	288.898	284.226	1.74377	0.802213	7.59211e-05	0.00205197	0.00248579
ENSMUSG00000037095	Lrg1	17	protein_coding	leucine-rich alpha-2-glycoprotein 1 [Source:MGI Symbol;Acc:MGI:1924155]	26913.6	30422.3	20880.8	19370	0.72383	-0.466277	7.6812e-05	0.00207093	0.00250875
ENSMUSG00000024679	Ms4a6d	19	protein_coding	membrane-spanning 4-domains, subfamily A, member 6D [Source:MGI Symbol;Acc:MGI:1916024]	17184.7	18578.3	13310.1	12045	0.729279	-0.455458	7.69053e-05	0.00207093	0.00250875
ENSMUSG00000041324	Inhba	13	protein_coding	inhibin beta-A [Source:MGI Symbol;Acc:MGI:96570]	180.106	123.681	713.341	342.847	1.75499	0.811461	7.73671e-05	0.00207954	0.00251919
ENSMUSG00000020212	Mdm1	10	protein_coding	transformed mouse 3T3 cell double minute 1 [Source:MGI Symbol;Acc:MGI:96951]	1495.2	1526.1	2521.92	2168.11	1.46735	0.553212	7.76534e-05	0.00208342	0.00252388
ENSMUSG00000006235	Epor	9	protein_coding	erythropoietin receptor [Source:MGI Symbol;Acc:MGI:95408]	302.664	346.935	581.754	756.751	1.67756	0.746363	7.8801e-05	0.00211034	0.0025565
ENSMUSG00000017386	Traf4	11	protein_coding	TNF receptor associated factor 4 [Source:MGI Symbol;Acc:MGI:1202880]	203.552	201.243	392.783	569.34	1.73374	0.793885	8.02177e-05	0.00214436	0.00259771
ENSMUSG00000048621	Gm6377	X	protein_coding	predicted gene 6377 [Source:MGI Symbol;Acc:MGI:3647255]	1712.61	1532.38	1045.77	845.572	0.642804	-0.637548	8.06365e-05	0.00214863	0.00260288
ENSMUSG00000020644	Id2	12	protein_coding	inhibitor of DNA binding 2 [Source:MGI Symbol;Acc:MGI:96397]	2618.47	2758.71	3732.92	3853.92	1.37133	0.455578	8.06709e-05	0.00214863	0.00260288
ENSMUSG00000023903	Mmp25	17	protein_coding	matrix metallopeptidase 25 [Source:MGI Symbol;Acc:MGI:2443938]	716.162	565.997	2005.47	1120.92	1.73902	0.798272	8.14644e-05	0.00216222	0.00261935
ENSMUSG00000053687	Dpep2	8	protein_coding	dipeptidase 2 [Source:MGI Symbol;Acc:MGI:2442042]	878.151	798.685	504.583	438.774	0.631629	-0.662851	8.14764e-05	0.00216222	0.00261935
ENSMUSG00000024663	Rab3il1	19	protein_coding	RAB3A interacting protein (rabin3)-like 1 [Source:MGI Symbol;Acc:MGI:1922010]	2813.49	2986.16	1710.63	2021.56	0.681284	-0.553672	8.2259e-05	0.00217905	0.00263973
ENSMUSG00000117763	9830166K06Rik	19	lncRNA	RIKEN cDNA 9830166K06 gene [Source:MGI Symbol;Acc:MGI:3028064]	33.0372	29.348	148.407	111.026	1.7291	0.790018	8.31046e-05	0.00219244	0.00265595
ENSMUSG00000087187	Gm13431	2	lncRNA	predicted gene 13431 [Source:MGI Symbol;Acc:MGI:3650776]	29.8401	20.9629	120.704	110.138	1.71093	0.774781	8.32038e-05	0.00219244	0.00265595
ENSMUSG00000074227	Spint2	7	protein_coding	serine protease inhibitor, Kunitz type 2 [Source:MGI Symbol;Acc:MGI:1338031]	248.312	246.314	456.103	598.651	1.69247	0.759133	8.32135e-05	0.00219244	0.00265595
ENSMUSG00000071454	Dtnb	12	protein_coding	dystrobrevin, beta [Source:MGI Symbol;Acc:MGI:1203728]	155.595	123.681	337.378	322.419	1.7305	0.791191	8.34484e-05	0.00219468	0.00265866
ENSMUSG00000076589	Igkv8-18	6	IG_V_gene	immunoglobulin kappa variable 8-18 [Source:MGI Symbol;Acc:MGI:1330845]	0	12.5777	208.759	89.7088	1.29906	0.377471	8.55672e-05	0.00224637	0.00272128
ENSMUSG00000046179	E2f8	7	protein_coding	E2F transcription factor 8 [Source:MGI Symbol;Acc:MGI:1922038]	1213.85	1013.55	2877.11	1801.28	1.68392	0.751821	8.58003e-05	0.00224846	0.00272381
ENSMUSG00000074896	Ifit3	19	protein_coding	interferon-induced protein with tetratricopeptide repeats 3 [Source:MGI Symbol;Acc:MGI:1101055]	238.721	221.158	471.933	441.438	1.65507	0.726896	8.61003e-05	0.00225229	0.00272846
ENSMUSG00000031838	Ifi30	8	lncRNA	interferon gamma inducible protein 30 [Source:MGI Symbol;Acc:MGI:2137648]	41147.4	45981	30914.1	32000.3	0.740034	-0.434337	8.78279e-05	0.0022912	0.00277559
ENSMUSG00000108393	Gm32633	7	lncRNA	predicted gene, 32633 [Source:MGI Symbol;Acc:MGI:5591792]	816.34	886.729	514.476	488.513	0.646883	-0.628422	8.79004e-05	0.0022912	0.00277559
ENSMUSG00000049643	2310022A10Rik	7	protein_coding	RIKEN cDNA 2310022A10 gene [Source:MGI Symbol;Acc:MGI:1913617]	2946.71	2910.69	2109.35	1997.57	0.723649	-0.466638	9.46113e-05	0.00246174	0.00298219
ENSMUSG00000028476	Reck	4	protein_coding	reversion-inducing-cysteine-rich protein with kazal motifs [Source:MGI Symbol;Acc:MGI:1855698]	74.6002	49.2627	183.035	235.375	1.74901	0.806535	9.49013e-05	0.00246491	0.00298603
ENSMUSG00000002297	Dbf4	5	protein_coding	DBF4 zinc finger [Source:MGI Symbol;Acc:MGI:1351328]	799.288	754.663	1376.22	1186.64	1.51995	0.604022	9.60897e-05	0.00248613	0.00301174
ENSMUSG00000028884	Rpa2	4	protein_coding	replication protein A2 [Source:MGI Symbol;Acc:MGI:1339939]	997.512	1159.25	1652.26	1981.59	1.53813	0.621175	9.62722e-05	0.00248613	0.00301174
ENSMUSG00000023828	Slc22a3	17	protein_coding	solute carrier family 22 (organic cation transporter), member 3 [Source:MGI Symbol;Acc:MGI:1333817]	165.186	158.27	54.4158	47.0749	0.570073	-0.810782	9.63299e-05	0.00248613	0.00301174
ENSMUSG00000024190	Dusp1	17	protein_coding	dual specificity phosphatase 1 [Source:MGI Symbol;Acc:MGI:105120]	36748.1	35824.5	27310.8	23386.5	0.721744	-0.470441	9.63973e-05	0.00248613	0.00301174
ENSMUSG00000020866	Cacna1g	11	protein_coding	calcium channel, voltage-dependent, T type, alpha 1G subunit [Source:MGI Symbol;Acc:MGI:1201678]	10.6572	3.14443	24.7344	317.978	1.28124	0.357545	9.73897e-05	0.00250731	0.00303739
ENSMUSG00000028718	Stil	4	protein_coding	Scl/Tal1 interrupting locus [Source:MGI Symbol;Acc:MGI:107477]	260.035	192.858	713.341	456.538	1.74221	0.800921	9.76149e-05	0.0025087	0.00303908
ENSMUSG00000023045	Soat2	15	protein_coding	sterol O-acyltransferase 2 [Source:MGI Symbol;Acc:MGI:1332226]	1575.13	1489.41	958.707	1030.32	0.685863	-0.544007	9.98481e-05	0.0025616	0.00310316
ENSMUSG00000049907	Rasl11b	5	protein_coding	RAS-like, family 11, member B [Source:MGI Symbol;Acc:MGI:1916189]	27.7087	26.2036	91.0227	217.61	1.62514	0.700565	0.00010107	0.00258842	0.00313564
ENSMUSG00000042694	Stn1	19	protein_coding	STN1, CST complex subunit [Source:MGI Symbol;Acc:MGI:1915581]	1740.32	1919.15	1173.4	1226.61	0.690583	-0.534114	0.000101349	0.00259102	0.0031388
ENSMUSG00000096459	Ighv9-3	12	IG_V_gene	immunoglobulin heavy variable V9-3 [Source:MGI Symbol;Acc:MGI:3642720]	382.593	168.751	1527.6	656.384	1.70994	0.773948	0.000101845	0.00259918	0.00314868
ENSMUSG00000018930	Ccl4	11	protein_coding	chemokine (C-C motif) ligand 4 [Source:MGI Symbol;Acc:MGI:98261]	610.656	625.741	983.441	1318.99	1.61123	0.688161	0.000103353	0.00263017	0.00318622
ENSMUSG00000030528	Blm	7	protein_coding	Bloom syndrome, RecQ like helicase [Source:MGI Symbol;Acc:MGI:1328362]	442.273	414.016	970.58	718.558	1.64596	0.718926	0.000103418	0.00263017	0.00318622
ENSMUSG00000054169	Ceacam10	7	protein_coding	carcinoembryonic antigen-related cell adhesion molecule 10 [Source:MGI Symbol;Acc:MGI:1347248]	92.7174	54.5034	311.654	210.505	1.73475	0.79473	0.000103826	0.00263596	0.00319324
ENSMUSG00000064080	Fbln2	6	protein_coding	fibulin 2 [Source:MGI Symbol;Acc:MGI:95488]	1.06572	2.09629	6.92564	218.499	1.20094	0.264169	0.000104394	0.00264579	0.00320515
ENSMUSG00000026509	Capn2	1	protein_coding	calpain 2 [Source:MGI Symbol;Acc:MGI:88264]	12299.4	12456.1	8944.96	7056.79	0.68426	-0.547382	0.000107366	0.0027164	0.00329069
ENSMUSG00000024675	Ms4a4c	19	protein_coding	membrane-spanning 4-domains, subfamily A, member 4C [Source:MGI Symbol;Acc:MGI:1927656]	10826.6	11344	8251.41	7129.63	0.718354	-0.477233	0.000107699	0.00272015	0.00329523
ENSMUSG00000028862	Map3k6	4	protein_coding	mitogen-activated protein kinase kinase kinase 6 [Source:MGI Symbol;Acc:MGI:1855691]	895.203	781.915	497.657	465.42	0.639995	-0.643869	0.000108326	0.00273126	0.00330869
ENSMUSG00000026458	Ppfia4	1	protein_coding	protein tyrosine phosphatase, receptor type, f polypeptide (PTPRF), interacting protein (liprin), alpha 4 [Source:MGI Symbol;Acc:MGI:1915757]	3726.81	3975.61	2780.15	2474.54	0.709729	-0.49466	0.000109424	0.00275421	0.00333648
ENSMUSG00000028702	Rad54l	4	protein_coding	RAD54 like (S. cerevisiae) [Source:MGI Symbol;Acc:MGI:894697]	564.83	527.216	1188.24	883.765	1.62061	0.696534	0.000113493	0.00285173	0.00345462
ENSMUSG00000055538	Zcchc24	14	protein_coding	zinc finger, CCHC domain containing 24 [Source:MGI Symbol;Acc:MGI:1919168]	3282.41	3109.84	2304.26	2167.22	0.722932	-0.468068	0.000115692	0.002902	0.00351552
ENSMUSG00000030107	Usp18	6	protein_coding	ubiquitin specific peptidase 18 [Source:MGI Symbol;Acc:MGI:1344364]	647.956	627.838	1015.1	1019.66	1.48851	0.573872	0.000116186	0.00290941	0.0035245
ENSMUSG00000022769	Sdf2l1	16	protein_coding	stromal cell-derived factor 2-like 1 [Source:MGI Symbol;Acc:MGI:2149842]	5447.95	5718.67	4002.03	3248.17	0.68656	-0.542542	0.000116865	0.00292142	0.00353904
ENSMUSG00000074476	Spc24	9	protein_coding	SPC24, NDC80 kinetochore complex component, homolog (S. cerevisiae) [Source:MGI Symbol;Acc:MGI:1914879]	628.773	624.693	1006.2	993.902	1.48875	0.574097	0.000117795	0.00293966	0.00356115
ENSMUSG00000058579	Cela2a	4	protein_coding	chymotrypsin-like elastase family, member 2A [Source:MGI Symbol;Acc:MGI:95316]	211.012	337.502	16.8194	68.3918	0.638214	-0.647888	0.000120261	0.00299611	0.00362952
ENSMUSG00000092060	Bend4	5	protein_coding	BEN domain containing 4 [Source:MGI Symbol;Acc:MGI:3648414]	599.999	632.03	348.261	262.909	0.60485	-0.725351	0.000121992	0.00302975	0.00367028
ENSMUSG00000063760	Rnf217	10	protein_coding	ring finger protein 217 [Source:MGI Symbol;Acc:MGI:3610311]	655.416	589.056	355.187	293.108	0.614893	-0.701594	0.000122025	0.00302975	0.00367028
ENSMUSG00000059336	Slc14a1	18	protein_coding	solute carrier family 14 (urea transporter), member 1 [Source:MGI Symbol;Acc:MGI:1351654]	332.504	325.972	594.616	581.775	1.57885	0.65887	0.000123908	0.00306622	0.00371446
ENSMUSG00000029082	Bst1	5	protein_coding	bone marrow stromal cell antigen 1 [Source:MGI Symbol;Acc:MGI:105370]	8494.83	8616.78	6306.29	5255.51	0.70538	-0.503527	0.000124105	0.00306622	0.00371446
ENSMUSG00000024899	Papss2	19	protein_coding	3'-phosphoadenosine 5'-phosphosulfate synthase 2 [Source:MGI Symbol;Acc:MGI:1330223]	1237.3	1139.33	750.938	587.104	0.634969	-0.655241	0.000124122	0.00306622	0.00371446
ENSMUSG00000026134	Prim2	1	protein_coding	DNA primase, p58 subunit [Source:MGI Symbol;Acc:MGI:97758]	576.553	546.082	1004.22	886.429	1.53376	0.617071	0.000124433	0.00306871	0.00371748
ENSMUSG00000022586	Ly6i	15	protein_coding	lymphocyte antigen 6 complex, locus I [Source:MGI Symbol;Acc:MGI:1888480]	269.627	341.695	569.882	653.719	1.6481	0.720803	0.00012768	0.00314352	0.0038081
ENSMUSG00000056313	Tcim	8	protein_coding	transcriptional and immune response regulator [Source:MGI Symbol;Acc:MGI:1916318]	1.06572	1.04814	2.96813	249.586	1.16674	0.222487	0.000127951	0.00314489	0.00380977
ENSMUSG00000076583	Igkv8-24	6	IG_V_gene	immunoglobulin kappa chain variable 8-24 [Source:MGI Symbol;Acc:MGI:4947958]	413.498	369.994	186.003	119.02	0.578792	-0.788883	0.000128469	0.00315232	0.00381877
ENSMUSG00000001525	Tubb5	17	protein_coding	tubulin, beta 5 class I [Source:MGI Symbol;Acc:MGI:107812]	15097	15589	20909.5	19882.5	1.30629	0.385476	0.000128943	0.00315866	0.00382645
ENSMUSG00000038963	Slco4a1	2	protein_coding	solute carrier organic anion transporter family, member 4a1 [Source:MGI Symbol;Acc:MGI:1351866]	98.046	57.6479	250.313	239.816	1.73354	0.793718	0.000130037	0.00318015	0.00385248
ENSMUSG00000027858	Tspan2	3	protein_coding	tetraspanin 2 [Source:MGI Symbol;Acc:MGI:1917997]	445.47	372.091	973.548	705.235	1.6595	0.730747	0.000131701	0.00321547	0.00389527
ENSMUSG00000028551	Cdkn2c	4	protein_coding	cyclin dependent kinase inhibitor 2C [Source:MGI Symbol;Acc:MGI:105388]	607.459	598.49	1218.91	946.827	1.58098	0.660821	0.000132374	0.00322654	0.00390867
ENSMUSG00000033355	Rtp4	16	protein_coding	receptor transporter protein 4 [Source:MGI Symbol;Acc:MGI:1915025]	1200	1212.7	1751.2	1790.62	1.40902	0.494687	0.00013491	0.00328288	0.00397693
ENSMUSG00000076525	Igkv1-99	6	IG_V_gene	immunoglobulin kappa variable 1-99 [Source:MGI Symbol;Acc:MGI:4439724]	317.584	212.773	63.3202	13.3231	0.652927	-0.615007	0.000139902	0.00339871	0.00411724
ENSMUSG00000031756	Cenpn	8	protein_coding	centromere protein N [Source:MGI Symbol;Acc:MGI:1919405]	261.101	266.228	559.988	469.861	1.63179	0.706457	0.000141485	0.00342879	0.00415368
ENSMUSG00000015950	Ncf1	5	protein_coding	neutrophil cytosolic factor 1 [Source:MGI Symbol;Acc:MGI:97283]	14004.6	13436.1	22815	18404.5	1.43102	0.517045	0.000141608	0.00342879	0.00415368
ENSMUSG00000030772	Dkk3	7	protein_coding	dickkopf WNT signaling pathway inhibitor 3 [Source:MGI Symbol;Acc:MGI:1354952]	5.32859	6.28886	14.8407	295.772	1.25819	0.331353	0.000144687	0.00349151	0.00422967
ENSMUSG00000030247	Kcnj8	6	protein_coding	potassium inwardly-rectifying channel, subfamily J, member 8 [Source:MGI Symbol;Acc:MGI:1100508]	2.13144	3.14443	2.96813	345.512	1.17219	0.229204	0.000144868	0.00349151	0.00422967
ENSMUSG00000094029	Ighv3-3	12	IG_V_gene	immunoglobulin heavy variable V3-3 [Source:MGI Symbol;Acc:MGI:3643949]	91.6517	22.011	0.989378	0	0.776202	-0.365495	0.000144937	0.00349151	0.00422967
ENSMUSG00000073002	Vamp5	6	protein_coding	vesicle-associated membrane protein 5 [Source:MGI Symbol;Acc:MGI:1858622]	427.353	490.531	765.778	1054.3	1.63945	0.713211	0.000145152	0.00349151	0.00422967
ENSMUSG00000020592	Sdc1	12	protein_coding	syndecan 1 [Source:MGI Symbol;Acc:MGI:1349162]	173.712	146.74	324.516	865.112	1.69876	0.764482	0.000146186	0.00351062	0.00425282
ENSMUSG00000044201	Cdc25c	18	protein_coding	cell division cycle 25C [Source:MGI Symbol;Acc:MGI:88350]	159.858	141.499	333.42	322.419	1.68029	0.748714	0.000147996	0.00354826	0.00429841
ENSMUSG00000002602	Axl	7	protein_coding	AXL receptor tyrosine kinase [Source:MGI Symbol;Acc:MGI:1347244]	753.462	938.088	1353.47	1729.34	1.58882	0.667955	0.000148476	0.00355396	0.00430532
ENSMUSG00000017550	Atad5	11	protein_coding	ATPase family, AAA domain containing 5 [Source:MGI Symbol;Acc:MGI:2442925]	604.262	552.371	1116.02	913.075	1.56187	0.643277	0.000150141	0.00358795	0.00434649
ENSMUSG00000053113	Socs3	11	protein_coding	suppressor of cytokine signaling 3 [Source:MGI Symbol;Acc:MGI:1201791]	11882.8	11515.9	8910.34	7961.88	0.740497	-0.433435	0.000157453	0.00375655	0.00455074
ENSMUSG00000020773	Trim47	11	protein_coding	tripartite motif-containing 47 [Source:MGI Symbol;Acc:MGI:1917374]	239.786	235.832	91.0227	102.144	0.584359	-0.775073	0.000158033	0.00376427	0.00456009
ENSMUSG00000026455	Klhl12	1	protein_coding	kelch-like 12 [Source:MGI Symbol;Acc:MGI:2385619]	882.414	848.996	1285.2	1385.6	1.45512	0.541135	0.000158846	0.00377191	0.00456934
ENSMUSG00000002103	Acp2	2	protein_coding	acid phosphatase 2, lysosomal [Source:MGI Symbol;Acc:MGI:87882]	3256.83	3403.32	2415.07	2114.82	0.709456	-0.495214	0.000158937	0.00377191	0.00456934
ENSMUSG00000035455	Fignl1	11	protein_coding	fidgetin-like 1 [Source:MGI Symbol;Acc:MGI:1890648]	603.196	504.157	1104.15	905.97	1.58447	0.663996	0.000159126	0.00377191	0.00456934
ENSMUSG00000073434	Wdr90	17	protein_coding	WD repeat domain 90 [Source:MGI Symbol;Acc:MGI:1921267]	783.302	779.818	1178.35	1231.05	1.45426	0.540289	0.000160781	0.00380498	0.0046094
ENSMUSG00000007682	Dio2	12	protein_coding	deiodinase, iodothyronine, type II [Source:MGI Symbol;Acc:MGI:1338833]	28.7744	36.685	162.258	108.361	1.67796	0.74671	0.000163752	0.00386903	0.004687
ENSMUSG00000055067	Smyd3	1	protein_coding	SET and MYND domain containing 3 [Source:MGI Symbol;Acc:MGI:1916976]	993.249	1049.19	626.276	656.384	0.674354	-0.568422	0.000165885	0.00391165	0.00473863
ENSMUSG00000041936	Agrn	4	protein_coding	agrin [Source:MGI Symbol;Acc:MGI:87961]	666.073	594.297	997.293	1339.41	1.59737	0.675698	0.00016609	0.00391165	0.00473863
ENSMUSG00000033952	Aspm	1	protein_coding	abnormal spindle microtubule assembly [Source:MGI Symbol;Acc:MGI:1334448]	473.179	371.043	1090.29	737.211	1.67297	0.742408	0.000167706	0.00394338	0.00477706
ENSMUSG00000085723	Gm15915	10	lncRNA	predicted gene 15915 [Source:MGI Symbol;Acc:MGI:3801763]	276.021	260.988	103.885	122.572	0.588542	-0.764783	0.00017272	0.00404878	0.00490474
ENSMUSG00000018774	Cd68	11	protein_coding	CD68 antigen [Source:MGI Symbol;Acc:MGI:88342]	13328.9	14044.1	10226.2	8588.95	0.715054	-0.483876	0.000172741	0.00404878	0.00490474
ENSMUSG00000024349	Tmem173	18	protein_coding	transmembrane protein 173 [Source:MGI Symbol;Acc:MGI:1919762]	9240.84	9738.3	7187.83	6483.9	0.740169	-0.434074	0.000174107	0.00407428	0.00493564
ENSMUSG00000039187	Fanci	7	protein_coding	Fanconi anemia, complementation group I [Source:MGI Symbol;Acc:MGI:2384790]	336.767	271.469	733.129	548.023	1.66095	0.73201	0.000175199	0.00409328	0.00495866
ENSMUSG00000003153	Slc2a3	6	protein_coding	solute carrier family 2 (facilitated glucose transporter), member 3 [Source:MGI Symbol;Acc:MGI:95757]	1748.84	1298.65	3638.93	2433.68	1.63584	0.71003	0.000175898	0.00410307	0.00497052
ENSMUSG00000062007	Hsh2d	8	protein_coding	hematopoietic SH2 domain containing [Source:MGI Symbol;Acc:MGI:2676364]	457.193	455.942	814.258	733.658	1.53335	0.616683	0.000176842	0.00411854	0.00498926
ENSMUSG00000024533	Spire1	18	protein_coding	spire type actin nucleation factor 1 [Source:MGI Symbol;Acc:MGI:1915416]	499.822	467.472	882.525	773.627	1.54083	0.623709	0.000177894	0.00413079	0.00500409
ENSMUSG00000023960	Enpp5	17	protein_coding	ectonucleotide pyrophosphatase/phosphodiesterase 5 [Source:MGI Symbol;Acc:MGI:1933830]	44.7601	48.2146	153.354	143.001	1.71486	0.77809	0.000177932	0.00413079	0.00500409
ENSMUSG00000028328	Tmod1	4	protein_coding	tropomodulin 1 [Source:MGI Symbol;Acc:MGI:98775]	37.3001	35.6369	124.662	131.454	1.70387	0.768815	0.000178949	0.00414782	0.00502472
ENSMUSG00000029882	2210010C04Rik	6	protein_coding	RIKEN cDNA 2210010C04 gene [Source:MGI Symbol;Acc:MGI:1914623]	130.018	162.462	21.7663	43.5221	0.606266	-0.721977	0.000180253	0.00416906	0.00505046
ENSMUSG00000006715	Gmnn	13	protein_coding	geminin [Source:MGI Symbol;Acc:MGI:1927344]	932.503	1096.36	1543.43	1733.78	1.49427	0.579445	0.000180435	0.00416906	0.00505046
ENSMUSG00000028312	Smc2	4	protein_coding	structural maintenance of chromosomes 2 [Source:MGI Symbol;Acc:MGI:106067]	1660.39	1422.33	3631.02	2339.53	1.6203	0.696257	0.00018074	0.00416954	0.00505103
ENSMUSG00000030303	Far2	6	protein_coding	fatty acyl CoA reductase 2 [Source:MGI Symbol;Acc:MGI:2687035]	50.0887	37.7331	199.854	129.678	1.68794	0.755264	0.000181782	0.004187	0.00507219
ENSMUSG00000020785	Camkk1	11	protein_coding	calcium/calmodulin-dependent protein kinase kinase 1, alpha [Source:MGI Symbol;Acc:MGI:1891766]	133.215	141.499	314.622	290.443	1.67629	0.745274	0.000182223	0.00419056	0.0050765
ENSMUSG00000041406	BC055324	1	protein_coding	cDNA sequence BC055324 [Source:MGI Symbol;Acc:MGI:3590554]	176.909	172.944	377.942	343.736	1.65058	0.722975	0.000184967	0.004247	0.00514488
ENSMUSG00000079037	Prnp	2	protein_coding	prion protein [Source:MGI Symbol;Acc:MGI:97769]	450.799	447.557	751.927	1302.11	1.68557	0.753236	0.00018823	0.00430961	0.00522072
ENSMUSG00000008398	Elk3	10	protein_coding	ELK3, member of ETS oncogene family [Source:MGI Symbol;Acc:MGI:101762]	4274.59	4379.14	3208.55	2826.27	0.722714	-0.468503	0.000188282	0.00430961	0.00522072
ENSMUSG00000030083	Abtb1	6	protein_coding	ankyrin repeat and BTB (POZ) domain containing 1 [Source:MGI Symbol;Acc:MGI:1933148]	3387.92	3543.77	4632.27	4990.83	1.35071	0.433713	0.00018951	0.00433093	0.00524655
ENSMUSG00000033629	Hacd3	9	protein_coding	3-hydroxyacyl-CoA dehydratase 3 [Source:MGI Symbol;Acc:MGI:1889341]	2243.34	2115.15	1540.46	1465.54	0.717078	-0.479798	0.00019028	0.00434176	0.00525967
ENSMUSG00000024774	Ankrd22	19	protein_coding	ankyrin repeat domain 22 [Source:MGI Symbol;Acc:MGI:1277101]	130.018	118.44	363.102	260.244	1.70425	0.76914	0.000190723	0.00434511	0.00526372
ENSMUSG00000038560	Sp6	11	protein_coding	trans-acting transcription factor 6 [Source:MGI Symbol;Acc:MGI:1932575]	1.06572	1.04814	2.96813	222.051	1.16489	0.220191	0.000191627	0.00435891	0.00528045
ENSMUSG00000022034	Esco2	14	protein_coding	establishment of sister chromatid cohesion N-acetyltransferase 2 [Source:MGI Symbol;Acc:MGI:1919238]	343.161	292.432	812.279	557.793	1.66564	0.736079	0.00019509	0.00443082	0.00536756
ENSMUSG00000027358	Bmp2	2	protein_coding	bone morphogenetic protein 2 [Source:MGI Symbol;Acc:MGI:88177]	4.26287	4.19257	7.91502	296.661	1.21408	0.279868	0.00019645	0.00445479	0.00539659
ENSMUSG00000025877	Hk3	13	protein_coding	hexokinase 3 [Source:MGI Symbol;Acc:MGI:2670962]	5779.39	5502.75	9673.15	7647.45	1.44846	0.534525	0.000197161	0.0044579	0.00540036
ENSMUSG00000069662	Marcks	10	protein_coding	myristoylated alanine rich protein kinase C substrate [Source:MGI Symbol;Acc:MGI:96907]	10071	8912.36	6962.25	6234.32	0.72126	-0.471409	0.000197196	0.0044579	0.00540036
ENSMUSG00000026818	Cel	2	protein_coding	carboxyl ester lipase [Source:MGI Symbol;Acc:MGI:88374]	136.412	221.158	18.7982	48.8513	0.627838	-0.671537	0.000199975	0.00451376	0.00546803
ENSMUSG00000094345	Igkv14-126	6	IG_V_gene	immunoglobulin kappa variable 14-126 [Source:MGI Symbol;Acc:MGI:3643131]	164.121	84.8996	745.001	293.108	1.64875	0.721377	0.000200756	0.00452441	0.00548094
ENSMUSG00000034317	Trim59	3	protein_coding	tripartite motif-containing 59 [Source:MGI Symbol;Acc:MGI:1914199]	478.507	397.246	856.801	737.211	1.58086	0.660708	0.000202135	0.0045485	0.00551011
ENSMUSG00000068036	Afdn	17	protein_coding	afadin, adherens junction formation factor [Source:MGI Symbol;Acc:MGI:1314653]	2028.06	1940.11	1399.97	1237.27	0.699423	-0.515763	0.000204564	0.0045961	0.00556778
ENSMUSG00000029716	Tfr2	5	protein_coding	transferrin receptor 2 [Source:MGI Symbol;Acc:MGI:1354956]	331.438	323.876	558.998	604.868	1.56458	0.645775	0.000205484	0.0046097	0.00558425
ENSMUSG00000028832	Stmn1	4	protein_coding	stathmin 1 [Source:MGI Symbol;Acc:MGI:96739]	1611.36	1853.12	2501.15	3061.65	1.48746	0.572855	0.000206759	0.00463121	0.00561031
ENSMUSG00000032232	Cgnl1	9	protein_coding	cingulin-like 1 [Source:MGI Symbol;Acc:MGI:1915428]	18.1172	18.8666	80.1396	99.479	1.62696	0.702176	0.000210949	0.00471785	0.00571527
ENSMUSG00000038495	Otud7b	3	protein_coding	OTU domain containing 7B [Source:MGI Symbol;Acc:MGI:2654703]	297.335	225.351	591.648	497.395	1.64977	0.722269	0.000212062	0.0047355	0.00573665
ENSMUSG00000048521	Cxcr6	9	protein_coding	chemokine (C-X-C motif) receptor 6 [Source:MGI Symbol;Acc:MGI:1934582]	63.9431	57.6479	155.332	227.381	1.70158	0.766872	0.000213945	0.00477029	0.00577879
ENSMUSG00000034127	Tspan8	10	protein_coding	tetraspanin 8 [Source:MGI Symbol;Acc:MGI:2384918]	99.1117	74.4181	217.663	246.033	1.70465	0.769478	0.000214702	0.00477989	0.00579042
ENSMUSG00000002957	Ap2a2	7	protein_coding	adaptor-related protein complex 2, alpha 2 subunit [Source:MGI Symbol;Acc:MGI:101920]	17472.4	17446.3	13397.2	11640.8	0.738142	-0.43803	0.000216126	0.00479783	0.00581215
ENSMUSG00000026365	Cfh	1	protein_coding	complement component factor h [Source:MGI Symbol;Acc:MGI:88385]	5429.83	5034.23	3564.73	2468.32	0.646438	-0.629415	0.000216163	0.00479783	0.00581215
ENSMUSG00000024030	Abcg1	17	protein_coding	ATP binding cassette subfamily G member 1 [Source:MGI Symbol;Acc:MGI:107704]	5269.97	5182.02	3957.51	3725.13	0.752354	-0.410516	0.000217421	0.00481846	0.00583714
ENSMUSG00000021608	Lpcat1	13	protein_coding	lysophosphatidylcholine acyltransferase 1 [Source:MGI Symbol;Acc:MGI:2384812]	2197.51	2303.82	3156.11	3101.61	1.35139	0.434446	0.000217991	0.00482378	0.0058436
ENSMUSG00000020437	Myo1g	11	protein_coding	myosin IG [Source:MGI Symbol;Acc:MGI:1927091]	20943.5	20465	16166.4	15379.3	0.774394	-0.368861	0.00021885	0.0048355	0.00585779
ENSMUSG00000026864	Hspa5	2	protein_coding	heat shock protein 5 [Source:MGI Symbol;Acc:MGI:95835]	53109	55792.6	42369.1	38889.2	0.761416	-0.393242	0.000219511	0.0048428	0.00586663
ENSMUSG00000006611	Hfe	13	protein_coding	homeostatic iron regulator [Source:MGI Symbol;Acc:MGI:109191]	6104.43	6343.36	4718.34	4329.11	0.74585	-0.423043	0.000221085	0.00487018	0.00589981
ENSMUSG00000031934	Panx1	9	protein_coding	pannexin 1 [Source:MGI Symbol;Acc:MGI:1860055]	2334.99	2562.71	1540.46	1732	0.702383	-0.509669	0.000222213	0.00488769	0.00592101
ENSMUSG00000038578	Susd1	4	protein_coding	sushi domain containing 1 [Source:MGI Symbol;Acc:MGI:3651543]	587.21	526.168	1261.46	888.206	1.61218	0.689009	0.000225954	0.00496252	0.00601167
ENSMUSG00000078920	Ifi47	11	protein_coding	interferon gamma inducible protein 47 [Source:MGI Symbol;Acc:MGI:99448]	1308.7	1435.96	2199.39	1957.61	1.43462	0.520668	0.000226899	0.00497581	0.00602776
ENSMUSG00000015846	Rxra	2	protein_coding	retinoid X receptor alpha [Source:MGI Symbol;Acc:MGI:98214]	3301.59	3197.88	2389.35	2309.33	0.742878	-0.428803	0.00022835	0.00500014	0.00605724
ENSMUSG00000035842	Ddx11	17	protein_coding	DEAD/H (Asp-Glu-Ala-Asp/His) box helicase 11 [Source:MGI Symbol;Acc:MGI:2443590]	303.73	245.265	534.264	522.265	1.61019	0.687228	0.000230287	0.00503504	0.00609951
ENSMUSG00000024225	Clps	17	protein_coding	colipase, pancreatic [Source:MGI Symbol;Acc:MGI:88421]	59.6802	100.622	10.8832	14.2113	0.646867	-0.628458	0.000232714	0.00508051	0.0061546
ENSMUSG00000003865	Gys1	7	protein_coding	glycogen synthase 1, muscle [Source:MGI Symbol;Acc:MGI:101805]	932.503	915.029	1761.09	1361.62	1.52632	0.610055	0.000233817	0.005097	0.00617457
ENSMUSG00000002900	Lamb1	12	protein_coding	laminin B1 [Source:MGI Symbol;Acc:MGI:96743]	3.19715	7.337	10.8832	306.431	1.22437	0.292042	0.000236512	0.00514809	0.00623646
ENSMUSG00000015342	Xk	X	protein_coding	X-linked Kx blood group [Source:MGI Symbol;Acc:MGI:103569]	167.318	139.403	385.857	309.984	1.67354	0.742902	0.000237389	0.0051595	0.00625029
ENSMUSG00000042349	Ikbke	1	protein_coding	inhibitor of kappaB kinase epsilon [Source:MGI Symbol;Acc:MGI:1929612]	4483.47	4445.17	5845.24	6181.91	1.31842	0.398814	0.000238561	0.0051773	0.00627185
ENSMUSG00000026177	Slc11a1	1	protein_coding	solute carrier family 11 (proton-coupled divalent metal ion transporters), member 1 [Source:MGI Symbol;Acc:MGI:1345275]	10319.3	10291.7	7975.37	7328.59	0.75863	-0.398531	0.000243042	0.00526675	0.00638022
ENSMUSG00000024769	Cdc42bpg	19	protein_coding	CDC42 binding protein kinase gamma (DMPK-like) [Source:MGI Symbol;Acc:MGI:2652845]	196.092	167.703	423.454	351.729	1.65297	0.725063	0.000244806	0.00529714	0.00641703
ENSMUSG00000035441	Myo1d	11	protein_coding	myosin ID [Source:MGI Symbol;Acc:MGI:107728]	239.786	219.062	575.818	413.904	1.65648	0.728124	0.000247815	0.00535434	0.00648633
ENSMUSG00000031955	Bcar1	8	protein_coding	breast cancer anti-estrogen resistance 1 [Source:MGI Symbol;Acc:MGI:108091]	1.06572	1.04814	3.95751	186.523	1.17268	0.229805	0.000253201	0.00546265	0.00661753
ENSMUSG00000049988	Lrrc25	8	protein_coding	leucine rich repeat containing 25 [Source:MGI Symbol;Acc:MGI:2445284]	8799.63	9541.24	6931.58	6484.79	0.74991	-0.415211	0.000255217	0.00549804	0.00666041
ENSMUSG00000094088	Ighv1-64	12	IG_V_gene	immunoglobulin heavy variable 1-64 [Source:MGI Symbol;Acc:MGI:4439789]	216.341	153.029	768.746	367.717	1.68712	0.754566	0.000258243	0.00555507	0.00672948
ENSMUSG00000029482	Aacs	5	protein_coding	acetoacetyl-CoA synthetase [Source:MGI Symbol;Acc:MGI:1926144]	1889.52	1793.37	1300.04	1176.87	0.705964	-0.502334	0.000260393	0.00558666	0.00676776
ENSMUSG00000030109	Slc6a12	6	protein_coding	solute carrier family 6 (neurotransmitter transporter, betaine/GABA), member 12 [Source:MGI Symbol;Acc:MGI:95628]	14.92	8.38514	108.832	58.6216	1.50661	0.591308	0.000260474	0.00558666	0.00676776
ENSMUSG00000030062	Rpn1	6	protein_coding	ribophorin I [Source:MGI Symbol;Acc:MGI:98084]	12433.7	13090.3	9833.42	9430.97	0.768821	-0.37928	0.000262413	0.00562001	0.00680816
ENSMUSG00000041147	Brca2	5	protein_coding	breast cancer 2, early onset [Source:MGI Symbol;Acc:MGI:109337]	306.927	257.843	584.722	502.724	1.60611	0.683569	0.000265761	0.00568193	0.00688317
ENSMUSG00000049775	Tmsb4x	X	protein_coding	thymosin, beta 4, X chromosome [Source:MGI Symbol;Acc:MGI:99510]	173804	196964	249270	315024	1.43765	0.523714	0.00026608	0.00568193	0.00688317
ENSMUSG00000035472	Slc25a21	12	protein_coding	solute carrier family 25 (mitochondrial oxodicarboxylate carrier), member 21 [Source:MGI Symbol;Acc:MGI:2445059]	112.966	126.825	265.153	276.232	1.66733	0.737537	0.000267566	0.00570535	0.00691154
ENSMUSG00000009633	G0s2	1	protein_coding	G0/G1 switch gene 2 [Source:MGI Symbol;Acc:MGI:1316737]	638.365	555.516	937.93	1050.75	1.51312	0.597526	0.000270365	0.00575619	0.00697313
ENSMUSG00000076543	Igkv4-74	6	IG_V_gene	immunoglobulin kappa variable 4-74 [Source:MGI Symbol;Acc:MGI:3779447]	26.6429	10.4814	172.152	80.8267	1.50398	0.588787	0.000270736	0.00575619	0.00697313
ENSMUSG00000042029	Ncapg2	12	protein_coding	non-SMC condensin II complex, subunit G2 [Source:MGI Symbol;Acc:MGI:1923294]	1130.73	884.633	2394.29	1583.67	1.61712	0.693428	0.000274921	0.0058367	0.00707066
ENSMUSG00000032285	Dnaja4	9	protein_coding	DnaJ heat shock protein family (Hsp40) member A4 [Source:MGI Symbol;Acc:MGI:1927638]	125.755	120.536	252.291	347.288	1.68094	0.749268	0.000276131	0.00585389	0.00709148
ENSMUSG00000022747	St3gal6	16	protein_coding	ST3 beta-galactoside alpha-2,3-sialyltransferase 6 [Source:MGI Symbol;Acc:MGI:1888707]	613.853	524.071	957.718	926.399	1.50792	0.592563	0.000277494	0.00587429	0.0071162
ENSMUSG00000060675	Plaat3	19	protein_coding	phospholipase A and acyltransferase 3 [Source:MGI Symbol;Acc:MGI:2179715]	209.946	254.699	427.411	533.812	1.63717	0.711203	0.000278877	0.00589505	0.00714134
ENSMUSG00000020689	Itgb3	11	protein_coding	integrin beta 3 [Source:MGI Symbol;Acc:MGI:96612]	294.138	278.806	620.34	489.401	1.60711	0.684473	0.000283032	0.00597426	0.0072373
ENSMUSG00000026576	Atp1b1	1	protein_coding	ATPase, Na+/K+ transporting, beta 1 polypeptide [Source:MGI Symbol;Acc:MGI:88108]	58.6145	69.1774	186.003	170.535	1.6882	0.755484	0.000290815	0.0061297	0.0074256
ENSMUSG00000053477	Tcf4	18	protein_coding	transcription factor 4 [Source:MGI Symbol;Acc:MGI:98506]	3449.73	3230.38	2444.75	2367.07	0.741555	-0.431375	0.000296417	0.00623881	0.00755779
ENSMUSG00000051748	Wfdc21	11	protein_coding	WAP four-disulfide core domain 21 [Source:MGI Symbol;Acc:MGI:1913357]	7122.19	7432.38	9417.89	10248.1	1.32076	0.401369	0.000299195	0.00628824	0.00761766
ENSMUSG00000097378	B230208H11Rik	10	lncRNA	RIKEN cDNA B230208H11 gene [Source:MGI Symbol;Acc:MGI:2443719]	176.909	182.377	360.133	353.506	1.61749	0.693758	0.000300065	0.00629749	0.00762886
ENSMUSG00000025512	Chid1	7	protein_coding	chitinase domain containing 1 [Source:MGI Symbol;Acc:MGI:1915288]	3299.46	3473.55	2501.15	2402.6	0.744448	-0.425757	0.000301937	0.00632279	0.00765952
ENSMUSG00000032540	Abhd5	9	protein_coding	abhydrolase domain containing 5 [Source:MGI Symbol;Acc:MGI:1914719]	1483.48	1348.96	2812.8	2047.31	1.53258	0.615959	0.000302439	0.00632279	0.00765952
ENSMUSG00000034271	Jdp2	12	protein_coding	Jun dimerization protein 2 [Source:MGI Symbol;Acc:MGI:1932093]	640.496	614.212	1081.39	946.827	1.4875	0.572889	0.000302801	0.00632279	0.00765952
ENSMUSG00000026566	Mpzl1	1	protein_coding	myelin protein zero-like 1 [Source:MGI Symbol;Acc:MGI:1915731]	79.9288	61.8404	154.343	552.464	1.56977	0.650554	0.000302997	0.00632279	0.00765952
ENSMUSG00000006179	Prss16	13	protein_coding	protease, serine 16 (thymus) [Source:MGI Symbol;Acc:MGI:1859181]	212.078	213.821	428.401	390.811	1.60129	0.679235	0.000307151	0.00640036	0.00775348
ENSMUSG00000020493	Prr11	11	protein_coding	proline rich 11 [Source:MGI Symbol;Acc:MGI:2444496]	497.69	452.798	1084.36	760.304	1.60533	0.682866	0.000308833	0.00642627	0.00778488
ENSMUSG00000051278	Zgrf1	3	protein_coding	zinc finger, GRF-type containing 1 [Source:MGI Symbol;Acc:MGI:1918893]	141.74	132.066	325.505	277.12	1.65354	0.725559	0.000310819	0.00645842	0.00782381
ENSMUSG00000044468	Tent5c	3	protein_coding	terminal nucleotidyltransferase 5C [Source:MGI Symbol;Acc:MGI:1921895]	524.333	511.494	1065.56	805.603	1.56547	0.646597	0.000314487	0.00652538	0.00790494
ENSMUSG00000026039	Sgo2a	1	protein_coding	shugoshin 2A [Source:MGI Symbol;Acc:MGI:1098767]	233.392	192.858	623.308	394.363	1.67022	0.740036	0.000315304	0.00653309	0.00791427
ENSMUSG00000011463	Cpb1	3	protein_coding	carboxypeptidase B1 (tissue) [Source:MGI Symbol;Acc:MGI:1923953]	122.558	178.184	21.7663	45.2985	0.623504	-0.68153	0.000318046	0.00658058	0.00797181
ENSMUSG00000022218	Tgm1	14	protein_coding	transglutaminase 1, K polypeptide [Source:MGI Symbol;Acc:MGI:98730]	2161.28	2277.61	1601.8	1463.76	0.719588	-0.474757	0.000320669	0.0066255	0.00802622
ENSMUSG00000022177	Haus4	14	protein_coding	HAUS augmin-like complex, subunit 4 [Source:MGI Symbol;Acc:MGI:1261794]	584.013	625.741	919.132	1067.62	1.49932	0.584305	0.000322499	0.00665392	0.00806065
ENSMUSG00000027423	Snx5	2	protein_coding	sorting nexin 5 [Source:MGI Symbol;Acc:MGI:1916428]	13791.5	14643.6	10649.7	10943.6	0.773061	-0.371345	0.000323121	0.00665739	0.00806486
ENSMUSG00000037949	Ano10	9	protein_coding	anoctamin 10 [Source:MGI Symbol;Acc:MGI:2143103]	687.388	680.245	1284.21	1021.44	1.51834	0.602493	0.000327999	0.00674327	0.00816889
ENSMUSG00000017756	Slc12a7	13	protein_coding	solute carrier family 12, member 7 [Source:MGI Symbol;Acc:MGI:1342283]	2224.15	2328.97	1649.29	1540.15	0.726878	-0.460215	0.00032821	0.00674327	0.00816889
ENSMUSG00000031506	Ptpn7	1	protein_coding	protein tyrosine phosphatase, non-receptor type 7 [Source:MGI Symbol;Acc:MGI:2156893]	1858.61	1687.51	3036.4	2479.87	1.45447	0.540497	0.0003296	0.00676233	0.00819198
ENSMUSG00000029231	Pdgfra	5	protein_coding	platelet derived growth factor receptor, alpha polypeptide [Source:MGI Symbol;Acc:MGI:97530]	2.13144	3.14443	1.97876	311.76	1.15813	0.211796	0.000332003	0.00680211	0.00824017
ENSMUSG00000029288	Ambn	5	protein_coding	ameloblastin [Source:MGI Symbol;Acc:MGI:104655]	5.32859	5.24071	7.91502	6983.07	1.05444	0.0764761	0.000335043	0.00685481	0.00830401
ENSMUSG00000024301	Kifc5b	17	protein_coding	kinesin family member C5B [Source:MGI Symbol;Acc:MGI:2137414]	164.121	171.895	353.208	327.748	1.62204	0.697808	0.000336674	0.00687857	0.00833279
ENSMUSG00000063458	Lrmda	14	protein_coding	leucine rich melanocyte differentiation associated [Source:MGI Symbol;Acc:MGI:1923883]	218.472	263.084	104.874	94.1498	0.59899	-0.739395	0.000338113	0.00689836	0.00835676
ENSMUSG00000048442	Smim5	11	protein_coding	small integral membrane protein 5 [Source:MGI Symbol;Acc:MGI:1913778]	163.055	192.858	345.293	393.475	1.6306	0.705405	0.000343637	0.00698543	0.00846225
ENSMUSG00000032586	Traip	9	protein_coding	TRAF-interacting protein [Source:MGI Symbol;Acc:MGI:1096377]	228.064	224.303	421.475	422.786	1.58228	0.662004	0.000343809	0.00698543	0.00846225
ENSMUSG00000106630	Igkv2-116	6	IG_V_pseudogene	immunoglobulin kappa variable 2-116 [Source:MGI Symbol;Acc:MGI:3647785]	2.13144	0	88.0546	19.5405	1.24205	0.312722	0.000343812	0.00698543	0.00846225
ENSMUSG00000024238	Zeb1	18	protein_coding	zinc finger E-box binding homeobox 1 [Source:MGI Symbol;Acc:MGI:1344313]	215.275	175.04	521.402	366.829	1.65672	0.72833	0.000345364	0.00700726	0.0084887
ENSMUSG00000028041	Adam15	3	protein_coding	a disintegrin and metallopeptidase domain 15 (metargidin) [Source:MGI Symbol;Acc:MGI:1333882]	11613.1	11747.6	9130.97	8427.3	0.766795	-0.383087	0.000348896	0.00706912	0.00856363
ENSMUSG00000024534	Sncaip	18	protein_coding	synuclein, alpha interacting protein (synphilin) [Source:MGI Symbol;Acc:MGI:1915097]	2.13144	0	28.692	57.7334	1.2881	0.365249	0.000351301	0.00710803	0.00861077
ENSMUSG00000027506	Tpd52	3	protein_coding	tumor protein D52 [Source:MGI Symbol;Acc:MGI:107749]	30387.9	31575.3	24306	21988.4	0.763221	-0.389827	0.000358211	0.00723784	0.00876802
ENSMUSG00000034459	Ifit1	19	protein_coding	interferon-induced protein with tetratricopeptide repeats 1 [Source:MGI Symbol;Acc:MGI:99450]	369.804	368.946	804.364	598.651	1.58958	0.668646	0.000362944	0.00732337	0.00887163
ENSMUSG00000043008	Klhl6	16	protein_coding	kelch-like 6 [Source:MGI Symbol;Acc:MGI:2686922]	2094.14	2127.73	3093.78	2833.38	1.35848	0.441995	0.000364157	0.00733773	0.00888903
ENSMUSG00000033508	Asprv1	6	protein_coding	aspartic peptidase, retroviral-like 1 [Source:MGI Symbol;Acc:MGI:1915105]	896.268	715.882	1711.62	1255.92	1.57254	0.653096	0.000367517	0.00739528	0.00895874
ENSMUSG00000062248	Cks2	13	protein_coding	CDC28 protein kinase regulatory subunit 2 [Source:MGI Symbol;Acc:MGI:1913447]	627.708	586.96	1010.15	922.846	1.47197	0.557748	0.00037093	0.00744037	0.00901337
ENSMUSG00000025130	P4hb	11	protein_coding	prolyl 4-hydroxylase, beta polypeptide [Source:MGI Symbol;Acc:MGI:97464]	48577.5	49658.9	38973.6	36397.8	0.779842	-0.358746	0.000370945	0.00744037	0.00901337
ENSMUSG00000070803	Cited4	4	protein_coding	Cbp/p300-interacting transactivator, with Glu/Asp-rich carboxy-terminal domain, 4 [Source:MGI Symbol;Acc:MGI:1861694]	155.595	173.992	312.643	428.115	1.65089	0.723242	0.000371564	0.00744037	0.00901337
ENSMUSG00000026674	Ddr2	1	protein_coding	discoidin domain receptor family, member 2 [Source:MGI Symbol;Acc:MGI:1345277]	2.13144	1.04814	2.96813	211.393	1.16233	0.217019	0.00037179	0.00744037	0.00901337
ENSMUSG00000026737	Pip4k2a	2	protein_coding	phosphatidylinositol-5-phosphate 4-kinase, type II, alpha [Source:MGI Symbol;Acc:MGI:1298206]	15407.1	15379.4	12114.9	11218.9	0.772124	-0.373095	0.000376185	0.00751805	0.00910747
ENSMUSG00000024867	Pip5k1b	19	protein_coding	phosphatidylinositol-4-phosphate 5-kinase, type 1 beta [Source:MGI Symbol;Acc:MGI:107930]	148.135	122.633	435.326	270.903	1.66896	0.738951	0.000378631	0.00754718	0.00914276
ENSMUSG00000095442	Ighv1-4	12	IG_V_gene	immunoglobulin heavy variable 1-4 [Source:MGI Symbol;Acc:MGI:4439618]	60.7459	33.5406	417.517	118.131	1.51747	0.601669	0.000378673	0.00754718	0.00914276
ENSMUSG00000036777	Anln	9	protein_coding	anillin, actin binding protein [Source:MGI Symbol;Acc:MGI:1920174]	758.791	719.026	1498.91	1103.15	1.54472	0.627347	0.000384458	0.00765207	0.00926983
ENSMUSG00000030979	Uros	7	protein_coding	uroporphyrinogen III synthase [Source:MGI Symbol;Acc:MGI:98917]	817.405	813.359	1187.25	1269.25	1.42472	0.510674	0.000386189	0.00767609	0.00929893
ENSMUSG00000027533	Fabp5	3	protein_coding	fatty acid binding protein 5, epidermal [Source:MGI Symbol;Acc:MGI:101790]	1312.96	1445.39	892.419	934.392	0.700955	-0.512605	0.000388093	0.00770348	0.00933211
ENSMUSG00000020787	P2rx1	11	protein_coding	purinergic receptor P2X, ligand-gated ion channel, 1 [Source:MGI Symbol;Acc:MGI:1098235]	84.1917	94.3329	227.557	206.952	1.66125	0.73227	0.000401895	0.00796318	0.00964671
ENSMUSG00000038781	Stap2	17	protein_coding	signal transducing adaptor family member 2 [Source:MGI Symbol;Acc:MGI:2147039]	15.9858	26.2036	89.044	105.696	1.5854	0.664849	0.000402263	0.00796318	0.00964671
ENSMUSG00000076552	Igkv4-61	6	IG_V_gene	immunoglobulin kappa chain variable 4-61 [Source:MGI Symbol;Acc:MGI:4439819]	42.6287	32.4924	162.258	111.914	1.63409	0.708486	0.000405716	0.00801079	0.00970438
ENSMUSG00000000093	Tbx2	11	protein_coding	T-box 2 [Source:MGI Symbol;Acc:MGI:98494]	8.52574	7.337	7.91502	414.792	1.21149	0.276788	0.000406232	0.00801079	0.00970438
ENSMUSG00000069910	Spdl1	11	protein_coding	spindle apparatus coiled-coil protein 1 [Source:MGI Symbol;Acc:MGI:1917635]	161.989	188.666	366.07	344.624	1.61514	0.69166	0.000406309	0.00801079	0.00970438
ENSMUSG00000025780	Itih5	2	protein_coding	inter-alpha (globulin) inhibitor H5 [Source:MGI Symbol;Acc:MGI:1925751]	68.2059	31.4443	302.75	147.442	1.57726	0.657424	0.000407588	0.0080252	0.00972184
ENSMUSG00000049422	Chchd10	10	protein_coding	coiled-coil-helix-coiled-coil-helix domain containing 10 [Source:MGI Symbol;Acc:MGI:2143558]	163.055	191.81	347.272	373.046	1.61561	0.692082	0.000408741	0.00803635	0.00973534
ENSMUSG00000042616	Oscp1	4	protein_coding	organic solute carrier partner 1 [Source:MGI Symbol;Acc:MGI:1916308]	77.7974	89.0921	257.238	188.3	1.66582	0.736232	0.000409251	0.00803635	0.00973534
ENSMUSG00000026317	Cln8	8	protein_coding	ceroid-lipofuscinosis, neuronal 8 [Source:MGI Symbol;Acc:MGI:1349447]	6186.49	5866.46	4610.5	4313.13	0.758118	-0.399505	0.00041245	0.00808833	0.00979832
ENSMUSG00000026672	Optn	2	protein_coding	optineurin [Source:MGI Symbol;Acc:MGI:1918898]	298.401	186.569	647.053	492.066	1.65271	0.72483	0.000420866	0.00824233	0.00998487
ENSMUSG00000072980	Oip5	2	protein_coding	Opa interacting protein 5 [Source:MGI Symbol;Acc:MGI:1917895]	125.755	111.103	286.92	248.698	1.64617	0.719115	0.000422859	0.00827031	0.0100188
ENSMUSG00000000958	Slc7a7	14	protein_coding	solute carrier family 7 (cationic amino acid transporter, y+ system), member 7 [Source:MGI Symbol;Acc:MGI:1337120]	2565.18	2849.9	1923.35	1555.25	0.688622	-0.538216	0.000425236	0.00829951	0.0100541
ENSMUSG00000025889	Snca	6	protein_coding	synuclein, alpha [Source:MGI Symbol;Acc:MGI:1277151]	118.295	126.825	251.302	296.661	1.64351	0.716783	0.000425485	0.00829951	0.0100541
ENSMUSG00000020577	Tspan13	12	protein_coding	tetraspanin 13 [Source:MGI Symbol;Acc:MGI:1913359]	7066.77	6895.73	5216	5395.85	0.77415	-0.369315	0.000429436	0.00836544	0.010134
ENSMUSG00000031431	Tsc22d3	X	protein_coding	TSC22 domain family, member 3 [Source:MGI Symbol;Acc:MGI:1196284]	9272.81	9309.6	6968.19	7265.52	0.779083	-0.360151	0.000431893	0.00840212	0.0101784
ENSMUSG00000032508	Myd88	9	protein_coding	myeloid differentiation primary response gene 88 [Source:MGI Symbol;Acc:MGI:108005]	17644	18478.8	14168.9	13512.3	0.779345	-0.359666	0.000435253	0.00845626	0.010244
ENSMUSG00000028626	Col9a2	4	protein_coding	collagen, type IX, alpha 2 [Source:MGI Symbol;Acc:MGI:88466]	2.13144	1.04814	3.95751	2247.16	1.05486	0.0770554	0.000440547	0.00854777	0.0103549
ENSMUSG00000037466	Tedc1	12	protein_coding	tubulin epsilon and delta complex 1 [Source:MGI Symbol;Acc:MGI:2144738]	277.087	276.71	472.923	518.712	1.55201	0.634136	0.000442772	0.00857959	0.0103934
ENSMUSG00000022912	Pros1	16	protein_coding	protein S (alpha) [Source:MGI Symbol;Acc:MGI:1095733]	3515.8	3642.3	2693.09	2405.26	0.736719	-0.440814	0.000456222	0.00882854	0.010695
ENSMUSG00000024673	Ms4a1	19	protein_coding	membrane-spanning 4-domains, subfamily A, member 1 [Source:MGI Symbol;Acc:MGI:88321]	174.778	106.911	40.5645	18.6523	0.642156	-0.639005	0.000457437	0.00884037	0.0107093
ENSMUSG00000004473	Clec11a	7	protein_coding	C-type lectin domain family 11, member a [Source:MGI Symbol;Acc:MGI:1298219]	7.46002	11.5296	10.8832	418.345	1.22562	0.293511	0.000459315	0.00886497	0.0107391
ENSMUSG00000056999	Ide	19	protein_coding	insulin degrading enzyme [Source:MGI Symbol;Acc:MGI:96412]	3235.52	3053.24	2298.32	1886.55	0.703911	-0.506535	0.000467731	0.0090058	0.0109098
ENSMUSG00000038065	Mturn	6	protein_coding	maturin, neural progenitor differentiation regulator homolog (Xenopus) [Source:MGI Symbol;Acc:MGI:1915485]	49.023	44.022	128.619	158.989	1.65028	0.722713	0.000467842	0.0090058	0.0109098
ENSMUSG00000042082	Arsb	13	protein_coding	arylsulfatase B [Source:MGI Symbol;Acc:MGI:88075]	739.608	695.967	1928.3	1096.05	1.62221	0.697957	0.000471208	0.00905869	0.0109738
ENSMUSG00000020646	Mboat2	12	protein_coding	membrane bound O-acyltransferase domain containing 2 [Source:MGI Symbol;Acc:MGI:1914466]	87.3888	96.4291	207.769	231.822	1.65041	0.722824	0.000471939	0.00906086	0.0109765
ENSMUSG00000042474	Fcmr	1	protein_coding	Fc fragment of IgM receptor [Source:MGI Symbol;Acc:MGI:1916419]	105.506	59.7441	10.8832	16.8759	0.663441	-0.59196	0.000474729	0.00910249	0.0110269
ENSMUSG00000063450	Syne2	12	protein_coding	spectrin repeat containing, nuclear envelope 2 [Source:MGI Symbol;Acc:MGI:2449316]	443.339	378.38	1211.99	672.372	1.64173	0.715217	0.000480011	0.00919174	0.011135
ENSMUSG00000031825	Crispld2	8	protein_coding	cysteine-rich secretory protein LCCL domain containing 2 [Source:MGI Symbol;Acc:MGI:1926142]	779.04	538.745	1719.54	1096.05	1.62519	0.70061	0.000484219	0.00926021	0.0112179
ENSMUSG00000034773	BC030867	11	protein_coding	cDNA sequence BC030867 [Source:MGI Symbol;Acc:MGI:2387601]	201.421	179.232	371.017	368.605	1.59097	0.669909	0.000491975	0.00939628	0.0113828
ENSMUSG00000040618	Pck2	14	protein_coding	phosphoenolpyruvate carboxykinase 2 (mitochondrial) [Source:MGI Symbol;Acc:MGI:1860456]	1561.28	1606.8	2154.86	2484.31	1.39671	0.482027	0.000495048	0.00944266	0.011439
ENSMUSG00000095565	Ighv2-9-1	12	IG_V_gene	immunoglobulin heavy variable 2-9-1 [Source:MGI Symbol;Acc:MGI:4439519]	31.9715	19.9147	195.897	80.8267	1.52115	0.605166	0.000505015	0.00962023	0.0116541
ENSMUSG00000039748	Exo1	1	protein_coding	exonuclease 1 [Source:MGI Symbol;Acc:MGI:1349427]	246.181	218.014	442.252	422.786	1.57008	0.650836	0.000507942	0.00965643	0.0116979
ENSMUSG00000094872	Igkv9-120	6	IG_V_gene	immunoglobulin kappa chain variable 9-120 [Source:MGI Symbol;Acc:MGI:3647784]	403.907	225.351	1316.86	593.321	1.64078	0.714386	0.000508233	0.00965643	0.0116979
ENSMUSG00000052305	Hbb-bs	7	protein_coding	hemoglobin, beta adult s chain [Source:MGI Symbol;Acc:MGI:5474852]	3428.41	3880.22	5076.5	7704.3	1.53377	0.617078	0.000514262	0.00975831	0.0118214
ENSMUSG00000038970	Lmtk2	5	protein_coding	lemur tyrosine kinase 2 [Source:MGI Symbol;Acc:MGI:3036247]	744.937	570.19	1425.69	1047.19	1.57385	0.654295	0.000516288	0.00978408	0.0118526
ENSMUSG00000050244	Heatr1	13	protein_coding	HEAT repeat containing 1 [Source:MGI Symbol;Acc:MGI:2442524]	4884.18	4660.04	3496.46	2690.38	0.693532	-0.527965	0.000522941	0.00989737	0.0119898
ENSMUSG00000038379	Ttk	9	protein_coding	Ttk protein kinase [Source:MGI Symbol;Acc:MGI:1194921]	258.969	223.254	542.179	421.01	1.59965	0.677758	0.00052588	0.00994014	0.0120416
ENSMUSG00000003949	Hlf	11	protein_coding	hepatic leukemia factor [Source:MGI Symbol;Acc:MGI:96108]	21.3144	13.6259	80.1396	87.9324	1.55551	0.637384	0.000528263	0.00997233	0.0120806
ENSMUSG00000036181	Hist1h1c	13	protein_coding	histone cluster 1, H1c [Source:MGI Symbol;Acc:MGI:1931526]	2625.93	2748.23	1923.35	1981.59	0.748144	-0.418611	0.000531688	0.0100241	0.0121433
ENSMUSG00000070691	Runx3	4	protein_coding	runt related transcription factor 3 [Source:MGI Symbol;Acc:MGI:102672]	3435.87	3449.44	2441.78	1755.09	0.671169	-0.575253	0.000532798	0.0100321	0.012153
ENSMUSG00000021236	Entpd5	12	protein_coding	ectonucleoside triphosphate diphosphohydrolase 5 [Source:MGI Symbol;Acc:MGI:1321385]	740.674	673.956	1440.53	1053.41	1.5374	0.620488	0.000539459	0.0101445	0.0122891
ENSMUSG00000020099	Unc5b	10	protein_coding	unc-5 netrin receptor B [Source:MGI Symbol;Acc:MGI:894703]	2.13144	3.14443	0.989378	320.642	1.14233	0.191983	0.000543155	0.0102009	0.0123575
ENSMUSG00000026580	Selp	1	protein_coding	selectin, platelet [Source:MGI Symbol;Acc:MGI:98280]	141.74	82.8033	294.835	298.437	1.64719	0.720004	0.000544089	0.0102053	0.0123629
ENSMUSG00000034614	Pik3ip1	11	protein_coding	phosphoinositide-3-kinase interacting protein 1 [Source:MGI Symbol;Acc:MGI:1917016]	127.886	134.162	254.27	361.5	1.63974	0.713469	0.000546115	0.0102302	0.012393
ENSMUSG00000076867	Trdv4	14	TR_V_gene	T cell receptor delta variable 4 [Source:MGI Symbol;Acc:MGI:4887419]	10.6572	14.674	64.3095	75.4975	1.52273	0.606659	0.000550108	0.0102828	0.0124567
ENSMUSG00000005370	Msh6	17	protein_coding	mutS homolog 6 [Source:MGI Symbol;Acc:MGI:1343961]	1205.33	1296.55	1780.88	1799.5	1.37429	0.45869	0.000550325	0.0102828	0.0124567
ENSMUSG00000023079	Gtf2ird1	5	protein_coding	general transcription factor II I repeat domain-containing 1 [Source:MGI Symbol;Acc:MGI:1861942]	93.7831	126.825	273.068	250.474	1.64042	0.714065	0.0005526	0.0102994	0.0124769
ENSMUSG00000043445	Pgp	17	protein_coding	phosphoglycolate phosphatase [Source:MGI Symbol;Acc:MGI:1914328]	1761.63	1840.54	2433.87	2582.9	1.34822	0.431052	0.000552621	0.0102994	0.0124769
ENSMUSG00000020330	Hmmr	11	protein_coding	hyaluronan mediated motility receptor (RHAMM) [Source:MGI Symbol;Acc:MGI:104667]	620.248	495.772	1420.75	886.429	1.60929	0.686429	0.000557405	0.0103754	0.0125689
ENSMUSG00000002265	Peg3	7	protein_coding	paternally expressed 3 [Source:MGI Symbol;Acc:MGI:104748]	1.06572	1.04814	2.96813	160.765	1.15878	0.212609	0.000560408	0.010418	0.0126206
ENSMUSG00000026196	Bard1	1	protein_coding	BRCA1 associated RING domain 1 [Source:MGI Symbol;Acc:MGI:1328361]	386.855	360.561	631.223	615.527	1.50065	0.585585	0.000563801	0.0104678	0.0126809
ENSMUSG00000051735	Rinl	7	protein_coding	Ras and Rab interactor-like [Source:MGI Symbol;Acc:MGI:2444024]	1794.67	1987.28	2906.79	2584.68	1.38747	0.472452	0.000569539	0.010561	0.0127937
ENSMUSG00000024462	Gabbr1	17	protein_coding	gamma-aminobutyric acid (GABA) B receptor, 1 [Source:MGI Symbol;Acc:MGI:1860139]	235.524	189.714	387.836	483.184	1.6058	0.683288	0.000570992	0.0105745	0.0128101
ENSMUSG00000031354	Amelx	X	protein_coding	amelogenin, X-linked [Source:MGI Symbol;Acc:MGI:88005]	12.7886	17.8184	12.8619	17067.8	1.05166	0.0726671	0.000579871	0.0107254	0.0129929
ENSMUSG00000045658	Pid1	1	protein_coding	phosphotyrosine interaction domain containing 1 [Source:MGI Symbol;Acc:MGI:2138391]	2640.85	2692.68	1984.69	1729.34	0.726073	-0.461813	0.000582218	0.0107553	0.0130291
ENSMUSG00000039994	Timeless	10	protein_coding	timeless circadian clock 1 [Source:MGI Symbol;Acc:MGI:1321393]	877.086	776.674	1367.32	1211.51	1.44912	0.535176	0.000583287	0.0107614	0.0130365
ENSMUSG00000029126	Nsg1	5	protein_coding	neuron specific gene family member 1 [Source:MGI Symbol;Acc:MGI:109149]	1.06572	0	4.94689	144.778	1.16151	0.215997	0.000594614	0.0109524	0.0132679
ENSMUSG00000049103	Ccr2	9	protein_coding	chemokine (C-C motif) receptor 2 [Source:MGI Symbol;Acc:MGI:106185]	72067	69151.2	54150.6	42852.4	0.719638	-0.474656	0.000595133	0.0109524	0.0132679
ENSMUSG00000039109	F13a1	13	protein_coding	coagulation factor XIII, A1 subunit [Source:MGI Symbol;Acc:MGI:1921395]	70846.8	67444.8	50582.9	34905.6	0.676844	-0.563104	0.000596081	0.0109561	0.0132723
ENSMUSG00000060703	Cd302	2	protein_coding	CD302 antigen [Source:MGI Symbol;Acc:MGI:1913455]	3749.19	3910.62	2830.61	2255.15	0.704334	-0.505668	0.000605109	0.0111081	0.0134565
ENSMUSG00000001424	Snd1	6	protein_coding	staphylococcal nuclease and tudor domain containing 1 [Source:MGI Symbol;Acc:MGI:1929266]	8878.49	9225.75	6959.28	5831.96	0.733585	-0.446963	0.000606788	0.011125	0.0134769
ENSMUSG00000008999	Bmp7	2	protein_coding	bone morphogenetic protein 7 [Source:MGI Symbol;Acc:MGI:103302]	4.26287	3.14443	9.89378	178.529	1.22084	0.28787	0.000608274	0.0111383	0.013493
ENSMUSG00000068417	Pnp2	14	protein_coding	purine-nucleoside phosphorylase 2 [Source:MGI Symbol;Acc:MGI:3712328]	156.66	200.195	340.346	418.345	1.61409	0.690722	0.000610647	0.0111677	0.0135288
ENSMUSG00000039231	Suv39h1	X	protein_coding	suppressor of variegation 3-9 1 [Source:MGI Symbol;Acc:MGI:1099440]	1222.38	1308.08	1881.8	1759.54	1.37846	0.463061	0.000616608	0.0112627	0.0136438
ENSMUSG00000087366	Junos	4	lncRNA	jun proto-oncogene, opposite strand [Source:MGI Symbol;Acc:MGI:2652837]	39.4316	30.3961	146.428	103.92	1.60403	0.681701	0.00063025	0.0114976	0.0139283
ENSMUSG00000032536	Trak1	9	protein_coding	trafficking protein, kinesin binding 1 [Source:MGI Symbol;Acc:MGI:1914345]	4895.91	4693.58	3671.58	3240.17	0.744212	-0.426214	0.000632533	0.0115249	0.0139614
ENSMUSG00000025743	Sdc3	4	protein_coding	syndecan 3 [Source:MGI Symbol;Acc:MGI:1349163]	4107.28	4376	5523.7	5825.74	1.3074	0.386703	0.000640403	0.0116538	0.0141175
ENSMUSG00000098702	1500015A07Rik	18	lncRNA	RIKEN cDNA 1500015A07 gene [Source:MGI Symbol;Acc:MGI:1916232]	98.046	113.199	237.451	237.151	1.62263	0.698331	0.000664427	0.0120633	0.0146137
ENSMUSG00000020303	Stc2	11	protein_coding	stanniocalcin 2 [Source:MGI Symbol;Acc:MGI:1316731]	3.19715	4.19257	10.8832	164.318	1.22722	0.295394	0.000664557	0.0120633	0.0146137
ENSMUSG00000096422	Igkv12-44	6	IG_V_gene	immunoglobulin kappa variable 12-44 [Source:MGI Symbol;Acc:MGI:4439775]	341.03	178.184	1001.25	516.048	1.62554	0.700915	0.000672054	0.0121843	0.0147602
ENSMUSG00000070942	Il1rl2	1	protein_coding	interleukin 1 receptor-like 2 [Source:MGI Symbol;Acc:MGI:1913107]	80.9945	74.4181	244.376	171.424	1.63365	0.708096	0.000677439	0.0122668	0.0148601
ENSMUSG00000037235	Mxd4	5	protein_coding	Max dimerization protein 4 [Source:MGI Symbol;Acc:MGI:104991]	3652.21	3448.39	2688.14	2445.23	0.746108	-0.422544	0.000681887	0.012332	0.0149392
ENSMUSG00000043740	B430306N03Rik	17	protein_coding	RIKEN cDNA B430306N03 gene [Source:MGI Symbol;Acc:MGI:2443478]	3073.53	2852	4411.64	3905.44	1.35424	0.43748	0.000683188	0.0123404	0.0149493
ENSMUSG00000025268	Maged2	X	protein_coding	melanoma antigen, family D, 2 [Source:MGI Symbol;Acc:MGI:1933391]	21.3144	25.1554	23.7451	629.738	1.27002	0.344856	0.000690748	0.0124615	0.0150961
ENSMUSG00000040289	Hey1	3	protein_coding	hairy/enhancer-of-split related with YRPW motif 1 [Source:MGI Symbol;Acc:MGI:1341800]	8.52574	16.7703	11.8725	488.513	1.2234	0.290898	0.00069761	0.0125698	0.0152273
ENSMUSG00000026411	Tmem9	1	protein_coding	transmembrane protein 9 [Source:MGI Symbol;Acc:MGI:1913491]	166.252	188.666	322.537	418.345	1.60286	0.680645	0.000702743	0.0126468	0.0153205
ENSMUSG00000022123	Scel	14	protein_coding	sciellin [Source:MGI Symbol;Acc:MGI:1891228]	366.607	324.924	179.077	115.467	0.615515	-0.700134	0.000712053	0.0127986	0.0155044
ENSMUSG00000016918	Sulf1	1	protein_coding	sulfatase 1 [Source:MGI Symbol;Acc:MGI:2138563]	3.19715	2.09629	0.989378	296.661	1.14083	0.19008	0.00071749	0.0128649	0.0155848
ENSMUSG00000017309	Cd300lg	11	protein_coding	CD300 molecule like family member G [Source:MGI Symbol;Acc:MGI:1289168]	1607.1	1585.84	1152.62	1016.11	0.715255	-0.483471	0.0007175	0.0128649	0.0155848
ENSMUSG00000027293	Ehd4	2	protein_coding	EH-domain containing 4 [Source:MGI Symbol;Acc:MGI:1919619]	10339.6	10509.7	8155.44	7029.26	0.75036	-0.414344	0.000722567	0.0129261	0.0156588
ENSMUSG00000037992	Rara	11	protein_coding	retinoic acid receptor, alpha [Source:MGI Symbol;Acc:MGI:97856]	10722.2	10730.9	8513.59	7913.02	0.77985	-0.358732	0.000722736	0.0129261	0.0156588
ENSMUSG00000029718	Pcolce	5	protein_coding	procollagen C-endopeptidase enhancer protein [Source:MGI Symbol;Acc:MGI:105099]	14.92	16.7703	11.8725	580.887	1.22731	0.295499	0.000723557	0.0129261	0.0156588
ENSMUSG00000068220	Lgals1	15	protein_coding	lectin, galactose binding, soluble 1 [Source:MGI Symbol;Acc:MGI:96777]	9730	10696.3	7477.72	7848.19	0.767529	-0.381706	0.000739991	0.0132036	0.015995
ENSMUSG00000066278	Vps37b	5	protein_coding	vacuolar protein sorting 37B [Source:MGI Symbol;Acc:MGI:1916724]	1865.01	2075.32	2686.16	2876.01	1.35908	0.442634	0.000747342	0.0133185	0.0161342
ENSMUSG00000029007	Agtrap	4	protein_coding	angiotensin II, type I receptor-associated protein [Source:MGI Symbol;Acc:MGI:1339977]	2210.3	2202.15	3356.96	2907.1	1.36425	0.448106	0.000749772	0.0133456	0.016167
ENSMUSG00000022425	Enpp2	15	protein_coding	ectonucleotide pyrophosphatase/phosphodiesterase 2 [Source:MGI Symbol;Acc:MGI:1321390]	33.0372	42.9739	49.4689	696.353	1.33073	0.412218	0.000751468	0.0133595	0.0161839
ENSMUSG00000054733	Msra	14	protein_coding	methionine sulfoxide reductase A [Source:MGI Symbol;Acc:MGI:106916]	1277.8	1245.19	1932.25	1721.34	1.38243	0.467202	0.000759524	0.0134864	0.0163376
ENSMUSG00000039960	Rhou	8	protein_coding	ras homolog family member U [Source:MGI Symbol;Acc:MGI:1916831]	811.011	846.899	1510.78	1182.2	1.47567	0.56137	0.000770847	0.0136599	0.0165477
ENSMUSG00000019539	Rcn3	7	protein_coding	reticulocalbin 3, EF-hand calcium binding domain [Source:MGI Symbol;Acc:MGI:1277122]	61.8116	55.5516	78.1608	857.118	1.37364	0.458001	0.000771159	0.0136599	0.0165477
ENSMUSG00000071553	Cpa2	6	protein_coding	carboxypeptidase A2, pancreatic [Source:MGI Symbol;Acc:MGI:3617840]	29.8401	64.9849	1.97876	5.32923	0.753252	-0.408795	0.000774847	0.0137086	0.0166068
ENSMUSG00000033644	Piwil2	14	protein_coding	piwi-like RNA-mediated gene silencing 2 [Source:MGI Symbol;Acc:MGI:1930036]	517.939	436.027	268.121	183.859	0.624782	-0.678575	0.000785155	0.0138742	0.0168074
ENSMUSG00000025758	Plk4	3	protein_coding	polo like kinase 4 [Source:MGI Symbol;Acc:MGI:101783]	477.441	401.439	1115.03	693.689	1.59318	0.671905	0.000788249	0.0139121	0.0168533
ENSMUSG00000024696	Lpxn	19	protein_coding	leupaxin [Source:MGI Symbol;Acc:MGI:2147677]	3076.73	3186.35	2379.45	2200.97	0.752925	-0.409423	0.000789554	0.0139184	0.0168609
ENSMUSG00000027454	Gins1	2	protein_coding	GINS complex subunit 1 (Psf1 homolog) [Source:MGI Symbol;Acc:MGI:1916520]	351.687	380.476	590.658	627.073	1.4915	0.57676	0.00080283	0.0141354	0.0171238
ENSMUSG00000021268	Meg3	12	lncRNA	maternally expressed 3 [Source:MGI Symbol;Acc:MGI:1202886]	4.26287	1.04814	7.91502	165.206	1.18954	0.250401	0.000806353	0.0141682	0.0171635
ENSMUSG00000036661	Dennd3	15	protein_coding	DENN/MADD domain containing 3 [Source:MGI Symbol;Acc:MGI:2146009]	1377.97	1292.36	1972.82	1830.59	1.36676	0.450758	0.00080717	0.0141682	0.0171635
ENSMUSG00000032323	Cyp11a1	9	protein_coding	cytochrome P450, family 11, subfamily a, polypeptide 1 [Source:MGI Symbol;Acc:MGI:88582]	41.563	31.4443	121.693	117.243	1.60217	0.68003	0.000807593	0.0141682	0.0171635
ENSMUSG00000037852	Cpe	8	protein_coding	carboxypeptidase E [Source:MGI Symbol;Acc:MGI:101932]	6.39431	9.43329	7.91502	348.177	1.20672	0.271088	0.000810485	0.0142019	0.0172044
ENSMUSG00000023972	Ptk7	17	protein_coding	PTK7 protein tyrosine kinase 7 [Source:MGI Symbol;Acc:MGI:1918711]	7.46002	13.6259	5.93627	511.606	1.19241	0.253879	0.000817882	0.0143065	0.0173311
ENSMUSG00000036986	Pml	9	protein_coding	promyelocytic leukemia [Source:MGI Symbol;Acc:MGI:104662]	1635.88	1478.93	2302.28	2140.58	1.36799	0.452059	0.000818409	0.0143065	0.0173311
ENSMUSG00000042015	Wdr41	13	protein_coding	WD repeat domain 41 [Source:MGI Symbol;Acc:MGI:2445123]	2444.76	2420.16	1804.62	1776.41	0.75673	-0.402149	0.000822958	0.0143689	0.0174067
ENSMUSG00000068115	Ninl	2	protein_coding	ninein-like [Source:MGI Symbol;Acc:MGI:1925427]	70.3374	67.0811	175.12	169.647	1.62181	0.697606	0.000824301	0.0143752	0.0174143
ENSMUSG00000031709	Tbc1d9	8	protein_coding	TBC1 domain family, member 9 [Source:MGI Symbol;Acc:MGI:1918560]	3252.57	3099.36	2399.24	2087.28	0.734663	-0.444846	0.000826586	0.0143979	0.0174418
ENSMUSG00000039959	Hip1	5	protein_coding	huntingtin interacting protein 1 [Source:MGI Symbol;Acc:MGI:1099804]	7194.66	6782.53	5249.64	4045.78	0.706987	-0.500244	0.000840022	0.0146146	0.0177043
ENSMUSG00000022994	Adcy6	15	protein_coding	adenylate cyclase 6 [Source:MGI Symbol;Acc:MGI:87917]	315.452	329.117	517.445	596.874	1.51482	0.599146	0.000844156	0.0146691	0.0177703
ENSMUSG00000032402	Smad3	9	protein_coding	SMAD family member 3 [Source:MGI Symbol;Acc:MGI:1201674]	2791.11	2757.66	2085.61	1778.19	0.727774	-0.458437	0.000854537	0.0148319	0.0179675
ENSMUSG00000055013	Agap1	1	protein_coding	ArfGAP with GTPase domain, ankyrin repeat and PH domain 1 [Source:MGI Symbol;Acc:MGI:2653690]	723.622	706.448	1448.45	1036.54	1.51699	0.601213	0.00085968	0.0149035	0.0180543
ENSMUSG00000051314	Ffar2	7	protein_coding	free fatty acid receptor 2 [Source:MGI Symbol;Acc:MGI:2441731]	930.371	950.666	1314.88	1429.12	1.38801	0.473016	0.000861946	0.0149251	0.0180805
ENSMUSG00000094117	Igkv3-12	6	IG_V_gene	immunoglobulin kappa variable 3-12 [Source:MGI Symbol;Acc:MGI:1330815]	119.36	78.6107	456.103	204.287	1.58704	0.666338	0.000869126	0.0150293	0.0182068
ENSMUSG00000020392	Cdkn2aipnl	11	protein_coding	CDKN2A interacting protein N-terminal like [Source:MGI Symbol;Acc:MGI:1261797]	953.817	995.736	1467.25	1364.28	1.38381	0.468641	0.000870017	0.0150293	0.0182068
ENSMUSG00000076672	Ighv3-6	12	IG_V_gene	immunoglobulin heavy variable 3-6 [Source:MGI Symbol;Acc:MGI:4439856]	413.498	225.351	1616.64	546.247	1.58054	0.660416	0.000883846	0.0152503	0.0184744
ENSMUSG00000050288	Fzd2	11	protein_coding	frizzled class receptor 2 [Source:MGI Symbol;Acc:MGI:1888513]	0	0	1.97876	89.7088	1.10194	0.140044	0.000886617	0.0152801	0.0185105
ENSMUSG00000026639	Lamb3	1	protein_coding	laminin, beta 3 [Source:MGI Symbol;Acc:MGI:99915]	44.7601	38.7813	101.906	231.822	1.54867	0.631033	0.000888371	0.0152923	0.0185253
ENSMUSG00000034059	Ypel4	2	protein_coding	yippee like 4 [Source:MGI Symbol;Acc:MGI:3605071]	63.9431	64.9849	150.385	191.852	1.61647	0.692843	0.000890124	0.0153045	0.0185401
ENSMUSG00000044199	S1pr4	10	protein_coding	sphingosine-1-phosphate receptor 4 [Source:MGI Symbol;Acc:MGI:1333809]	791.828	769.337	1342.59	1107.59	1.44773	0.533797	0.000892255	0.0153231	0.0185627
ENSMUSG00000025034	Trim8	19	protein_coding	tripartite motif-containing 8 [Source:MGI Symbol;Acc:MGI:1933302]	4789.33	4849.76	3742.82	3311.23	0.753708	-0.407922	0.000895037	0.0153529	0.0185987
ENSMUSG00000044783	Hjurp	1	protein_coding	Holliday junction recognition protein [Source:MGI Symbol;Acc:MGI:2685821]	5068.55	4378.09	8161.38	6315.14	1.42902	0.515024	0.000900829	0.0154342	0.0186972
ENSMUSG00000016024	Lbp	2	protein_coding	lipopolysaccharide binding protein [Source:MGI Symbol;Acc:MGI:1098776]	1763.76	1791.28	3383.67	2416.81	1.47586	0.561559	0.000902396	0.015443	0.0187078
ENSMUSG00000029413	Naaa	5	protein_coding	N-acylethanolamine acid amidase [Source:MGI Symbol;Acc:MGI:1914361]	18005.3	18598.2	14652.7	13579.8	0.784953	-0.349322	0.000912007	0.0155893	0.018885
ENSMUSG00000096672	Ighv1-63	12	IG_V_gene	immunoglobulin heavy variable V1-63 [Source:MGI Symbol;Acc:MGI:3642755]	14.92	17.8184	103.885	60.398	1.49906	0.584056	0.000922715	0.0157539	0.0190844
ENSMUSG00000051343	Rab11fip5	6	protein_coding	RAB11 family interacting protein 5 (class I) [Source:MGI Symbol;Acc:MGI:1098586]	2826.28	2799.59	2113.31	1770.19	0.724017	-0.465905	0.000923787	0.0157539	0.0190844
ENSMUSG00000015947	Fcgr1	3	protein_coding	Fc receptor, IgG, high affinity I [Source:MGI Symbol;Acc:MGI:95498]	5136.76	5541.53	4106.91	3868.14	0.765389	-0.385735	0.000927098	0.0157919	0.0191306
ENSMUSG00000104876	Trdc	14	TR_C_gene	T cell receptor delta, constant region [Source:MGI Symbol;Acc:MGI:98612]	92.7174	129.97	232.504	324.195	1.61307	0.689811	0.000930402	0.0158298	0.0191764
ENSMUSG00000027750	Postn	3	protein_coding	periostin, osteoblast specific factor [Source:MGI Symbol;Acc:MGI:1926321]	10.6572	11.5296	14.8407	336.63	1.24452	0.315592	0.000935631	0.0159003	0.0192618
ENSMUSG00000032011	Thy1	9	protein_coding	thymus cell antigen 1, theta [Source:MGI Symbol;Acc:MGI:98747]	110.835	104.814	203.812	484.072	1.58941	0.668493	0.000937439	0.0159126	0.0192767
ENSMUSG00000111635	Gm47240	9	processed_pseudogene	predicted gene, 47240 [Source:MGI Symbol;Acc:MGI:6096062]	1.06572	1.04814	28.692	31.9754	1.29482	0.372752	0.000939828	0.0159347	0.0193035
ENSMUSG00000025792	Slc25a10	11	protein_coding	solute carrier family 25 (mitochondrial carrier, dicarboxylate transporter), member 10 [Source:MGI Symbol;Acc:MGI:1353497]	484.901	461.183	783.587	719.447	1.45591	0.541918	0.00094913	0.0160738	0.019472
ENSMUSG00000059049	Frem1	4	protein_coding	Fras1 related extracellular matrix protein 1 [Source:MGI Symbol;Acc:MGI:2670972]	0	0	2.96813	77.2739	1.10799	0.147942	0.000952098	0.0161054	0.0195103
ENSMUSG00000026271	Gpr35	1	protein_coding	G protein-coupled receptor 35 [Source:MGI Symbol;Acc:MGI:1929509]	10046.5	9422.8	7296.66	5404.73	0.700029	-0.514514	0.000953477	0.0161101	0.019516
ENSMUSG00000064294	Aox3	1	protein_coding	aldehyde oxidase 3 [Source:MGI Symbol;Acc:MGI:1918974]	66.0745	69.1774	191.939	156.324	1.61207	0.688916	0.000959534	0.0161938	0.0196174
ENSMUSG00000030142	Clec4e	6	protein_coding	C-type lectin domain family 4, member e [Source:MGI Symbol;Acc:MGI:1861232]	11342.4	11104	8880.65	7762.03	0.761315	-0.393434	0.000962539	0.0162258	0.0196562
ENSMUSG00000025245	Lztfl1	9	protein_coding	leucine zipper transcription factor-like 1 [Source:MGI Symbol;Acc:MGI:1934860]	1157.37	1180.21	799.417	807.379	0.722378	-0.469174	0.000967223	0.016286	0.0197291
ENSMUSG00000024063	Lbh	17	protein_coding	limb-bud and heart [Source:MGI Symbol;Acc:MGI:1925139]	4130.72	4116.06	3205.58	2967.5	0.766879	-0.382929	0.000985577	0.016576	0.0200804
ENSMUSG00000017314	Mpp2	11	protein_coding	membrane protein, palmitoylated 2 (MAGUK p55 subfamily member 2) [Source:MGI Symbol;Acc:MGI:1858257]	55.4173	51.359	130.598	174.088	1.60426	0.681907	0.000990167	0.0166341	0.0201508
ENSMUSG00000017737	Mmp9	2	protein_coding	matrix metallopeptidase 9 [Source:MGI Symbol;Acc:MGI:97011]	6192.88	4398.01	13214.1	7576.39	1.56845	0.649337	0.000993799	0.016676	0.0202016
ENSMUSG00000032381	Ciao2a	9	protein_coding	cytosolic iron-sulfur assembly component 2A [Source:MGI Symbol;Acc:MGI:1915500]	10845.8	11862.9	8473.03	8813.67	0.777051	-0.363918	0.0010115	0.0169535	0.0205377
ENSMUSG00000027067	Ssrp1	2	protein_coding	structure specific recognition protein 1 [Source:MGI Symbol;Acc:MGI:107912]	5899.81	6199.76	8317.7	7664.33	1.29241	0.370062	0.00101265	0.0169535	0.0205377
ENSMUSG00000021215	Net1	13	protein_coding	neuroepithelial cell transforming gene 1 [Source:MGI Symbol;Acc:MGI:1927138]	549.91	559.708	903.302	818.037	1.43674	0.522797	0.00101843	0.0170309	0.0206314
ENSMUSG00000022893	Adamts1	16	protein_coding	a disintegrin-like and metallopeptidase (reprolysin type) with thrombospondin type 1 motif, 1 [Source:MGI Symbol;Acc:MGI:109249]	2.13144	1.04814	2.96813	156.324	1.15609	0.20925	0.00102519	0.0171075	0.0207242
ENSMUSG00000036103	Colec12	18	protein_coding	collectin sub-family member 12 [Source:MGI Symbol;Acc:MGI:2152907]	40.4973	49.2627	70.2458	578.222	1.37991	0.464573	0.00102566	0.0171075	0.0207242
ENSMUSG00000006362	Cbfa2t3	8	protein_coding	CBFA2/RUNX1 translocation partner 3 [Source:MGI Symbol;Acc:MGI:1338013]	5677.08	5432.52	4344.36	3997.81	0.76885	-0.379226	0.00102652	0.0171075	0.0207242
ENSMUSG00000025823	Pdia4	6	protein_coding	protein disulfide isomerase associated 4 [Source:MGI Symbol;Acc:MGI:104864]	6383.65	6316.11	4955.79	4232.3	0.748021	-0.418849	0.00103302	0.0171962	0.0208318
ENSMUSG00000051220	Ercc6l	X	protein_coding	excision repair cross-complementing rodent repair deficiency complementation group 6 like [Source:MGI Symbol;Acc:MGI:2654144]	363.41	307.106	745.991	538.253	1.55765	0.639368	0.00104324	0.0173466	0.0210139
ENSMUSG00000036938	Try5	6	protein_coding	trypsin 5 [Source:MGI Symbol;Acc:MGI:102756]	72.4688	95.381	6.92564	20.4287	0.696194	-0.522439	0.00105658	0.0175486	0.0212586
ENSMUSG00000052248	Zeb2os	2	lncRNA	zinc finger E-box binding homeobox 2, opposite strand [Source:MGI Symbol;Acc:MGI:3652108]	1312.96	1553.35	860.759	985.02	0.696017	-0.522806	0.00107141	0.0177747	0.0215325
ENSMUSG00000005949	Ctns	11	protein_coding	cystinosis, nephropathic [Source:MGI Symbol;Acc:MGI:1932872]	2874.24	2788.06	2157.83	1940.73	0.748418	-0.418085	0.00107715	0.0178498	0.0216235
ENSMUSG00000003814	Calr	8	protein_coding	calreticulin [Source:MGI Symbol;Acc:MGI:88252]	40234	41541	31871.8	25111.4	0.729343	-0.45533	0.00108285	0.0179239	0.0217133
ENSMUSG00000057554	Lgals8	13	protein_coding	lectin, galactose binding, soluble 8 [Source:MGI Symbol;Acc:MGI:1928481]	3893.07	3867.65	3012.66	2721.46	0.759702	-0.396495	0.00108556	0.0179485	0.0217431
ENSMUSG00000019790	Stxbp5	10	protein_coding	syntaxin binding protein 5 (tomosyn) [Source:MGI Symbol;Acc:MGI:1926058]	1218.12	1098.45	2310.2	1619.2	1.49666	0.581748	0.00109386	0.0180654	0.0218847
ENSMUSG00000040774	Cept1	3	protein_coding	choline/ethanolaminephosphotransferase 1 [Source:MGI Symbol;Acc:MGI:2139793]	5426.63	5284.74	4195.95	3738.46	0.761222	-0.39361	0.00111039	0.0183178	0.0221904
ENSMUSG00000040283	Btnl9	11	protein_coding	butyrophilin-like 9 [Source:MGI Symbol;Acc:MGI:2442439]	25.5772	28.2999	104.874	87.9324	1.56111	0.64257	0.00111883	0.0184362	0.0223338
ENSMUSG00000033033	Calhm2	19	protein_coding	calcium homeostasis modulator family member 2 [Source:MGI Symbol;Acc:MGI:1919941]	2495.91	2524.98	1863.99	1484.19	0.709999	-0.494111	0.0011385	0.0187391	0.0227008
ENSMUSG00000027188	Pamr1	2	protein_coding	peptidase domain containing associated with muscle regeneration 1 [Source:MGI Symbol;Acc:MGI:2445082]	1.06572	0	1.97876	149.219	1.13028	0.176686	0.00114788	0.0188723	0.0228622
ENSMUSG00000031209	Heph	X	protein_coding	hephaestin [Source:MGI Symbol;Acc:MGI:1332240]	0	0	0.989378	98.5908	1.09071	0.125271	0.00115002	0.0188749	0.0228653
ENSMUSG00000051811	Cox6b2	7	protein_coding	cytochrome c oxidase subunit 6B2 [Source:MGI Symbol;Acc:MGI:3044182]	184.369	168.751	314.622	375.711	1.56161	0.643034	0.00115061	0.0188749	0.0228653
ENSMUSG00000032382	Snx1	9	protein_coding	sorting nexin 1 [Source:MGI Symbol;Acc:MGI:1928395]	13558.1	13628	10561.6	8345.58	0.728729	-0.456546	0.00115311	0.0188831	0.0228753
ENSMUSG00000060860	Ube2s	7	protein_coding	ubiquitin-conjugating enzyme E2S [Source:MGI Symbol;Acc:MGI:1925141]	1017.76	1021.94	1397.99	1692.03	1.41653	0.502361	0.00115369	0.0188831	0.0228753
ENSMUSG00000062980	Cped1	6	protein_coding	cadherin-like and PC-esterase domain containing 1 [Source:MGI Symbol;Acc:MGI:2444814]	824.865	781.915	537.232	435.221	0.675942	-0.565028	0.00115669	0.018909	0.0229066
ENSMUSG00000070000	Fcho1	8	protein_coding	FCH domain only 1 [Source:MGI Symbol;Acc:MGI:1921265]	1741.38	1675.98	2645.6	2262.26	1.371	0.455226	0.00115785	0.018909	0.0229066
ENSMUSG00000038146	Notch3	17	protein_coding	notch 3 [Source:MGI Symbol;Acc:MGI:99460]	4.26287	2.09629	7.91502	153.66	1.19835	0.261046	0.00116259	0.0189652	0.0229747
ENSMUSG00000052384	Nrros	16	protein_coding	negative regulator of reactive oxygen species [Source:MGI Symbol;Acc:MGI:2445095]	23597.1	24131.4	19289.9	17733.9	0.789153	-0.341624	0.00118643	0.0193326	0.0234198
ENSMUSG00000028150	Rorc	3	protein_coding	RAR-related orphan receptor gamma [Source:MGI Symbol;Acc:MGI:104856]	59.6802	62.8886	135.545	230.045	1.58413	0.663694	0.00119007	0.0193499	0.0234408
ENSMUSG00000098814	Igkv19-93	6	IG_V_gene	immunoglobulin kappa chain variable 19-93 [Source:MGI Symbol;Acc:MGI:107617]	560.567	258.891	1712.61	747.869	1.57935	0.659334	0.00119013	0.0193499	0.0234408
ENSMUSG00000027351	Spred1	2	protein_coding	sprouty protein with EVH-1 domain 1, related sequence [Source:MGI Symbol;Acc:MGI:2150016]	1634.81	1504.08	1115.03	870.442	0.690368	-0.534562	0.00119668	0.0194348	0.0235436
ENSMUSG00000020871	Dlx4	11	protein_coding	distal-less homeobox 4 [Source:MGI Symbol;Acc:MGI:94904]	1.06572	0	0.989378	171.424	1.11767	0.160492	0.00119912	0.0194477	0.0235592
ENSMUSG00000012017	Scarf2	16	protein_coding	scavenger receptor class F, member 2 [Source:MGI Symbol;Acc:MGI:1858430]	11.7229	13.6259	8.9044	457.426	1.21074	0.275893	0.00120013	0.0194477	0.0235592
ENSMUSG00000024588	Fech	18	protein_coding	ferrochelatase [Source:MGI Symbol;Acc:MGI:95513]	1971.58	1980.99	3088.84	2590.01	1.3709	0.455127	0.00121515	0.0196693	0.0238277
ENSMUSG00000004730	Adgre1	17	protein_coding	adhesion G protein-coupled receptor E1 [Source:MGI Symbol;Acc:MGI:106912]	14043	13725.4	10457.7	7420.07	0.696866	-0.521046	0.0012173	0.0196824	0.0238435
ENSMUSG00000021379	Id4	13	protein_coding	inhibitor of DNA binding 4 [Source:MGI Symbol;Acc:MGI:99414]	0	1.04814	0.989378	169.647	1.11758	0.160378	0.00122488	0.0197832	0.0239656
ENSMUSG00000030681	Mvp	7	protein_coding	major vault protein [Source:MGI Symbol;Acc:MGI:1925638]	10017.7	10746.6	8048.59	8055.14	0.789118	-0.341687	0.00123811	0.0199747	0.0241977
ENSMUSG00000002603	Tgfb1	7	protein_coding	transforming growth factor, beta 1 [Source:MGI Symbol;Acc:MGI:98725]	18126.8	19561.5	14892.1	14350.7	0.789421	-0.341133	0.00124258	0.0200249	0.0242584
ENSMUSG00000035246	Pcyt1b	X	protein_coding	phosphate cytidylyltransferase 1, choline, beta isoform [Source:MGI Symbol;Acc:MGI:2147987]	74.6002	64.9849	167.205	175.865	1.59453	0.673136	0.00125785	0.0202487	0.0245295
ENSMUSG00000034484	Snx2	18	protein_coding	sorting nexin 2 [Source:MGI Symbol;Acc:MGI:1915054]	6699.1	6678.77	5318.89	4909.11	0.780226	-0.358035	0.0012607	0.0202722	0.024558
ENSMUSG00000079339	Ifit1bl1	19	protein_coding	interferon induced protein with tetratricpeptide repeats 1B like 1 [Source:MGI Symbol;Acc:MGI:3650685]	92.7174	73.37	254.27	175.865	1.59075	0.669711	0.00130003	0.0208817	0.0252964
ENSMUSG00000022422	Dscc1	15	protein_coding	DNA replication and sister chromatid cohesion 1 [Source:MGI Symbol;Acc:MGI:1919357]	90.586	128.922	247.344	256.691	1.58825	0.667434	0.00130574	0.0209505	0.0253797
ENSMUSG00000045404	Kcnk13	12	protein_coding	potassium channel, subfamily K, member 13 [Source:MGI Symbol;Acc:MGI:2384976]	748.134	787.155	514.476	423.674	0.680168	-0.556037	0.00132403	0.0212208	0.0257071
ENSMUSG00000031503	Col4a2	8	protein_coding	collagen, type IV, alpha 2 [Source:MGI Symbol;Acc:MGI:88455]	62.8773	67.0811	103.885	610.197	1.42801	0.514007	0.00133511	0.0213532	0.0258676
ENSMUSG00000027900	Dram2	3	protein_coding	DNA-damage regulated autophagy modulator 2 [Source:MGI Symbol;Acc:MGI:1914421]	3913.31	3601.42	2808.84	2175.22	0.708907	-0.496331	0.00133521	0.0213532	0.0258676
ENSMUSG00000027160	Ccdc34	2	protein_coding	coiled-coil domain containing 34 [Source:MGI Symbol;Acc:MGI:1915451]	417.761	384.668	624.297	667.931	1.45918	0.545153	0.0013402	0.0213986	0.0259226
ENSMUSG00000111535	Gm35154	10	lncRNA	predicted gene, 35154 [Source:MGI Symbol;Acc:MGI:5594313]	258.969	290.336	132.577	140.337	0.639508	-0.644965	0.00134143	0.0213986	0.0259226
ENSMUSG00000005973	Rcn1	2	protein_coding	reticulocalbin 1 [Source:MGI Symbol;Acc:MGI:104559]	121.492	131.018	223.599	547.135	1.56886	0.649712	0.00134244	0.0213986	0.0259226
ENSMUSG00000027635	Dsn1	2	protein_coding	DSN1 homolog, MIS12 kinetochore complex component [Source:MGI Symbol;Acc:MGI:1914184]	297.335	286.143	583.733	462.755	1.52051	0.604554	0.00135159	0.0215211	0.0260709
ENSMUSG00000022415	Syngr1	15	protein_coding	synaptogyrin 1 [Source:MGI Symbol;Acc:MGI:1328323]	69.2716	34.5887	168.194	167.871	1.55955	0.641129	0.00137173	0.0218181	0.0264308
ENSMUSG00000030403	Vasp	7	protein_coding	vasodilator-stimulated phosphoprotein [Source:MGI Symbol;Acc:MGI:109268]	11946.7	11989.7	15294.8	14841.9	1.24238	0.313104	0.00137712	0.02188	0.0265057
ENSMUSG00000027962	Vcam1	3	protein_coding	vascular cell adhesion molecule 1 [Source:MGI Symbol;Acc:MGI:98926]	1236.23	1510.37	1930.28	2940.85	1.51453	0.598869	0.00138333	0.021955	0.0265965
ENSMUSG00000032271	Nnmt	9	protein_coding	nicotinamide N-methyltransferase [Source:MGI Symbol;Acc:MGI:1099443]	202.486	244.217	82.1183	107.473	0.630347	-0.665783	0.00138701	0.0219896	0.0266385
ENSMUSG00000055409	Nell1	7	protein_coding	NEL-like 1 [Source:MGI Symbol;Acc:MGI:2443902]	0	0	0.989378	92.3734	1.08907	0.123101	0.00139483	0.0220737	0.0267404
ENSMUSG00000034570	Inpp5j	11	protein_coding	inositol polyphosphate 5-phosphatase J [Source:MGI Symbol;Acc:MGI:2158663]	380.461	325.972	686.628	556.017	1.51005	0.594599	0.00139544	0.0220737	0.0267404
ENSMUSG00000020961	Ston2	12	protein_coding	stonin 2 [Source:MGI Symbol;Acc:MGI:1918272]	121.492	100.622	340.346	213.169	1.58649	0.665835	0.00139684	0.0220737	0.0267404
ENSMUSG00000045594	Glb1	9	protein_coding	galactosidase, beta 1 [Source:MGI Symbol;Acc:MGI:88151]	1732.86	1916.01	1325.77	1247.93	0.736424	-0.441392	0.00139901	0.0220841	0.026753
ENSMUSG00000031990	Jam3	9	protein_coding	junction adhesion molecule 3 [Source:MGI Symbol;Acc:MGI:1933825]	2.13144	0	3.95751	135.007	1.14018	0.189256	0.00140787	0.0222002	0.0268936
ENSMUSG00000041895	Wipi1	11	protein_coding	WD repeat domain, phosphoinositide interacting 1 [Source:MGI Symbol;Acc:MGI:1261864]	552.042	475.857	1136.79	767.41	1.53325	0.616589	0.00141007	0.0222108	0.0269065
ENSMUSG00000048368	Omd	13	protein_coding	osteomodulin [Source:MGI Symbol;Acc:MGI:1350918]	0	1.04814	0.989378	160.765	1.11643	0.158888	0.00141558	0.0222639	0.0269708
ENSMUSG00000027018	Hat1	2	protein_coding	histone aminotransferase 1 [Source:MGI Symbol;Acc:MGI:96013]	1744.58	1922.29	2522.91	2503.85	1.32675	0.407898	0.00141648	0.0222639	0.0269708
ENSMUSG00000079523	Tmsb10	6	protein_coding	thymosin, beta 10 [Source:MGI Symbol;Acc:MGI:109146]	24467.8	27064.1	16398.9	20093	0.738508	-0.437315	0.00142192	0.0223254	0.0270454
ENSMUSG00000004098	Col5a3	9	protein_coding	collagen, type V, alpha 3 [Source:MGI Symbol;Acc:MGI:1858212]	3.19715	0	7.91502	129.678	1.15821	0.211894	0.00143072	0.0224396	0.0271837
ENSMUSG00000029309	Sparcl1	5	protein_coding	SPARC-like 1 [Source:MGI Symbol;Acc:MGI:108110]	6.39431	1.04814	2.96813	267.35	1.14902	0.200401	0.00143305	0.0224521	0.0271988
ENSMUSG00000022098	Bmp1	14	protein_coding	bone morphogenetic protein 1 [Source:MGI Symbol;Acc:MGI:88176]	65.0088	62.8886	114.768	476.078	1.46829	0.554142	0.00143475	0.0224547	0.0272019
ENSMUSG00000096956	Snhg18	15	lncRNA	small nucleolar RNA host gene 18 [Source:MGI Symbol;Acc:MGI:1914085]	0	0	1.97876	76.3857	1.09729	0.133942	0.00144183	0.0225415	0.0273071
ENSMUSG00000060512	0610040J01Rik	5	protein_coding	RIKEN cDNA 0610040J01 gene [Source:MGI Symbol;Acc:MGI:1923511]	1694.49	1766.12	1282.23	1117.36	0.728493	-0.457014	0.00144684	0.0225872	0.0273625
ENSMUSG00000076676	Ighv12-3	12	IG_V_gene	immunoglobulin heavy variable V12-3 [Source:MGI Symbol;Acc:MGI:3646760]	1.06572	1.04814	28.692	27.5344	1.27469	0.350151	0.00144784	0.0225872	0.0273625
ENSMUSG00000042978	Sbk1	7	protein_coding	SH3-binding kinase 1 [Source:MGI Symbol;Acc:MGI:2135937]	1501.6	1525.05	1113.05	977.914	0.726842	-0.460286	0.00145558	0.0226838	0.0274794
ENSMUSG00000076547	Igkv4-70	6	IG_V_gene	immunoglobulin kappa chain variable 4-70 [Source:MGI Symbol;Acc:MGI:2686348]	47.9573	22.011	269.111	89.7088	1.44304	0.529108	0.00146823	0.0228567	0.0276889
ENSMUSG00000040751	Lat2	5	protein_coding	linker for activation of T cells family, member 2 [Source:MGI Symbol;Acc:MGI:1926479]	4483.47	5036.33	3002.76	3615	0.729964	-0.454103	0.00148853	0.0231481	0.0280419
ENSMUSG00000073705	Cenps	4	protein_coding	centromere protein S [Source:MGI Symbol;Acc:MGI:1917178]	138.543	168.751	303.739	304.655	1.55384	0.635836	0.001508	0.0234259	0.0283785
ENSMUSG00000020044	Timp3	10	protein_coding	tissue inhibitor of metalloproteinase 3 [Source:MGI Symbol;Acc:MGI:98754]	8.52574	7.337	8.9044	274.456	1.21034	0.275417	0.00151844	0.0235459	0.0285238
ENSMUSG00000028108	Ecm1	3	protein_coding	extracellular matrix protein 1 [Source:MGI Symbol;Acc:MGI:103060]	3670.33	4152.74	2887	2872.46	0.758951	-0.397922	0.00151893	0.0235459	0.0285238
ENSMUSG00000024399	Ltb	17	protein_coding	lymphotoxin B [Source:MGI Symbol;Acc:MGI:104796]	598.933	526.168	825.141	1011.67	1.4654	0.551292	0.00152747	0.0236531	0.0286537
ENSMUSG00000031586	Rbpms	8	protein_coding	RNA binding protein gene with multiple splicing [Source:MGI Symbol;Acc:MGI:1334446]	327.175	319.684	522.391	536.476	1.46694	0.552807	0.00153005	0.0236682	0.0286719
ENSMUSG00000097908	4933404O12Rik	5	lncRNA	RIKEN cDNA 4933404O12 gene [Source:MGI Symbol;Acc:MGI:1914002]	118.295	134.162	297.803	238.927	1.56926	0.650082	0.00153246	0.0236804	0.0286868
ENSMUSG00000026712	Mrc1	2	protein_coding	mannose receptor, C type 1 [Source:MGI Symbol;Acc:MGI:97142]	638.365	716.93	970.58	1258.59	1.46988	0.555699	0.00153809	0.0237423	0.0287617
ENSMUSG00000000204	Slfn4	11	protein_coding	schlafen 4 [Source:MGI Symbol;Acc:MGI:1329010]	12459.3	10749.8	15547.1	15477.9	1.3021	0.380836	0.00155587	0.0239916	0.0290637
ENSMUSG00000054263	Lifr	15	protein_coding	LIF receptor alpha [Source:MGI Symbol;Acc:MGI:96788]	4150.97	3975.61	3130.39	2572.24	0.734529	-0.445108	0.00156245	0.0240551	0.0291406
ENSMUSG00000021569	Trip13	13	protein_coding	thyroid hormone receptor interactor 13 [Source:MGI Symbol;Acc:MGI:1916966]	300.532	300.817	496.668	498.283	1.47302	0.558777	0.00156367	0.0240551	0.0291406
ENSMUSG00000102202	Gm33280	1	lncRNA	predicted gene, 33280 [Source:MGI Symbol;Acc:MGI:5592439]	36.2344	31.4443	94.9803	125.237	1.55099	0.633191	0.00156499	0.0240551	0.0291406
ENSMUSG00000004665	Cnn2	10	protein_coding	calponin 2 [Source:MGI Symbol;Acc:MGI:105093]	11306.2	11430	15901.3	14045.2	1.28755	0.364628	0.00156656	0.0240551	0.0291406
ENSMUSG00000037887	Dusp8	7	protein_coding	dual specificity phosphatase 8 [Source:MGI Symbol;Acc:MGI:106626]	33.0372	35.6369	97.9484	119.02	1.5562	0.638027	0.0015729	0.0241271	0.0292279
ENSMUSG00000046410	Kcnk6	7	protein_coding	potassium inwardly-rectifying channel, subfamily K, member 6 [Source:MGI Symbol;Acc:MGI:1891291]	2687.74	2680.1	2019.32	1592.55	0.715951	-0.482067	0.00158297	0.0242348	0.0293584
ENSMUSG00000022180	Slc7a8	14	protein_coding	solute carrier family 7 (cationic amino acid transporter, y+ system), member 8 [Source:MGI Symbol;Acc:MGI:1355323]	1208.52	1127.8	832.067	742.54	0.716623	-0.480714	0.00158323	0.0242348	0.0293584
ENSMUSG00000033585	Ndn	7	protein_coding	necdin [Source:MGI Symbol;Acc:MGI:97290]	1.06572	1.04814	1.97876	128.79	1.14104	0.190343	0.00158705	0.0242469	0.029373
ENSMUSG00000025507	Pidd1	7	protein_coding	p53 induced death domain protein 1 [Source:MGI Symbol;Acc:MGI:1889507]	496.624	387.813	702.458	819.814	1.49521	0.58035	0.00158842	0.0242469	0.029373
ENSMUSG00000063558	Aox1	1	protein_coding	aldehyde oxidase 1 [Source:MGI Symbol;Acc:MGI:88035]	8.52574	9.43329	48.4795	56.8452	1.42913	0.515139	0.00158898	0.0242469	0.029373
ENSMUSG00000039316	Rftn1	17	protein_coding	raftlin lipid raft linker 1 [Source:MGI Symbol;Acc:MGI:1923688]	2572.64	2734.6	2009.43	1930.96	0.763772	-0.388786	0.00159303	0.0242833	0.0294172
ENSMUSG00000015759	Cnih1	14	protein_coding	cornichon family AMPA receptor auxiliary protein 1 [Source:MGI Symbol;Acc:MGI:1277202]	2323.26	2427.5	1588.94	1805.72	0.743621	-0.427361	0.00160207	0.0243957	0.0295533
ENSMUSG00000027654	Fam83d	2	protein_coding	family with sequence similarity 83, member D [Source:MGI Symbol;Acc:MGI:1919128]	138.543	116.344	270.1	254.027	1.56019	0.641725	0.00161497	0.0245598	0.0297521
ENSMUSG00000031353	Rbbp7	X	protein_coding	retinoblastoma binding protein 7, chromatin remodeling factor [Source:MGI Symbol;Acc:MGI:1194910]	2155.95	2184.33	3169.97	2797.85	1.32853	0.409835	0.0016162	0.0245598	0.0297521
ENSMUSG00000037405	Icam1	9	protein_coding	intercellular adhesion molecule 1 [Source:MGI Symbol;Acc:MGI:96392]	4868.2	4913.69	3861.54	3408.05	0.764364	-0.387669	0.0016241	0.0246544	0.0298666
ENSMUSG00000027997	Casp6	3	protein_coding	caspase 6 [Source:MGI Symbol;Acc:MGI:1312921]	3036.23	3240.86	2414.08	2159.23	0.75357	-0.408187	0.0016349	0.0247926	0.0300341
ENSMUSG00000031714	Gab1	8	protein_coding	growth factor receptor bound protein 2-associated protein 1 [Source:MGI Symbol;Acc:MGI:108088]	1496.27	1452.73	1081.39	914.852	0.718686	-0.476566	0.00164298	0.0248873	0.0301488
ENSMUSG00000000982	Ccl3	11	protein_coding	chemokine (C-C motif) ligand 3 [Source:MGI Symbol;Acc:MGI:98260]	2153.82	2247.22	2861.28	3558.15	1.3808	0.465505	0.00164606	0.0248873	0.0301488
ENSMUSG00000041959	S100a10	3	protein_coding	S100 calcium binding protein A10 (calpactin) [Source:MGI Symbol;Acc:MGI:1339468]	13379	15932.8	8781.72	11066.2	0.718951	-0.476035	0.00164624	0.0248873	0.0301488
ENSMUSG00000047205	Dusp18	11	protein_coding	dual specificity phosphatase 18 [Source:MGI Symbol;Acc:MGI:1922469]	608.525	511.494	347.272	278.897	0.660941	-0.597406	0.00165007	0.0249195	0.0301878
ENSMUSG00000033762	Recql4	15	protein_coding	RecQ protein-like 4 [Source:MGI Symbol;Acc:MGI:1931028]	348.49	340.646	548.115	564.011	1.45599	0.541997	0.00165962	0.0250379	0.0303312
ENSMUSG00000113010	Gm34084	13	lncRNA	predicted gene, 34084 [Source:MGI Symbol;Acc:MGI:5593243]	834.457	885.681	546.136	588.88	0.708669	-0.496816	0.00166999	0.0251684	0.0304894
ENSMUSG00000096499	Ighv1-5	12	IG_V_gene	immunoglobulin heavy variable V1-5 [Source:MGI Symbol;Acc:MGI:3704121]	69.2716	14.674	381.9	130.566	1.38672	0.471673	0.00167353	0.0251958	0.0305225
ENSMUSG00000021493	Pdlim7	13	protein_coding	PDZ and LIM domain 7 [Source:MGI Symbol;Acc:MGI:1914649]	822.734	729.507	1112.06	1199.08	1.39729	0.482637	0.0016889	0.0253976	0.030767
ENSMUSG00000048126	Col6a3	1	protein_coding	collagen, type VI, alpha 3 [Source:MGI Symbol;Acc:MGI:88461]	4.26287	4.19257	0.989378	309.984	1.14092	0.190203	0.0016904	0.0253976	0.030767
ENSMUSG00000030745	Il21r	7	protein_coding	interleukin 21 receptor [Source:MGI Symbol;Acc:MGI:1890475]	2472.46	2607.78	1842.22	1929.18	0.763997	-0.388361	0.00169226	0.0253996	0.0307694
ENSMUSG00000041084	Ostc	3	protein_coding	oligosaccharyltransferase complex subunit (non-catalytic) [Source:MGI Symbol;Acc:MGI:1913607]	4499.46	5014.32	3241.2	3661.18	0.751651	-0.411865	0.00170603	0.02558	0.030988
ENSMUSG00000028212	Ccne2	4	protein_coding	cyclin E2 [Source:MGI Symbol;Acc:MGI:1329034]	367.673	309.202	893.408	525.818	1.56008	0.641624	0.00172599	0.0258527	0.0313184
ENSMUSG00000023927	Satb1	17	protein_coding	special AT-rich sequence binding protein 1 [Source:MGI Symbol;Acc:MGI:105084]	751.331	622.597	1280.25	1000.12	1.47221	0.557979	0.00173245	0.0259231	0.0314036
ENSMUSG00000024206	Rfx2	17	protein_coding	regulatory factor X, 2 (influences HLA class II expression) [Source:MGI Symbol;Acc:MGI:106583]	2249.73	2116.2	1645.34	1539.26	0.754461	-0.406482	0.00173591	0.0259371	0.0314206
ENSMUSG00000035896	Rnase1	14	protein_coding	ribonuclease, RNase A family, 1 (pancreatic) [Source:MGI Symbol;Acc:MGI:97919]	53.2859	80.707	3.95751	14.2113	0.734195	-0.445764	0.00173693	0.0259371	0.0314206
ENSMUSG00000094075	Ighv1-80	12	IG_V_gene	immunoglobulin heavy variable 1-80 [Source:MGI Symbol;Acc:MGI:4439738]	443.339	262.036	1560.25	553.352	1.55037	0.632613	0.00173963	0.0259509	0.0314373
ENSMUSG00000044465	Fam160a2	7	protein_coding	family with sequence similarity 160, member A2 [Source:MGI Symbol;Acc:MGI:1921599]	3036.23	2875.06	4077.23	3782.87	1.29624	0.374335	0.0017434	0.0259807	0.0314734
ENSMUSG00000026321	Tnfrsf11a	1	protein_coding	tumor necrosis factor receptor superfamily, member 11a, NFKB activator [Source:MGI Symbol;Acc:MGI:1314891]	662.876	559.708	386.847	321.53	0.669396	-0.579069	0.00174663	0.0260025	0.0314997
ENSMUSG00000049971	Glt1d1	5	protein_coding	glycosyltransferase 1 domain containing 1 [Source:MGI Symbol;Acc:MGI:2442755]	42.6287	29.348	107.842	121.684	1.54495	0.627558	0.00175527	0.026095	0.0316118
ENSMUSG00000068587	Mgam	6	protein_coding	maltase-glucoamylase [Source:MGI Symbol;Acc:MGI:1203495]	411.367	296.624	1006.2	565.787	1.56691	0.647918	0.00175641	0.026095	0.0316118
ENSMUSG00000027015	Cybrd1	2	protein_coding	cytochrome b reductase 1 [Source:MGI Symbol;Acc:MGI:2654575]	1.06572	2.09629	2.96813	131.454	1.15217	0.204358	0.00175903	0.0261074	0.0316268
ENSMUSG00000003206	Ebi3	17	protein_coding	Epstein-Barr virus induced gene 3 [Source:MGI Symbol;Acc:MGI:1354171]	922.911	912.932	1249.58	1470.87	1.39288	0.478076	0.00177088	0.0262567	0.0318077
ENSMUSG00000034463	Scara3	14	protein_coding	scavenger receptor class A, member 3 [Source:MGI Symbol;Acc:MGI:2444418]	0	1.04814	3.95751	1386.49	1.04015	0.0567889	0.00177405	0.0262772	0.0318325
ENSMUSG00000032115	Hyou1	9	protein_coding	hypoxia up-regulated 1 [Source:MGI Symbol;Acc:MGI:108030]	11288.1	10925.8	8678.82	6739.7	0.730258	-0.453523	0.00178725	0.0264459	0.0320369
ENSMUSG00000038677	Scube3	17	protein_coding	signal peptide, CUB domain, EGF-like 3 [Source:MGI Symbol;Acc:MGI:3045253]	0	2.09629	0.989378	178.529	1.112	0.153158	0.00181836	0.0268791	0.0325617
ENSMUSG00000058756	Thra	11	protein_coding	thyroid hormone receptor alpha [Source:MGI Symbol;Acc:MGI:98742]	393.25	367.898	571.86	843.795	1.52489	0.608708	0.00184743	0.0272813	0.0330489
ENSMUSG00000048550	Thnsl1	2	protein_coding	threonine synthase-like 1 (bacterial) [Source:MGI Symbol;Acc:MGI:2139347]	400.71	392.005	232.504	224.716	0.669193	-0.579506	0.0018523	0.0273256	0.0331026
ENSMUSG00000028088	Fmo5	3	protein_coding	flavin containing monooxygenase 5 [Source:MGI Symbol;Acc:MGI:1310004]	463.587	453.846	1035.88	673.26	1.525	0.608811	0.00185475	0.0273342	0.033113
ENSMUSG00000094319	Igkv4-54	6	IG_V_gene	immunoglobulin kappa chain variable 4-54 [Source:MGI Symbol;Acc:MGI:5009821]	14.92	0	147.417	77.2739	1.22566	0.293563	0.00185766	0.0273496	0.0331316
ENSMUSG00000020521	Rnft1	11	protein_coding	ring finger protein, transmembrane 1 [Source:MGI Symbol;Acc:MGI:1924142]	1639.07	1553.35	1172.41	952.157	0.712667	-0.4887	0.00185973	0.0273526	0.0331353
ENSMUSG00000032400	Zwilch	9	protein_coding	zwilch kinetochore protein [Source:MGI Symbol;Acc:MGI:1915264]	384.724	318.635	781.608	546.247	1.52952	0.613075	0.00186464	0.0273747	0.033162
ENSMUSG00000029474	Rnf34	5	protein_coding	ring finger protein 34 [Source:MGI Symbol;Acc:MGI:2153340]	1655.06	1598.42	1211.99	1064.96	0.73423	-0.445696	0.00186497	0.0273747	0.033162
ENSMUSG00000034926	Dhcr24	4	protein_coding	24-dehydrocholesterol reductase [Source:MGI Symbol;Acc:MGI:1922004]	683.125	639.367	1112.06	932.616	1.42398	0.509925	0.00187413	0.0274816	0.0332915
ENSMUSG00000027379	Bub1	2	protein_coding	BUB1, mitotic checkpoint serine/threonine kinase [Source:MGI Symbol;Acc:MGI:1100510]	865.363	650.897	1600.81	1124.47	1.51002	0.594565	0.00189674	0.027773	0.0336446
ENSMUSG00000004880	Lbr	1	protein_coding	lamin B receptor [Source:MGI Symbol;Acc:MGI:2138281]	10423.8	9650.25	15037.6	12573.4	1.32768	0.408912	0.0018978	0.027773	0.0336446
ENSMUSG00000036446	Lum	10	protein_coding	lumican [Source:MGI Symbol;Acc:MGI:109347]	2.13144	2.09629	0.989378	2013.56	1.04647	0.0655307	0.00192826	0.0281908	0.0341507
ENSMUSG00000022865	Cxadr	16	protein_coding	coxsackie virus and adenovirus receptor [Source:MGI Symbol;Acc:MGI:1201679]	10.6572	12.5777	48.4795	73.7211	1.43267	0.518707	0.001938	0.0283049	0.0342889
ENSMUSG00000041559	Fmod	1	protein_coding	fibromodulin [Source:MGI Symbol;Acc:MGI:1328364]	4.26287	3.14443	3.95751	1565.02	1.06057	0.0848353	0.00194233	0.0283398	0.0343313
ENSMUSG00000045751	Mms22l	4	protein_coding	MMS22-like, DNA repair protein [Source:MGI Symbol;Acc:MGI:2684980]	582.948	563.901	926.058	820.702	1.41237	0.498115	0.00194794	0.0283933	0.0343961
ENSMUSG00000035365	Parpbp	10	protein_coding	PARP1 binding protein [Source:MGI Symbol;Acc:MGI:1922567]	158.792	148.836	370.027	268.238	1.55187	0.634006	0.00195905	0.028527	0.034558
ENSMUSG00000021253	Tgfb3	12	protein_coding	transforming growth factor, beta 3 [Source:MGI Symbol;Acc:MGI:98727]	8.52574	8.38514	5.93627	316.201	1.19002	0.250988	0.00198743	0.0289114	0.0350237
ENSMUSG00000031629	Cenpu	8	protein_coding	centromere protein U [Source:MGI Symbol;Acc:MGI:1919126]	188.632	170.847	378.932	309.096	1.53121	0.614676	0.00199843	0.0290312	0.0351688
ENSMUSG00000030770	Parva	7	protein_coding	parvin, alpha [Source:MGI Symbol;Acc:MGI:1931144]	4.26287	3.14443	1.97876	230.045	1.15115	0.203073	0.00199989	0.0290312	0.0351688
ENSMUSG00000046985	Tapt1	5	protein_coding	transmembrane anterior posterior transformation 1 [Source:MGI Symbol;Acc:MGI:2683537]	1648.67	1477.88	2308.22	2089.95	1.3474	0.430178	0.0020016	0.0290312	0.0351688
ENSMUSG00000028909	Ptpru	4	protein_coding	protein tyrosine phosphatase, receptor type, U [Source:MGI Symbol;Acc:MGI:1321151]	49.023	46.1183	102.895	232.71	1.50955	0.594123	0.00202258	0.0293064	0.0355021
ENSMUSG00000101389	Ms4a4a	19	protein_coding	membrane-spanning 4-domains, subfamily A, member 4A [Source:MGI Symbol;Acc:MGI:3643932]	15897.3	17650.7	13306.1	12005	0.773794	-0.369979	0.00203748	0.0294931	0.0357284
ENSMUSG00000048807	Slc35e4	11	protein_coding	solute carrier family 35, member E4 [Source:MGI Symbol;Acc:MGI:2144150]	1022.02	1032.42	689.596	728.329	0.728658	-0.456686	0.00204748	0.0296087	0.0358683
ENSMUSG00000095889	Ighv1-58	12	IG_V_gene	immunoglobulin heavy variable 1-58 [Source:MGI Symbol;Acc:MGI:4439557]	125.755	40.8776	432.358	218.499	1.48084	0.56642	0.00205544	0.0296944	0.0359722
ENSMUSG00000052911	Lamb2	9	protein_coding	laminin, beta 2 [Source:MGI Symbol;Acc:MGI:99916]	20.2486	18.8666	19.7876	421.898	1.25264	0.324972	0.00206714	0.0298341	0.0361414
ENSMUSG00000006651	Aplp1	7	protein_coding	amyloid beta (A4) precursor-like protein 1 [Source:MGI Symbol;Acc:MGI:88046]	11.7229	12.5777	15.83	284.226	1.24306	0.313895	0.00207026	0.0298496	0.0361603
ENSMUSG00000024680	Ms4a2	19	protein_coding	membrane-spanning 4-domains, subfamily A, member 2 [Source:MGI Symbol;Acc:MGI:95495]	38.3658	38.7813	117.736	106.585	1.54706	0.629531	0.0020776	0.0299046	0.0362269
ENSMUSG00000038173	Enpp6	8	protein_coding	ectonucleotide pyrophosphatase/phosphodiesterase 6 [Source:MGI Symbol;Acc:MGI:2445171]	6.39431	4.19257	7.91502	187.411	1.19946	0.262387	0.00207816	0.0299046	0.0362269
ENSMUSG00000026790	Odf2	2	protein_coding	outer dense fiber of sperm tails 2 [Source:MGI Symbol;Acc:MGI:1098824]	2369.09	2265.04	3141.27	2988.81	1.29019	0.367579	0.00210204	0.0302186	0.0366072
ENSMUSG00000026688	Mgst3	1	protein_coding	microsomal glutathione S-transferase 3 [Source:MGI Symbol;Acc:MGI:1913697]	846.18	919.221	1225.84	1312.77	1.36586	0.449814	0.00211155	0.030312	0.0367204
ENSMUSG00000022391	Rangap1	15	protein_coding	RAN GTPase activating protein 1 [Source:MGI Symbol;Acc:MGI:103071]	3233.39	3319.47	4179.13	4266.94	1.26474	0.338843	0.00211437	0.030312	0.0367204
ENSMUSG00000060216	Arrb2	11	protein_coding	arrestin, beta 2 [Source:MGI Symbol;Acc:MGI:99474]	7705.14	8097.95	9781.98	10893.8	1.27953	0.355611	0.00211475	0.030312	0.0367204
ENSMUSG00000032380	Dapk2	9	protein_coding	death-associated protein kinase 2 [Source:MGI Symbol;Acc:MGI:1341297]	90.586	111.103	197.876	263.797	1.55844	0.640101	0.00212725	0.0304502	0.0368877
ENSMUSG00000033152	Podxl2	6	protein_coding	podocalyxin-like 2 [Source:MGI Symbol;Acc:MGI:2442488]	1.06572	0	1.97876	118.131	1.12481	0.169682	0.00212854	0.0304502	0.0368877
ENSMUSG00000033031	Cip2a	16	protein_coding	cell proliferation regulating inhibitor of protein phosphatase 2A [Source:MGI Symbol;Acc:MGI:2146335]	695.914	533.505	1343.57	913.075	1.51404	0.598404	0.00213547	0.0305064	0.0369558
ENSMUSG00000027242	Wdr76	2	protein_coding	WD repeat domain 76 [Source:MGI Symbol;Acc:MGI:1926186]	455.061	415.065	801.396	642.173	1.46648	0.552356	0.00213663	0.0305064	0.0369558
ENSMUSG00000028078	Dclk2	3	protein_coding	doublecortin-like kinase 2 [Source:MGI Symbol;Acc:MGI:1918012]	80.9945	70.2256	156.322	221.163	1.55811	0.639795	0.00214023	0.030528	0.036982
ENSMUSG00000037419	Endod1	9	protein_coding	endonuclease domain containing 1 [Source:MGI Symbol;Acc:MGI:1919196]	3541.38	3299.55	2631.74	2157.45	0.735241	-0.44371	0.0021455	0.0305733	0.037037
ENSMUSG00000027248	Pdia3	2	protein_coding	protein disulfide isomerase associated 3 [Source:MGI Symbol;Acc:MGI:95834]	33207.8	36775.1	27968.7	25395.6	0.780209	-0.358067	0.00215487	0.0306771	0.0371626
ENSMUSG00000032561	Acpp	9	protein_coding	acid phosphatase, prostate [Source:MGI Symbol;Acc:MGI:1928480]	575.487	467.472	1162.52	770.963	1.51718	0.60139	0.0021611	0.0307359	0.0372339
ENSMUSG00000022369	Mtbp	15	protein_coding	Mdm2, transformed 3T3 cell double minute p53 binding protein [Source:MGI Symbol;Acc:MGI:2146005]	274.955	264.132	506.561	426.339	1.48825	0.573614	0.00216998	0.0308322	0.0373506
ENSMUSG00000021714	Cenpk	13	protein_coding	centromere protein K [Source:MGI Symbol;Acc:MGI:1926210]	181.172	176.088	317.59	332.189	1.51003	0.59458	0.00218299	0.0309643	0.0375106
ENSMUSG00000027487	Cdk5rap1	2	protein_coding	CDK5 regulatory subunit associated protein 1 [Source:MGI Symbol;Acc:MGI:1914221]	416.696	369.994	226.567	222.051	0.669152	-0.579594	0.00218471	0.0309643	0.0375106
ENSMUSG00000060550	H2-Q7	17	protein_coding	histocompatibility 2, Q region locus 7 [Source:MGI Symbol;Acc:MGI:95936]	392.184	390.957	681.681	583.551	1.45018	0.536234	0.00218562	0.0309643	0.0375106
ENSMUSG00000020473	Aebp1	11	protein_coding	AE binding protein 1 [Source:MGI Symbol;Acc:MGI:1197012]	6.39431	11.5296	2.96813	411.239	1.16493	0.220245	0.00219357	0.0310465	0.0376101
ENSMUSG00000028066	Pmf1	3	protein_coding	polyamine-modulated factor 1 [Source:MGI Symbol;Acc:MGI:1914287]	836.588	813.359	1192.2	1150.23	1.35446	0.437717	0.00219566	0.0310465	0.0376101
ENSMUSG00000040964	Arhgef10l	4	protein_coding	Rho guanine nucleotide exchange factor (GEF) 10-like [Source:MGI Symbol;Acc:MGI:1920004]	6934.62	7265.73	5638.46	5528.19	0.799327	-0.323143	0.00222739	0.0314648	0.0381169
ENSMUSG00000034659	Tmem109	19	protein_coding	transmembrane protein 109 [Source:MGI Symbol;Acc:MGI:1915789]	3720.42	4044.78	2709.91	3023.45	0.76216	-0.391834	0.00225217	0.0317842	0.0385038
ENSMUSG00000042035	Igsf3	3	protein_coding	immunoglobulin superfamily, member 3 [Source:MGI Symbol;Acc:MGI:1926158]	65.0088	57.6479	104.874	442.326	1.44047	0.526541	0.00225991	0.0318628	0.0385991
ENSMUSG00000076749	Tcrg-C1	13	TR_C_gene	T cell receptor gamma, constant 1 [Source:MGI Symbol;Acc:MGI:98625]	60.7459	66.033	132.577	218.499	1.54434	0.626986	0.00227879	0.032089	0.0388731
ENSMUSG00000034171	Faah	4	protein_coding	fatty acid amide hydrolase [Source:MGI Symbol;Acc:MGI:109609]	54.3516	76.5144	160.279	171.424	1.55312	0.63517	0.00228034	0.032089	0.0388731
ENSMUSG00000095583	Ighv14-2	12	IG_V_gene	immunoglobulin heavy variable 14-2 [Source:MGI Symbol;Acc:MGI:4439607]	151.332	60.7923	449.177	247.809	1.51134	0.59583	0.00230027	0.0323142	0.0391458
ENSMUSG00000032902	Slc16a1	3	protein_coding	solute carrier family 16 (monocarboxylic acid transporters), member 1 [Source:MGI Symbol;Acc:MGI:106013]	1217.05	1104.74	1605.76	1632.52	1.33863	0.420753	0.00230075	0.0323142	0.0391458
ENSMUSG00000040084	Bub1b	2	protein_coding	BUB1B, mitotic checkpoint serine/threonine kinase [Source:MGI Symbol;Acc:MGI:1333889]	1679.57	1662.35	3216.47	2197.42	1.45062	0.536674	0.00230401	0.0323289	0.0391637
ENSMUSG00000021340	Gpld1	13	protein_coding	glycosylphosphatidylinositol specific phospholipase D1 [Source:MGI Symbol;Acc:MGI:106604]	1486.68	1592.13	1048.74	1139.57	0.742944	-0.428674	0.00232364	0.0325732	0.0394597
ENSMUSG00000097715	Gpr137b-ps	13	transcribed_unprocessed_pseudogene	G protein-coupled receptor 137B, pseudogene [Source:MGI Symbol;Acc:MGI:3710533]	1868.2	1853.12	1414.81	1302.11	0.756261	-0.403044	0.00234146	0.0327834	0.0397143
ENSMUSG00000030849	Fgfr2	7	protein_coding	fibroblast growth factor receptor 2 [Source:MGI Symbol;Acc:MGI:95523]	0	0	0.989378	77.2739	1.08442	0.116917	0.00234311	0.0327834	0.0397143
ENSMUSG00000050335	Lgals3	14	protein_coding	lectin, galactose binding, soluble 3 [Source:MGI Symbol;Acc:MGI:96778]	35184.7	38813.8	27636.3	29652.7	0.789658	-0.3407	0.00234922	0.0328375	0.0397798
ENSMUSG00000031262	Cenpi	X	protein_coding	centromere protein I [Source:MGI Symbol;Acc:MGI:2147897]	249.378	221.158	485.784	380.152	1.51117	0.595669	0.0023564	0.0329065	0.0398634
ENSMUSG00000017760	Ctsa	2	protein_coding	cathepsin A [Source:MGI Symbol;Acc:MGI:97748]	29974.4	31555.4	25122.3	23681.3	0.805073	-0.312808	0.00236798	0.0330367	0.0400211
ENSMUSG00000054814	Usp46	5	protein_coding	ubiquitin specific peptidase 46 [Source:MGI Symbol;Acc:MGI:1916977]	558.436	545.034	1058.63	781.621	1.4664	0.552275	0.00238051	0.0331673	0.0401793
ENSMUSG00000024576	Csnk1a1	18	protein_coding	casein kinase 1, alpha 1 [Source:MGI Symbol;Acc:MGI:1934950]	12739.6	12290.5	10168.8	9096.11	0.786093	-0.347229	0.00238187	0.0331673	0.0401793
ENSMUSG00000029121	Crmp1	5	protein_coding	collapsin response mediator protein 1 [Source:MGI Symbol;Acc:MGI:107793]	8.52574	9.43329	41.5539	63.0626	1.39637	0.481686	0.00239016	0.0332511	0.0402809
ENSMUSG00000028064	Sema4a	3	protein_coding	sema domain, immunoglobulin domain (Ig), transmembrane domain (TM) and short cytoplasmic domain, (semaphorin) 4A [Source:MGI Symbol;Acc:MGI:107560]	8758.07	8411.35	11419.4	10559.9	1.25737	0.33041	0.00239695	0.033314	0.0403571
ENSMUSG00000015437	Gzmb	14	protein_coding	granzyme B [Source:MGI Symbol;Acc:MGI:109267]	127.886	158.27	53.4264	57.7334	0.645922	-0.630568	0.00241023	0.0334668	0.0405421
ENSMUSG00000027875	Hmgcs2	3	protein_coding	3-hydroxy-3-methylglutaryl-Coenzyme A synthase 2 [Source:MGI Symbol;Acc:MGI:101939]	8.52574	5.24071	36.607	59.5098	1.36007	0.443684	0.00241286	0.0334716	0.0405479
ENSMUSG00000042436	Mfap4	11	protein_coding	microfibrillar-associated protein 4 [Source:MGI Symbol;Acc:MGI:1342276]	0	1.04814	2.96813	100.367	1.13272	0.179786	0.00242704	0.0336364	0.0407476
ENSMUSG00000024833	Pola2	19	protein_coding	polymerase (DNA directed), alpha 2 [Source:MGI Symbol;Acc:MGI:99690]	1101.95	1195.93	1591.91	1590.78	1.33184	0.413416	0.00243883	0.0337678	0.0409068
ENSMUSG00000063952	Brpf3	17	protein_coding	bromodomain and PHD finger containing, 3 [Source:MGI Symbol;Acc:MGI:2146836]	1194.67	1081.68	1701.73	1537.48	1.35513	0.438436	0.00245912	0.0339894	0.0411752
ENSMUSG00000001166	Oas1c	5	protein_coding	2'-5' oligoadenylate synthetase 1C [Source:MGI Symbol;Acc:MGI:2149633]	199.289	204.388	351.229	357.947	1.49127	0.576537	0.00245947	0.0339894	0.0411752
ENSMUSG00000052160	Pld4	12	protein_coding	phospholipase D family, member 4 [Source:MGI Symbol;Acc:MGI:2144765]	31150.9	32023.9	25940.5	24900.8	0.814863	-0.29537	0.00246972	0.0340989	0.0413079
ENSMUSG00000029710	Ephb4	5	protein_coding	Eph receptor B4 [Source:MGI Symbol;Acc:MGI:104757]	4.26287	0	4.94689	164.318	1.13564	0.183504	0.00247511	0.0341412	0.0413591
ENSMUSG00000026180	Cxcr2	1	protein_coding	chemokine (C-X-C motif) receptor 2 [Source:MGI Symbol;Acc:MGI:105303]	5038.71	3959.88	9696.89	5955.42	1.48602	0.57145	0.00250287	0.0344915	0.0417835
ENSMUSG00000036606	Plxnb2	15	protein_coding	plexin B2 [Source:MGI Symbol;Acc:MGI:2154239]	23071.7	21906.2	17673.3	13140.1	0.726792	-0.460385	0.00250681	0.0345012	0.0417953
ENSMUSG00000020019	Ntn4	10	protein_coding	netrin 4 [Source:MGI Symbol;Acc:MGI:1888978]	55.4173	55.5516	131.587	148.33	1.5469	0.629381	0.00251271	0.0345012	0.0417953
ENSMUSG00000073987	Ggh	4	protein_coding	gamma-glutamyl hydrolase [Source:MGI Symbol;Acc:MGI:1329035]	3122.55	3381.31	2447.72	2480.76	0.77707	-0.363883	0.00251273	0.0345012	0.0417953
ENSMUSG00000030148	Clec4a2	6	protein_coding	C-type lectin domain family 4, member a2 [Source:MGI Symbol;Acc:MGI:1349412]	4663.58	4696.73	3739.85	3531.51	0.79191	-0.336592	0.00251299	0.0345012	0.0417953
ENSMUSG00000007783	Cpt1c	7	protein_coding	carnitine palmitoyltransferase 1c [Source:MGI Symbol;Acc:MGI:2446526]	19.1829	11.5296	45.5114	134.119	1.37755	0.462108	0.00251792	0.0345365	0.041838
ENSMUSG00000002058	Unc119	11	protein_coding	unc-119 lipid binding chaperone [Source:MGI Symbol;Acc:MGI:1328357]	2506.57	2773.39	3517.24	3492.42	1.29257	0.370242	0.00252308	0.0345749	0.0418845
ENSMUSG00000030452	Nipa2	7	protein_coding	non imprinted in Prader-Willi/Angelman syndrome 2 homolog (human) [Source:MGI Symbol;Acc:MGI:1913918]	4408.87	3925.29	3184.81	2493.19	0.724605	-0.464733	0.00256193	0.0350744	0.0424897
ENSMUSG00000005125	Ndrg1	15	protein_coding	N-myc downstream regulated gene 1 [Source:MGI Symbol;Acc:MGI:1341799]	7752.03	8053.93	6391.38	5941.21	0.794712	-0.331495	0.00256595	0.0350967	0.0425166
ENSMUSG00000032246	Calml4	9	protein_coding	calmodulin-like 4 [Source:MGI Symbol;Acc:MGI:1922850]	86.3231	101.67	30.6707	28.4226	0.660288	-0.598833	0.00257165	0.0351418	0.0425713
ENSMUSG00000021223	Papln	12	protein_coding	papilin, proteoglycan-like sulfated glycoprotein [Source:MGI Symbol;Acc:MGI:2386139]	1.06572	1.04814	0.989378	127.902	1.12444	0.169212	0.00257981	0.0352205	0.0426666
ENSMUSG00000022816	Fstl1	16	protein_coding	follistatin-like 1 [Source:MGI Symbol;Acc:MGI:102793]	9.59146	8.38514	12.8619	1779.08	1.07534	0.104792	0.00259703	0.0354226	0.0429114
ENSMUSG00000053702	Nebl	2	protein_coding	nebulette [Source:MGI Symbol;Acc:MGI:1921353]	8.52574	7.337	27.7026	98.5908	1.31933	0.399802	0.00260259	0.0354238	0.0429129
ENSMUSG00000023963	Cyp39a1	17	protein_coding	cytochrome P450, family 39, subfamily a, polypeptide 1 [Source:MGI Symbol;Acc:MGI:1927096]	1190.41	1260.92	879.557	659.937	0.695684	-0.523495	0.00260283	0.0354238	0.0429129
ENSMUSG00000109715	Gm45606	11	lncRNA	predicted gene 45606 [Source:MGI Symbol;Acc:MGI:5791442]	569.093	557.612	372.995	311.76	0.686382	-0.542917	0.00260437	0.0354238	0.0429129
ENSMUSG00000003411	Rab3b	4	protein_coding	RAB3B, member RAS oncogene family [Source:MGI Symbol;Acc:MGI:1917158]	3.19715	3.14443	5.93627	131.454	1.18219	0.24146	0.00262172	0.0356267	0.0431586
ENSMUSG00000041754	Trem3	17	protein_coding	triggering receptor expressed on myeloid cells 3 [Source:MGI Symbol;Acc:MGI:1930003]	3934.63	3911.67	3110.6	2974.6	0.791027	-0.3382	0.00262989	0.035691	0.0432365
ENSMUSG00000037185	Krt80	15	protein_coding	keratin 80 [Source:MGI Symbol;Acc:MGI:1921377]	7345.99	7175.59	5632.53	4116.83	0.718945	-0.476047	0.00263132	0.035691	0.0432365
ENSMUSG00000074785	Plxnc1	10	protein_coding	plexin C1 [Source:MGI Symbol;Acc:MGI:1890127]	1194.67	986.302	2353.73	1497.51	1.49078	0.576065	0.00263623	0.0357244	0.0432771
ENSMUSG00000027642	Rpn2	2	protein_coding	ribophorin II [Source:MGI Symbol;Acc:MGI:98085]	17382.9	17711.5	14425.1	13396.8	0.805009	-0.312923	0.00266721	0.0361108	0.0437451
ENSMUSG00000050919	Zfp366	13	protein_coding	zinc finger protein 366 [Source:MGI Symbol;Acc:MGI:2178429]	526.464	414.016	282.962	220.275	0.661763	-0.595613	0.00268564	0.0363268	0.0440068
ENSMUSG00000026617	Bpnt1	1	protein_coding	bisphosphate 3'-nucleotidase 1 [Source:MGI Symbol;Acc:MGI:1338800]	824.865	842.707	586.701	487.625	0.704152	-0.506041	0.00269525	0.0364231	0.0441235
ENSMUSG00000020873	Slc35b1	11	protein_coding	solute carrier family 35, member B1 [Source:MGI Symbol;Acc:MGI:1343133]	3442.27	3830.96	2786.09	2669.95	0.771551	-0.374167	0.00269822	0.0364297	0.0441314
ENSMUSG00000000594	Gm2a	11	protein_coding	GM2 ganglioside activator protein [Source:MGI Symbol;Acc:MGI:95762]	34598.5	35958.6	29041.2	26616	0.801815	-0.318659	0.00270738	0.0365197	0.0442404
ENSMUSG00000027239	Mdk	2	protein_coding	midkine [Source:MGI Symbol;Acc:MGI:96949]	59.6802	57.6479	51.4476	838.466	1.30257	0.381357	0.00272809	0.0367653	0.044538
ENSMUSG00000071984	Fndc1	17	protein_coding	fibronectin type III domain containing 1 [Source:MGI Symbol;Acc:MGI:1915905]	3.19715	1.04814	2.96813	137.672	1.14795	0.199056	0.00273386	0.0368091	0.044591
ENSMUSG00000031924	Cyb5b	8	protein_coding	cytochrome b5 type B [Source:MGI Symbol;Acc:MGI:1913677]	3651.15	3572.07	2861.28	2684.16	0.784994	-0.349247	0.00274324	0.0368911	0.0446904
ENSMUSG00000040511	Pvr	7	protein_coding	poliovirus receptor [Source:MGI Symbol;Acc:MGI:107741]	758.791	733.7	516.455	462.755	0.710654	-0.49278	0.00274499	0.0368911	0.0446904
ENSMUSG00000032280	Tle3	9	protein_coding	transducin-like enhancer of split 3 [Source:MGI Symbol;Acc:MGI:104634]	12965.5	12834.5	10579.4	9688.55	0.799205	-0.323363	0.00275103	0.0369385	0.0447478
ENSMUSG00000032135	Mcam	9	protein_coding	melanoma cell adhesion molecule [Source:MGI Symbol;Acc:MGI:1933966]	69.2716	53.4553	137.523	179.418	1.53767	0.620745	0.00275936	0.0370164	0.0448421
ENSMUSG00000020844	Nxn	11	protein_coding	nucleoredoxin [Source:MGI Symbol;Acc:MGI:109331]	797.157	792.396	1099.2	1148.45	1.34857	0.431435	0.00277461	0.0371868	0.0450486
ENSMUSG00000019846	Lama4	10	protein_coding	laminin, alpha 4 [Source:MGI Symbol;Acc:MGI:109321]	1.06572	1.04814	0	179.418	1.10011	0.137649	0.00278869	0.0372964	0.0451814
ENSMUSG00000055737	Ghr	15	protein_coding	growth hormone receptor [Source:MGI Symbol;Acc:MGI:95708]	13.8543	6.28886	30.6707	133.231	1.30382	0.382741	0.00278897	0.0372964	0.0451814
ENSMUSG00000027828	Ssr3	3	protein_coding	signal sequence receptor, gamma [Source:MGI Symbol;Acc:MGI:1914687]	16096.6	15494.7	12645.2	10056.3	0.749199	-0.416579	0.00279042	0.0372964	0.0451814
ENSMUSG00000022360	Atad2	15	protein_coding	ATPase family, AAA domain containing 2 [Source:MGI Symbol;Acc:MGI:1917722]	1867.14	1604.71	3266.93	2298.68	1.43927	0.525338	0.0028296	0.0377856	0.045774
ENSMUSG00000071068	Treml2	17	protein_coding	triggering receptor expressed on myeloid cells-like 2 [Source:MGI Symbol;Acc:MGI:2147038]	3195.02	2887.63	4931.06	3884.12	1.3683	0.452385	0.0028556	0.038075	0.0461246
ENSMUSG00000040339	Fam102b	3	protein_coding	family with sequence similarity 102, member B [Source:MGI Symbol;Acc:MGI:3036259]	4667.84	4259.65	3362.89	2324.43	0.701219	-0.512063	0.00285883	0.038075	0.0461246
ENSMUSG00000094840	Muc3a	5	protein_coding	mucin 3A, cell surface associated [Source:MGI Symbol;Acc:MGI:3588263]	6.39431	3.14443	28.692	55.957	1.30778	0.387125	0.00285907	0.038075	0.0461246
ENSMUSG00000025573	6030468B19Rik	11	protein_coding	RIKEN cDNA 6030468B19 gene [Source:MGI Symbol;Acc:MGI:1924977]	15.9858	22.011	67.2777	81.7149	1.46377	0.54969	0.00286641	0.0381354	0.0461977
ENSMUSG00000019579	Mydgf	17	protein_coding	myeloid derived growth factor [Source:MGI Symbol;Acc:MGI:2156020]	3269.62	3331	2410.12	2611.32	0.779871	-0.358692	0.00287056	0.0381354	0.0461977
ENSMUSG00000090115	Usp49	17	protein_coding	ubiquitin specific peptidase 49 [Source:MGI Symbol;Acc:MGI:2685391]	205.683	237.928	384.868	389.034	1.48273	0.568257	0.00287302	0.0381354	0.0461977
ENSMUSG00000047037	Nipa1	7	protein_coding	non imprinted in Prader-Willi/Angelman syndrome 1 homolog (human) [Source:MGI Symbol;Acc:MGI:2442058]	100.177	112.151	205.791	236.263	1.53203	0.615446	0.00287401	0.0381354	0.0461977
ENSMUSG00000035781	R3hdm4	10	protein_coding	R3H domain containing 4 [Source:MGI Symbol;Acc:MGI:1924814]	4485.61	4322.54	6349.83	5464.24	1.30118	0.379816	0.0029102	0.0385806	0.0467371
ENSMUSG00000073386	9830107B12Rik	17	protein_coding	RIKEN cDNA 9830107B12 gene [Source:MGI Symbol;Acc:MGI:3608415]	288.809	208.58	533.275	421.01	1.5146	0.598933	0.00292516	0.038679	0.0468563
ENSMUSG00000031119	Gpc4	X	protein_coding	glypican 4 [Source:MGI Symbol;Acc:MGI:104902]	19.1829	29.348	67.2777	133.231	1.44555	0.531618	0.00292543	0.038679	0.0468563
ENSMUSG00000076545	Igkv4-72	6	IG_V_gene	immunoglobulin kappa chain variable 4-72 [Source:MGI Symbol;Acc:MGI:2686345]	267.495	206.484	749.948	372.158	1.53659	0.619735	0.00292555	0.038679	0.0468563
ENSMUSG00000038482	Tfdp1	8	protein_coding	transcription factor Dp 1 [Source:MGI Symbol;Acc:MGI:101934]	2515.09	2219.97	4137.58	3068.75	1.40454	0.490097	0.00294298	0.0388744	0.0470929
ENSMUSG00000031548	Sfrp1	8	protein_coding	secreted frizzled-related protein 1 [Source:MGI Symbol;Acc:MGI:892014]	2.13144	3.14443	3.95751	132.343	1.16303	0.217889	0.00294636	0.038884	0.0471046
ENSMUSG00000060487	Samd5	10	protein_coding	sterile alpha motif domain containing 5 [Source:MGI Symbol;Acc:MGI:2444815]	0	0	0.989378	71.0565	1.08218	0.113943	0.00297006	0.0391615	0.0474408
ENSMUSG00000024169	Ift140	17	protein_coding	intraflagellar transport 140 [Source:MGI Symbol;Acc:MGI:2146906]	1241.56	1202.22	1862.01	1600.55	1.34923	0.43214	0.00298547	0.0393292	0.047644
ENSMUSG00000039405	Prss23	7	protein_coding	protease, serine 23 [Source:MGI Symbol;Acc:MGI:1923703]	2.13144	10.4814	1.97876	345.512	1.14162	0.191079	0.00300091	0.0394971	0.0478473
ENSMUSG00000070056	Mfhas1	8	protein_coding	malignant fibrous histiocytoma amplified sequence 1 [Source:MGI Symbol;Acc:MGI:1098644]	352.753	342.743	568.892	531.147	1.42958	0.515591	0.00301096	0.0395903	0.0479603
ENSMUSG00000070427	Il18bp	7	protein_coding	interleukin 18 binding protein [Source:MGI Symbol;Acc:MGI:1333800]	199.289	210.677	351.229	361.5	1.47959	0.565194	0.00301471	0.0395903	0.0479603
ENSMUSG00000001227	Sema6b	17	protein_coding	sema domain, transmembrane domain (TM), and cytoplasmic domain, (semaphorin) 6B [Source:MGI Symbol;Acc:MGI:1202889]	2509.76	2393.96	1905.54	1739.99	0.76703	-0.382645	0.0030161	0.0395903	0.0479603
ENSMUSG00000083282	Ctsf	19	protein_coding	cathepsin F [Source:MGI Symbol;Acc:MGI:1861434]	49.023	66.033	111.8	298.437	1.472	0.557775	0.0030204	0.0396113	0.0479857
ENSMUSG00000026281	Dtymk	1	protein_coding	deoxythymidylate kinase [Source:MGI Symbol;Acc:MGI:108396]	1166.96	1202.22	1557.28	1737.33	1.33341	0.415123	0.00302624	0.0396524	0.0480355
ENSMUSG00000018217	Pmp22	11	protein_coding	peripheral myelin protein 22 [Source:MGI Symbol;Acc:MGI:97631]	5.32859	1.04814	1.97876	205.176	1.13651	0.18461	0.00303565	0.0397402	0.0481418
ENSMUSG00000010830	Kdelr3	15	protein_coding	KDEL (Lys-Asp-Glu-Leu) endoplasmic reticulum protein retention receptor 3 [Source:MGI Symbol;Acc:MGI:2145953]	5.32859	5.24071	13.8513	118.131	1.23522	0.304767	0.00309034	0.0403954	0.0489355
ENSMUSG00000009575	Cbx5	15	protein_coding	chromobox 5 [Source:MGI Symbol;Acc:MGI:109372]	2319	2112.01	3643.88	2846.7	1.37553	0.459991	0.00309122	0.0403954	0.0489355
ENSMUSG00000066705	Fxyd6	9	protein_coding	FXYD domain-containing ion transport regulator 6 [Source:MGI Symbol;Acc:MGI:1890226]	2.13144	0	1.97876	127.013	1.11806	0.160999	0.00310844	0.0405843	0.0491644
ENSMUSG00000002190	Clgn	8	protein_coding	calmegin [Source:MGI Symbol;Acc:MGI:107472]	6.39431	4.19257	31.6601	49.7395	1.32815	0.409414	0.00312007	0.0406998	0.0493043
ENSMUSG00000038740	Mvb12b	2	protein_coding	multivesicular body subunit 12B [Source:MGI Symbol;Acc:MGI:1919793]	1142.45	1051.29	1962.93	1458.43	1.41966	0.505548	0.00313823	0.0409003	0.0495472
ENSMUSG00000022102	Dok2	14	protein_coding	docking protein 2 [Source:MGI Symbol;Acc:MGI:1332623]	2260.39	2459.99	1637.42	1813.72	0.758567	-0.398651	0.00314832	0.0409954	0.0496624
ENSMUSG00000039298	Cdk5rap2	4	protein_coding	CDK5 regulatory subunit associated protein 2 [Source:MGI Symbol;Acc:MGI:2384875]	527.53	499.964	968.601	724.776	1.45198	0.538024	0.0031591	0.0410992	0.0497882
ENSMUSG00000032113	Chek1	9	protein_coding	checkpoint kinase 1 [Source:MGI Symbol;Acc:MGI:1202065]	249.378	188.666	446.209	374.823	1.50462	0.589402	0.00316426	0.0411298	0.0498252
ENSMUSG00000017057	Il13ra1	X	protein_coding	interleukin 13 receptor, alpha 1 [Source:MGI Symbol;Acc:MGI:105052]	13883.1	13030.5	10530.9	7574.62	0.721323	-0.471283	0.00317097	0.0411804	0.0498865
ENSMUSG00000021306	Gpr137b	13	protein_coding	G protein-coupled receptor 137B [Source:MGI Symbol;Acc:MGI:1891463]	1141.38	1209.56	853.833	813.596	0.743732	-0.427145	0.00319125	0.0414071	0.0501611
ENSMUSG00000062729	Ppox	1	protein_coding	protoporphyrinogen oxidase [Source:MGI Symbol;Acc:MGI:104968]	2202.84	2223.11	2793.01	3235.73	1.31465	0.394674	0.00320065	0.0414923	0.0502644
ENSMUSG00000075254	Heg1	16	protein_coding	heart development protein with EGF-like domains 1 [Source:MGI Symbol;Acc:MGI:1924696]	328.241	291.384	526.349	486.737	1.44735	0.533411	0.00321322	0.0416185	0.0504172
ENSMUSG00000020253	Ppm1m	9	protein_coding	protein phosphatase 1M [Source:MGI Symbol;Acc:MGI:1915155]	3443.33	3559.49	4507.6	4414.38	1.25137	0.323503	0.00323553	0.0418378	0.0506828
ENSMUSG00000004558	Ndrg2	14	protein_coding	N-myc downstream regulated gene 2 [Source:MGI Symbol;Acc:MGI:1352498]	15.9858	14.674	27.7026	216.722	1.29112	0.368627	0.00323587	0.0418378	0.0506828
ENSMUSG00000025495	Ptdss2	7	protein_coding	phosphatidylserine synthase 2 [Source:MGI Symbol;Acc:MGI:1351664]	934.634	900.355	1298.06	1250.59	1.33148	0.41303	0.00324879	0.0419679	0.0508405
ENSMUSG00000027408	Cpxm1	2	protein_coding	carboxypeptidase X 1 (M14 family) [Source:MGI Symbol;Acc:MGI:1934569]	19.1829	25.1554	21.7663	406.798	1.25229	0.324569	0.00325943	0.0420682	0.050962
ENSMUSG00000076508	Igkv17-127	6	IG_V_gene	immunoglobulin kappa variable 17-127 [Source:MGI Symbol;Acc:MGI:3646891]	206.749	107.959	759.842	263.797	1.48253	0.56806	0.00329784	0.0425265	0.0515172
ENSMUSG00000037649	H2-DMa	17	protein_coding	histocompatibility 2, class II, locus DMa [Source:MGI Symbol;Acc:MGI:95921]	5285.96	6203.96	4080.19	4399.28	0.763665	-0.388988	0.0033335	0.0429238	0.0519984
ENSMUSG00000021699	Pde4d	13	protein_coding	phosphodiesterase 4D, cAMP specific [Source:MGI Symbol;Acc:MGI:99555]	116.163	122.633	212.716	289.555	1.52455	0.608387	0.00333451	0.0429238	0.0519984
ENSMUSG00000053063	Clec12a	6	protein_coding	C-type lectin domain family 12, member a [Source:MGI Symbol;Acc:MGI:3040968]	6625.57	7443.91	9017.19	9192.04	1.26659	0.340944	0.00333923	0.0429468	0.0520264
ENSMUSG00000039217	Il18	9	protein_coding	interleukin 18 [Source:MGI Symbol;Acc:MGI:107936]	1944.93	2175.94	1389.09	1558.8	0.748162	-0.418578	0.00334769	0.0430178	0.0521124
ENSMUSG00000015355	Cd48	1	protein_coding	CD48 antigen [Source:MGI Symbol;Acc:MGI:88339]	5148.48	5706.09	4255.31	4060.88	0.78448	-0.350192	0.00335539	0.0430789	0.0521864
ENSMUSG00000048078	Tenm4	7	protein_coding	teneurin transmembrane protein 4 [Source:MGI Symbol;Acc:MGI:2447063]	4.26287	6.28886	19.7876	86.156	1.2678	0.342325	0.00336233	0.0431302	0.0522485
ENSMUSG00000015889	Lta4h	10	protein_coding	leukotriene A4 hydrolase [Source:MGI Symbol;Acc:MGI:96836]	8050.43	8446.98	13775.1	10210.8	1.36853	0.452623	0.00337077	0.0432007	0.0523339
ENSMUSG00000015745	Plekho1	3	protein_coding	pleckstrin homology domain containing, family O member 1 [Source:MGI Symbol;Acc:MGI:1914470]	5580.1	6097.05	3847.69	4627.55	0.755271	-0.404934	0.00339504	0.0434737	0.0526647
ENSMUSG00000019437	Tlcd1	11	protein_coding	TLC domain containing 1 [Source:MGI Symbol;Acc:MGI:1915572]	91.6517	91.1884	172.152	242.48	1.52774	0.611401	0.00340072	0.0435084	0.0527067
ENSMUSG00000029163	Emilin1	5	protein_coding	elastin microfibril interfacer 1 [Source:MGI Symbol;Acc:MGI:1926189]	6125.74	6108.58	4963.71	4372.64	0.78223	-0.354335	0.00342533	0.043785	0.0530418
ENSMUSG00000024098	Twsg1	17	protein_coding	twisted gastrulation BMP signaling modulator 1 [Source:MGI Symbol;Acc:MGI:2137520]	283.481	260.988	450.167	443.215	1.44749	0.533553	0.00343005	0.0438072	0.0530686
ENSMUSG00000027848	Olfml3	3	protein_coding	olfactomedin-like 3 [Source:MGI Symbol;Acc:MGI:1914877]	27.7087	37.7331	39.5751	437.885	1.29788	0.376154	0.00343684	0.0438556	0.0531272
ENSMUSG00000102364	Ighv8-5	12	IG_V_gene	immunoglobulin heavy variable V8-5 [Source:MGI Symbol;Acc:MGI:3645478]	77.7974	41.9257	13.8513	7.10565	0.733741	-0.446657	0.00344602	0.0438992	0.0531801
ENSMUSG00000027397	Slc20a1	2	protein_coding	solute carrier family 20, member 1 [Source:MGI Symbol;Acc:MGI:108392]	1979.04	2121.44	2615.91	2932.86	1.30808	0.387452	0.00344625	0.0438992	0.0531801
ENSMUSG00000026342	Slc35f5	1	protein_coding	solute carrier family 35, member F5 [Source:MGI Symbol;Acc:MGI:1921400]	1656.13	1521.9	1186.26	945.051	0.720824	-0.472282	0.00345596	0.0439846	0.0532836
ENSMUSG00000039601	Rcan2	17	protein_coding	regulator of calcineurin 2 [Source:MGI Symbol;Acc:MGI:1858219]	0	2.09629	3.95751	98.5908	1.132	0.178869	0.00346494	0.0440606	0.0533757
ENSMUSG00000020183	Cpm	10	protein_coding	carboxypeptidase M [Source:MGI Symbol;Acc:MGI:1917824]	11.7229	9.43329	37.5964	83.4913	1.36455	0.448427	0.00348342	0.0442572	0.0536138
ENSMUSG00000023004	Tuba1b	15	protein_coding	tubulin, alpha 1B [Source:MGI Symbol;Acc:MGI:107804]	2671.75	2820.55	3458.86	4393.95	1.35489	0.438178	0.00349992	0.0444284	0.0538211
ENSMUSG00000032661	Oas3	5	protein_coding	2'-5' oligoadenylate synthetase 3 [Source:MGI Symbol;Acc:MGI:2180850]	5081.34	4572	7908.1	6062	1.36433	0.448192	0.00350432	0.0444457	0.0538421
ENSMUSG00000064367	mt-Nd5	MT	protein_coding	mitochondrially encoded NADH dehydrogenase 5 [Source:MGI Symbol;Acc:MGI:102496]	42624.4	39905.9	33642.8	32767.7	0.815523	-0.294203	0.00353319	0.0447731	0.0542388
ENSMUSG00000037366	Pafah2	4	protein_coding	platelet-activating factor acetylhydrolase 2 [Source:MGI Symbol;Acc:MGI:2140321]	526.464	511.494	880.546	728.329	1.41295	0.498711	0.00354805	0.0449225	0.0544198
ENSMUSG00000046546	Fam43a	16	protein_coding	family with sequence similarity 43, member A [Source:MGI Symbol;Acc:MGI:2676309]	2380.81	2217.87	1779.89	1605.88	0.762669	-0.390872	0.00355139	0.044926	0.054424
ENSMUSG00000029149	Krtcap3	5	protein_coding	keratinocyte associated protein 3 [Source:MGI Symbol;Acc:MGI:1917065]	90.586	74.4181	174.13	190.964	1.52402	0.607878	0.00357384	0.045171	0.0547208
ENSMUSG00000035199	Arl6ip5	6	protein_coding	ADP-ribosylation factor-like 6 interacting protein 5 [Source:MGI Symbol;Acc:MGI:1929501]	8896.61	10050.6	7079	7465.37	0.785881	-0.347617	0.00358127	0.0451907	0.0547446
ENSMUSG00000003824	Syce2	8	protein_coding	synaptonemal complex central element protein 2 [Source:MGI Symbol;Acc:MGI:1919096]	278.152	259.939	416.528	492.954	1.46113	0.547081	0.00358157	0.0451907	0.0547446
ENSMUSG00000052419	2610001J05Rik	6	protein_coding	RIKEN cDNA 2610001J05 gene [Source:MGI Symbol;Acc:MGI:1913770]	2154.88	2391.86	1666.11	1708.91	0.767116	-0.382483	0.00360791	0.0454839	0.0550998
ENSMUSG00000024184	Pdia2	17	protein_coding	protein disulfide isomerase associated 2 [Source:MGI Symbol;Acc:MGI:1916441]	42.6287	70.2256	140.492	166.983	1.51054	0.595064	0.00361304	0.0455094	0.0551307
ENSMUSG00000037936	Scarb1	5	protein_coding	scavenger receptor class B, member 1 [Source:MGI Symbol;Acc:MGI:893578]	14593.9	14773.6	11879.5	9463.83	0.756227	-0.403108	0.00361777	0.0455298	0.0551554
ENSMUSG00000035692	Isg15	4	protein_coding	ISG15 ubiquitin-like modifier [Source:MGI Symbol;Acc:MGI:1855694]	807.814	903.499	1169.44	1303.89	1.36288	0.446663	0.00364261	0.0458031	0.0554865
ENSMUSG00000040998	Npnt	3	protein_coding	nephronectin [Source:MGI Symbol;Acc:MGI:2148811]	3.19715	8.38514	24.7344	82.6031	1.27391	0.349266	0.00367897	0.0462206	0.0559923
ENSMUSG00000024112	Cacna1h	17	protein_coding	calcium channel, voltage-dependent, T type, alpha 1H subunit [Source:MGI Symbol;Acc:MGI:1928842]	124.689	85.9477	219.642	241.592	1.52077	0.604807	0.00371374	0.0466175	0.0564731
ENSMUSG00000070436	Serpinh1	7	protein_coding	serine (or cysteine) peptidase inhibitor, clade H, member 1 [Source:MGI Symbol;Acc:MGI:88283]	18.1172	11.5296	20.7769	2097.94	1.07997	0.110994	0.00372246	0.0466869	0.0565571
ENSMUSG00000026475	Rgs16	1	protein_coding	regulator of G-protein signaling 16 [Source:MGI Symbol;Acc:MGI:108407]	0	1.04814	0.989378	110.138	1.10784	0.147755	0.00373841	0.0468469	0.0567509
ENSMUSG00000032966	Fkbp1a	2	protein_coding	FK506 binding protein 1a [Source:MGI Symbol;Acc:MGI:95541]	4089.16	4582.48	2984.95	3403.6	0.763386	-0.389516	0.00374978	0.0469492	0.0568749
ENSMUSG00000031673	Cdh11	8	protein_coding	cadherin 11 [Source:MGI Symbol;Acc:MGI:99217]	2.13144	9.43329	2.96813	267.35	1.14877	0.200088	0.00376129	0.047053	0.0570007
ENSMUSG00000019851	Perp	10	protein_coding	PERP, TP53 apoptosis effector [Source:MGI Symbol;Acc:MGI:1929938]	5.32859	4.19257	14.8407	95.9262	1.23797	0.30798	0.00376666	0.04708	0.0570334
ENSMUSG00000019916	P4ha1	10	protein_coding	procollagen-proline, 2-oxoglutarate 4-dioxygenase (proline 4-hydroxylase), alpha 1 polypeptide [Source:MGI Symbol;Acc:MGI:97463]	2178.33	2210.53	1715.58	1525.94	0.764629	-0.387169	0.00379393	0.0473567	0.0573686
ENSMUSG00000054408	Spcs3	8	protein_coding	signal peptidase complex subunit 3 homolog (S. cerevisiae) [Source:MGI Symbol;Acc:MGI:1923937]	6377.25	6192.43	5118.05	4719.93	0.797774	-0.325949	0.00379644	0.0473567	0.0573686
ENSMUSG00000068566	Myadm	7	protein_coding	myeloid-associated differentiation marker [Source:MGI Symbol;Acc:MGI:1355332]	23454.3	22904	18749.7	14609.2	0.751681	-0.411807	0.0037985	0.0473567	0.0573686
ENSMUSG00000006527	Sfmbt1	14	protein_coding	Scm-like with four mbt domains 1 [Source:MGI Symbol;Acc:MGI:1859609]	424.156	394.102	745.991	589.769	1.44148	0.527555	0.00381465	0.0475177	0.0575635
ENSMUSG00000018451	6330403K07Rik	11	protein_coding	RIKEN cDNA 6330403K07 gene [Source:MGI Symbol;Acc:MGI:1918001]	0	0	0.989378	64.839	1.07971	0.110648	0.00382857	0.0476506	0.0577246
ENSMUSG00000022952	Runx1	16	protein_coding	runt related transcription factor 1 [Source:MGI Symbol;Acc:MGI:99852]	5136.76	4842.42	3977.3	3261.49	0.755641	-0.404227	0.00386426	0.0480539	0.0582132
ENSMUSG00000032598	Nckipsd	9	protein_coding	NCK interacting protein with SH3 domain [Source:MGI Symbol;Acc:MGI:1931834]	1776.55	1904.48	1386.12	1352.74	0.76868	-0.379545	0.00387629	0.0481627	0.0583449
ENSMUSG00000020340	Cyfip2	11	protein_coding	cytoplasmic FMR1 interacting protein 2 [Source:MGI Symbol;Acc:MGI:1924134]	5131.43	4342.46	10233.1	5992.72	1.46397	0.549886	0.00388473	0.0482266	0.0584224
ENSMUSG00000030091	Nup210	6	protein_coding	nucleoporin 210 [Source:MGI Symbol;Acc:MGI:1859555]	3814.2	3405.42	5550.41	4547.61	1.33541	0.417284	0.00389896	0.0483187	0.0585339
ENSMUSG00000099876	Gm29650	Y	lncRNA	predicted gene 29650 [Source:MGI Symbol;Acc:MGI:5580356]	89.5203	100.622	24.7344	35.5282	0.675169	-0.566679	0.0039014	0.0483187	0.0585339
ENSMUSG00000040552	C3ar1	6	protein_coding	complement component 3a receptor 1 [Source:MGI Symbol;Acc:MGI:1097680]	378.33	340.646	219.642	163.43	0.668686	-0.580599	0.00390204	0.0483187	0.0585339
ENSMUSG00000035227	Spcs2	7	protein_coding	signal peptidase complex subunit 2 homolog (S. cerevisiae) [Source:MGI Symbol;Acc:MGI:1913874]	7166.95	7330.71	5709.7	5895.02	0.812275	-0.299959	0.00391651	0.0484549	0.0586989
ENSMUSG00000047407	Tgif1	17	protein_coding	TGFB-induced factor homeobox 1 [Source:MGI Symbol;Acc:MGI:1194497]	1839.43	1906.57	1338.63	1443.33	0.767829	-0.381144	0.00391966	0.0484549	0.0586989
ENSMUSG00000030114	Klrg1	6	protein_coding	killer cell lectin-like receptor subfamily G, member 1 [Source:MGI Symbol;Acc:MGI:1355294]	6.39431	6.28886	36.607	44.4103	1.34484	0.427437	0.00392476	0.0484771	0.0587258
ENSMUSG00000028744	Pqlc2	4	protein_coding	PQ loop repeat containing 2 [Source:MGI Symbol;Acc:MGI:2384837]	1189.34	1226.33	897.366	830.472	0.748975	-0.417011	0.00392957	0.0484955	0.0587482
ENSMUSG00000027630	Tbl1xr1	3	protein_coding	transducin (beta)-like 1X-linked receptor 1 [Source:MGI Symbol;Acc:MGI:2441730]	6198.21	5830.82	4797.49	4706.6	0.803837	-0.315026	0.00393663	0.0485419	0.0588043
ENSMUSG00000032788	Pdxk	10	protein_coding	pyridoxal (pyridoxine, vitamin B6) kinase [Source:MGI Symbol;Acc:MGI:1351869]	3313.32	3185.31	2561.5	2081.95	0.748579	-0.417774	0.00397484	0.0489717	0.059325
ENSMUSG00000098318	Lockd	6	lncRNA	lncRNA downstream of Cdkn1b [Source:MGI Symbol;Acc:MGI:1915081]	177.975	169.799	283.951	375.711	1.49714	0.582213	0.00398869	0.0491011	0.0594818
ENSMUSG00000043252	Tmem64	4	protein_coding	transmembrane protein 64 [Source:MGI Symbol;Acc:MGI:2140359]	347.424	311.298	525.36	519.6	1.42433	0.510286	0.00402342	0.0494871	0.0599493
ENSMUSG00000013076	Amotl1	9	protein_coding	angiomotin-like 1 [Source:MGI Symbol;Acc:MGI:1922973]	6.39431	10.4814	10.8832	201.623	1.21039	0.275476	0.00402785	0.0495	0.059965
ENSMUSG00000027386	Fbln7	2	protein_coding	fibulin 7 [Source:MGI Symbol;Acc:MGI:1917620]	0	0	0	104.808	1.06141	0.0859888	0.00410212	0.0503705	0.0610195
ENSMUSG00000021957	Tkt	14	protein_coding	transketolase [Source:MGI Symbol;Acc:MGI:105992]	27841.9	29279.9	37603.3	34371.8	1.23942	0.309668	0.0041181	0.0505243	0.0612058
ENSMUSG00000020334	Slc22a4	11	protein_coding	solute carrier family 22 (organic cation transporter), member 4 [Source:MGI Symbol;Acc:MGI:1353479]	264.298	277.758	438.294	439.662	1.43525	0.521301	0.00412405	0.050555	0.0612431
ENSMUSG00000006301	Tmbim1	1	protein_coding	transmembrane BAX inhibitor motif containing 1 [Source:MGI Symbol;Acc:MGI:1916910]	1685.97	1870.93	1184.29	1348.3	0.747352	-0.42014	0.0041286	0.0505677	0.0612584
ENSMUSG00000073418	C4b	17	protein_coding	complement component 4B (Chido blood group) [Source:MGI Symbol;Acc:MGI:88228]	1142.45	1238.9	880.546	776.292	0.737012	-0.440239	0.00413527	0.0505677	0.0612584
ENSMUSG00000028044	Cks1b	3	protein_coding	CDC28 protein kinase 1b [Source:MGI Symbol;Acc:MGI:1889208]	1029.48	1102.65	1398.98	1675.16	1.35919	0.442746	0.00413995	0.0505677	0.0612584
ENSMUSG00000008690	Ncaph2	15	protein_coding	non-SMC condensin II complex, subunit H2 [Source:MGI Symbol;Acc:MGI:1289164]	3709.76	3978.75	4829.15	5005.04	1.25409	0.326644	0.00414077	0.0505677	0.0612584
ENSMUSG00000023940	Sgo1	17	protein_coding	shugoshin 1 [Source:MGI Symbol;Acc:MGI:1919665]	313.321	234.784	576.807	437.885	1.48871	0.574058	0.00414235	0.0505677	0.0612584
ENSMUSG00000023191	P3h3	6	protein_coding	prolyl 3-hydroxylase 3 [Source:MGI Symbol;Acc:MGI:1315208]	11.7229	13.6259	17.8088	223.828	1.24518	0.316358	0.00418276	0.0510186	0.0618046
ENSMUSG00000063903	Klk1	7	protein_coding	kallikrein 1 [Source:MGI Symbol;Acc:MGI:102850]	37.3001	39.8294	3.95751	7.10565	0.756267	-0.403033	0.0041882	0.0510424	0.0618335
ENSMUSG00000031698	Mylk3	8	protein_coding	myosin light chain kinase 3 [Source:MGI Symbol;Acc:MGI:2443063]	106.572	109.007	202.822	228.269	1.5048	0.589571	0.004203	0.0511694	0.0619874
ENSMUSG00000090063	Dlx6os1	6	lncRNA	distal-less homeobox 6, opposite strand 1 [Source:MGI Symbol;Acc:MGI:2443217]	0	0	0	103.92	1.0612	0.0856973	0.00420561	0.0511694	0.0619874
ENSMUSG00000021792	Prxl2a	14	protein_coding	peroxiredoxin like 2A [Source:MGI Symbol;Acc:MGI:1917814]	114.032	166.655	269.111	309.984	1.50834	0.592958	0.00421715	0.0512673	0.0621059
ENSMUSG00000114493	Gm47071	13	lncRNA	predicted gene, 47071 [Source:MGI Symbol;Acc:MGI:6095789]	18.1172	14.674	83.1077	53.2923	1.41708	0.502917	0.00423224	0.0514081	0.0622765
ENSMUSG00000110125	Gm33148	7	lncRNA	predicted gene, 33148 [Source:MGI Symbol;Acc:MGI:5592307]	12.7886	14.674	57.3839	58.6216	1.41626	0.502088	0.00424628	0.0515358	0.0624312
ENSMUSG00000026840	Lamc3	2	protein_coding	laminin gamma 3 [Source:MGI Symbol;Acc:MGI:1344394]	0	0	0.989378	62.1744	1.07862	0.10919	0.0042852	0.0519651	0.0629512
ENSMUSG00000034652	Cd300a	11	protein_coding	CD300A molecule [Source:MGI Symbol;Acc:MGI:2443411]	16172.3	17362.5	13723.7	11825.6	0.782204	-0.354383	0.00429762	0.0520726	0.0630815
ENSMUSG00000032812	Arap1	7	protein_coding	ArfGAP with RhoGAP domain, ankyrin repeat and PH domain 1 [Source:MGI Symbol;Acc:MGI:1916960]	20012	20416.8	16705.6	16314.6	0.826076	-0.275653	0.00430359	0.0521019	0.063117
ENSMUSG00000021994	Wnt5a	14	protein_coding	wingless-type MMTV integration site family, member 5A [Source:MGI Symbol;Acc:MGI:98958]	0	0	0	103.032	1.06099	0.0854152	0.00431037	0.0521284	0.063149
ENSMUSG00000024795	Kif20b	19	protein_coding	kinesin family member 20B [Source:MGI Symbol;Acc:MGI:2444576]	498.756	363.706	958.707	645.726	1.48805	0.573426	0.0043129	0.0521284	0.063149
ENSMUSG00000026185	Igfbp5	1	protein_coding	insulin-like growth factor binding protein 5 [Source:MGI Symbol;Acc:MGI:96440]	6.39431	6.28886	10.8832	689.248	1.08944	0.123592	0.00431998	0.052171	0.0632007
ENSMUSG00000037991	Rmi2	16	protein_coding	RecQ mediated genome instability 2 [Source:MGI Symbol;Acc:MGI:2685383]	96.9803	110.055	213.706	204.287	1.50442	0.589211	0.00432805	0.0522253	0.0632665
ENSMUSG00000007987	Ift22	5	protein_coding	intraflagellar transport 22 [Source:MGI Symbol;Acc:MGI:1914536]	791.828	862.622	536.243	584.439	0.726872	-0.460226	0.004345	0.0523868	0.063462
ENSMUSG00000027115	Kif18a	2	protein_coding	kinesin family member 18A [Source:MGI Symbol;Acc:MGI:2446977]	165.186	153.029	391.794	259.356	1.50535	0.5901	0.00435007	0.0524048	0.0634839
ENSMUSG00000036138	Acaa1a	9	protein_coding	acetyl-Coenzyme A acyltransferase 1A [Source:MGI Symbol;Acc:MGI:2148491]	8193.24	8862.05	6025.31	6917.35	0.780073	-0.35832	0.00435715	0.0524469	0.0635349
ENSMUSG00000033285	Wdr3	3	protein_coding	WD repeat domain 3 [Source:MGI Symbol;Acc:MGI:2443143]	3333.56	3323.66	2665.38	2302.23	0.770801	-0.37557	0.00440014	0.0529209	0.064109
ENSMUSG00000012777	Acp4	7	protein_coding	acid phosphatase 4 [Source:MGI Symbol;Acc:MGI:3644563]	0	0	0	102.144	1.06084	0.0852067	0.00440524	0.0529387	0.0641307
ENSMUSG00000040690	Col16a1	4	protein_coding	collagen, type XVI, alpha 1 [Source:MGI Symbol;Acc:MGI:1095396]	5.32859	4.19257	5.93627	769.186	1.07483	0.104109	0.00441474	0.0530095	0.0642164
ENSMUSG00000004460	Dnajb11	16	protein_coding	DnaJ heat shock protein family (Hsp40) member B11 [Source:MGI Symbol;Acc:MGI:1915088]	8368.01	8941.71	7019.63	6722.83	0.807239	-0.308932	0.00443984	0.0532671	0.0645285
ENSMUSG00000041954	Tnfrsf18	4	protein_coding	tumor necrosis factor receptor superfamily, member 18 [Source:MGI Symbol;Acc:MGI:894675]	44.7601	40.8776	124.662	103.92	1.49751	0.582565	0.00445356	0.0533881	0.064675
ENSMUSG00000046743	Fat4	3	protein_coding	FAT atypical cadherin 4 [Source:MGI Symbol;Acc:MGI:3045256]	0	0	0.989378	61.2862	1.07822	0.10865	0.00445775	0.0533946	0.0646829
ENSMUSG00000075012	Fjx1	2	protein_coding	four jointed box 1 [Source:MGI Symbol;Acc:MGI:1341907]	2.13144	3.14443	1.97876	142.113	1.14111	0.190443	0.00446525	0.0534408	0.0647389
ENSMUSG00000038151	Prdm1	10	protein_coding	PR domain containing 1, with ZNF domain [Source:MGI Symbol;Acc:MGI:99655]	1098.75	971.628	733.129	704.347	0.736872	-0.440515	0.00448156	0.0535536	0.0648756
ENSMUSG00000022231	Sema5a	15	protein_coding	sema domain, seven thrombospondin repeats (type 1 and type 1-like), transmembrane domain (TM) and short cytoplasmic domain, (semaphorin) 5A [Source:MGI Symbol;Acc:MGI:107556]	1.06572	3.14443	0.989378	151.883	1.12302	0.167388	0.004482	0.0535536	0.0648756
ENSMUSG00000020149	Rab1a	11	protein_coding	RAB1A, member RAS oncogene family [Source:MGI Symbol;Acc:MGI:97842]	9862.15	9582.12	7954.6	6676.64	0.77546	-0.366876	0.00449305	0.053642	0.0649827
ENSMUSG00000027540	Ptpn1	2	protein_coding	protein tyrosine phosphatase, non-receptor type 1 [Source:MGI Symbol;Acc:MGI:97805]	30115	29726.4	24670.1	20327.5	0.775136	-0.367479	0.00452632	0.0539936	0.0654085
ENSMUSG00000020241	Col6a2	10	protein_coding	collagen, type VI, alpha 2 [Source:MGI Symbol;Acc:MGI:88460]	7.46002	7.337	7.91502	1187.53	1.07337	0.102151	0.00452987	0.0539936	0.0654085
ENSMUSG00000027993	Trim2	3	protein_coding	tripartite motif-containing 2 [Source:MGI Symbol;Acc:MGI:1933163]	49.023	60.7923	144.449	127.013	1.50385	0.588662	0.00455453	0.0542434	0.0657112
ENSMUSG00000027284	Cdan1	2	protein_coding	congenital dyserythropoietic anemia, type I (human) [Source:MGI Symbol;Acc:MGI:1916218]	894.137	825.937	1199.13	1191.97	1.32853	0.409832	0.00456365	0.0543078	0.0657892
ENSMUSG00000019992	Mtfr2	10	protein_coding	mitochondrial fission regulator 2 [Source:MGI Symbol;Acc:MGI:1919054]	416.696	396.198	615.393	611.974	1.3905	0.475604	0.00457579	0.054408	0.0659107
ENSMUSG00000059654	Reg1	6	protein_coding	regenerating islet-derived 1 [Source:MGI Symbol;Acc:MGI:97895]	89.5203	109.007	0.989378	20.4287	0.802233	-0.317907	0.00458675	0.0544942	0.066015
ENSMUSG00000021427	Ssr1	13	protein_coding	signal sequence receptor, alpha [Source:MGI Symbol;Acc:MGI:105082]	11532.1	11412.2	9421.84	7891.71	0.777108	-0.363813	0.00459244	0.0545175	0.0660432
ENSMUSG00000036667	Tcaf1	6	protein_coding	TRPM8 channel-associated factor 1 [Source:MGI Symbol;Acc:MGI:1914665]	6.39431	5.24071	14.8407	108.361	1.23557	0.305182	0.00460703	0.0545925	0.066134
ENSMUSG00000074212	Dnajb14	3	protein_coding	DnaJ heat shock protein family (Hsp40) member B14 [Source:MGI Symbol;Acc:MGI:1917854]	3024.51	2925.37	2371.54	2185.87	0.785525	-0.34827	0.00460804	0.0545925	0.066134
ENSMUSG00000000248	Clec2g	6	protein_coding	C-type lectin domain family 2, member g [Source:MGI Symbol;Acc:MGI:1918059]	90.586	90.1403	32.6495	28.4226	0.676368	-0.564119	0.00460993	0.0545925	0.066134
ENSMUSG00000047810	Ccdc88b	19	protein_coding	coiled-coil domain containing 88B [Source:MGI Symbol;Acc:MGI:1925567]	6401.77	5926.2	8410.7	7562.18	1.26576	0.340005	0.00462362	0.0547104	0.0662769
ENSMUSG00000035735	Dagla	19	protein_coding	diacylglycerol lipase, alpha [Source:MGI Symbol;Acc:MGI:2677061]	229.129	222.206	120.704	113.69	0.669908	-0.577966	0.00463557	0.0548074	0.0663945
ENSMUSG00000027510	Rbm38	2	protein_coding	RNA binding motif protein 38 [Source:MGI Symbol;Acc:MGI:1889294]	2527.88	2535.46	3180.85	3283.7	1.2517	0.32389	0.00469544	0.0554706	0.0671979
ENSMUSG00000051586	Mical3	6	protein_coding	microtubule associated monooxygenase, calponin and LIM domain containing 3 [Source:MGI Symbol;Acc:MGI:2442733]	354.884	333.309	585.712	508.054	1.42109	0.506993	0.00470442	0.055526	0.0672649
ENSMUSG00000038305	Spats2l	1	protein_coding	spermatogenesis associated, serine-rich 2-like [Source:MGI Symbol;Acc:MGI:1914448]	1.06572	1.04814	2.96813	78.1621	1.14051	0.189682	0.00470808	0.055526	0.0672649
ENSMUSG00000022451	Twf1	15	protein_coding	twinfilin actin binding protein 1 [Source:MGI Symbol;Acc:MGI:1100520]	2739.96	2779.67	2192.46	2065.08	0.789688	-0.340646	0.0047115	0.055526	0.0672649
ENSMUSG00000026429	Ube2t	1	protein_coding	ubiquitin-conjugating enzyme E2T [Source:MGI Symbol;Acc:MGI:1914446]	171.581	168.751	316.601	287.779	1.47031	0.556123	0.00472456	0.0556351	0.0673971
ENSMUSG00000032254	Kif23	9	protein_coding	kinesin family member 23 [Source:MGI Symbol;Acc:MGI:1919069]	1658.26	1537.63	2761.35	2041.1	1.38649	0.471434	0.00473298	0.0556538	0.0674197
ENSMUSG00000046879	Irgm1	11	protein_coding	immunity-related GTPase family M member 1 [Source:MGI Symbol;Acc:MGI:107567]	2090.94	2207.39	2904.81	2716.13	1.27424	0.349633	0.00473374	0.0556538	0.0674197
ENSMUSG00000094930	Igkv6-25	6	IG_V_gene	immunoglobulin kappa chain variable 6-25 [Source:MGI Symbol;Acc:MGI:4439867]	76.7317	53.4553	264.164	125.237	1.47089	0.556688	0.0047445	0.0557355	0.0675188
ENSMUSG00000017144	Rnd3	2	protein_coding	Rho family GTPase 3 [Source:MGI Symbol;Acc:MGI:1921444]	2048.31	1993.57	1577.07	1472.65	0.777245	-0.363559	0.00480559	0.0563834	0.0683037
ENSMUSG00000032089	Il10ra	9	protein_coding	interleukin 10 receptor, alpha [Source:MGI Symbol;Acc:MGI:96538]	15466.8	16181.2	11848.8	13117	0.803458	-0.315705	0.00480735	0.0563834	0.0683037
ENSMUSG00000032350	Gclc	9	protein_coding	glutamate-cysteine ligase, catalytic subunit [Source:MGI Symbol;Acc:MGI:104990]	1204.26	1041.85	1720.53	1498.4	1.35206	0.435162	0.00481317	0.0564065	0.0683316
ENSMUSG00000091337	Eid1	2	protein_coding	EP300 interacting inhibitor of differentiation 1 [Source:MGI Symbol;Acc:MGI:1889651]	3218.47	3320.52	2543.69	2582.9	0.799635	-0.322586	0.00483808	0.0566108	0.0685792
ENSMUSG00000022025	Cnmd	14	protein_coding	chondromodulin [Source:MGI Symbol;Acc:MGI:1341171]	0	0	0.989378	59.5098	1.07735	0.107483	0.00483885	0.0566108	0.0685792
ENSMUSG00000047434	Xxylt1	16	protein_coding	xyloside xylosyltransferase 1 [Source:MGI Symbol;Acc:MGI:2146443]	1596.44	1516.66	1190.22	985.02	0.740084	-0.434238	0.0048422	0.0566108	0.0685792
ENSMUSG00000076540	Igkv4-80	6	IG_V_gene	immunoglobulin kappa variable 4-80 [Source:MGI Symbol;Acc:MGI:4439653]	56.483	11.5296	186.992	134.119	1.36682	0.450819	0.00485212	0.0566816	0.0686649
ENSMUSG00000038518	Jarid2	13	protein_coding	jumonji, AT rich interactive domain 2 [Source:MGI Symbol;Acc:MGI:104813]	6441.2	6356.99	5230.84	4457.9	0.779177	-0.359978	0.0048978	0.0571464	0.0692279
ENSMUSG00000020642	Rnf144a	12	protein_coding	ring finger protein 144A [Source:MGI Symbol;Acc:MGI:1344401]	2468.2	2055.41	4362.17	2904.43	1.42577	0.511741	0.00489971	0.0571464	0.0692279
ENSMUSG00000027435	Cd93	2	protein_coding	CD93 antigen [Source:MGI Symbol;Acc:MGI:106664]	18605.3	16630.9	13678.1	8812.78	0.708285	-0.497597	0.00491783	0.0573121	0.0694287
ENSMUSG00000044042	Fmn1	2	protein_coding	formin 1 [Source:MGI Symbol;Acc:MGI:101815]	572.29	506.253	345.293	205.176	0.670234	-0.577262	0.00494568	0.0575586	0.0697273
ENSMUSG00000048232	Fbxo10	4	protein_coding	F-box protein 10 [Source:MGI Symbol;Acc:MGI:2686937]	242.984	224.303	516.455	355.282	1.48214	0.567683	0.00494684	0.0575586	0.0697273
ENSMUSG00000078773	Rad54b	4	protein_coding	RAD54 homolog B (S. cerevisiae) [Source:MGI Symbol;Acc:MGI:3605986]	137.478	112.151	254.27	232.71	1.4912	0.576473	0.00498004	0.0578989	0.0701396
ENSMUSG00000055235	Wdr86	5	protein_coding	WD repeat domain 86 [Source:MGI Symbol;Acc:MGI:1915466]	9.59146	8.38514	10.8832	195.405	1.21094	0.276122	0.00500905	0.0581899	0.0704921
ENSMUSG00000038612	Mcl1	3	protein_coding	myeloid cell leukemia sequence 1 [Source:MGI Symbol;Acc:MGI:101769]	45441.1	45054.4	38013.9	35630.4	0.823902	-0.279455	0.0050194	0.0582596	0.0705765
ENSMUSG00000078122	F630028O10Rik	X	lncRNA	RIKEN cDNA F630028O10 gene [Source:MGI Symbol;Acc:MGI:3641813]	1019.89	694.919	1607.74	1273.69	1.44662	0.532684	0.00502299	0.0582596	0.0705765
ENSMUSG00000041378	Cldn5	16	protein_coding	claudin 5 [Source:MGI Symbol;Acc:MGI:1276112]	0	0	0.989378	58.6216	1.07695	0.106946	0.00503592	0.0583633	0.0707021
ENSMUSG00000035941	Ibtk	9	protein_coding	inhibitor of Bruton agammaglobulinemia tyrosine kinase [Source:MGI Symbol;Acc:MGI:1918677]	7711.53	7438.67	6129.19	4836.28	0.756263	-0.40304	0.00505871	0.0585674	0.0709494
ENSMUSG00000078521	Aunip	4	protein_coding	aurora kinase A and ninein interacting protein [Source:MGI Symbol;Acc:MGI:1917135]	93.7831	102.718	183.035	223.828	1.49782	0.582866	0.00506153	0.0585674	0.0709494
ENSMUSG00000026072	Il1r1	1	protein_coding	interleukin 1 receptor, type I [Source:MGI Symbol;Acc:MGI:96545]	79.9288	97.4773	168.194	225.604	1.50022	0.585172	0.00508116	0.0587482	0.0711684
ENSMUSG00000032679	Cd59a	2	protein_coding	CD59a antigen [Source:MGI Symbol;Acc:MGI:109177]	37.3001	36.685	77.1715	180.306	1.43434	0.520391	0.00510168	0.0589388	0.0713993
ENSMUSG00000041025	Iffo2	4	protein_coding	intermediate filament family orphan 2 [Source:MGI Symbol;Acc:MGI:2140675]	1104.08	1058.62	803.375	730.993	0.747119	-0.42059	0.0051141	0.0590014	0.0714751
ENSMUSG00000042834	Nrep	18	protein_coding	neuronal regeneration related protein [Source:MGI Symbol;Acc:MGI:99444]	2.13144	3.14443	2.96813	514.271	1.06871	0.0958758	0.00511905	0.0590014	0.0714751
ENSMUSG00000037712	Fermt2	14	protein_coding	fermitin family member 2 [Source:MGI Symbol;Acc:MGI:2385001]	3.19715	4.19257	2.96813	151.883	1.15332	0.205798	0.00511917	0.0590014	0.0714751
ENSMUSG00000054434	Tmem120b	5	protein_coding	transmembrane protein 120B [Source:MGI Symbol;Acc:MGI:3603158]	176.909	158.27	298.792	295.772	1.46591	0.551795	0.00520216	0.0599108	0.0725767
ENSMUSG00000031821	Gins2	8	protein_coding	GINS complex subunit 2 (Psf2 homolog) [Source:MGI Symbol;Acc:MGI:1921019]	287.744	311.298	504.583	454.761	1.42226	0.50819	0.00522213	0.0600934	0.072798
ENSMUSG00000020681	Ace	11	protein_coding	angiotensin I converting enzyme (peptidyl-dipeptidase A) 1 [Source:MGI Symbol;Acc:MGI:87874]	9306.91	8883.01	7352.07	5679.19	0.751712	-0.411748	0.00522782	0.0601117	0.0728201
ENSMUSG00000061414	Cracr2a	6	protein_coding	calcium release activated channel regulator 2A [Source:MGI Symbol;Acc:MGI:2685919]	429.484	386.765	763.8	579.998	1.43578	0.521834	0.00525255	0.0603487	0.0731073
ENSMUSG00000021123	Rdh12	12	protein_coding	retinol dehydrogenase 12 [Source:MGI Symbol;Acc:MGI:1925224]	450.799	327.021	788.534	592.433	1.46525	0.551145	0.00528659	0.0606922	0.0735234
ENSMUSG00000027881	Prpf38b	3	protein_coding	PRP38 pre-mRNA processing factor 38 (yeast) domain containing B [Source:MGI Symbol;Acc:MGI:1914171]	5923.26	5698.75	4594.67	4709.27	0.813137	-0.29843	0.00531143	0.0609297	0.073811
ENSMUSG00000041390	Mdfic	6	protein_coding	MyoD family inhibitor domain containing [Source:MGI Symbol;Acc:MGI:104611]	1417.4	1211.65	967.611	794.944	0.724975	-0.463997	0.00532884	0.0610815	0.0739949
ENSMUSG00000063564	Col23a1	11	protein_coding	collagen, type XXIII, alpha 1 [Source:MGI Symbol;Acc:MGI:2653243]	3.19715	6.28886	4.94689	808.267	1.06967	0.0971624	0.00536501	0.0614481	0.074439
ENSMUSG00000090698	Apold1	6	protein_coding	apolipoprotein L domain containing 1 [Source:MGI Symbol;Acc:MGI:2685921]	11.7229	11.5296	32.6495	101.255	1.32598	0.407064	0.00537767	0.0615128	0.0745175
ENSMUSG00000032418	Me1	9	protein_coding	malic enzyme 1, NADP(+)-dependent, cytosolic [Source:MGI Symbol;Acc:MGI:97043]	2.13144	3.14443	3.95751	108.361	1.15708	0.210494	0.00537907	0.0615128	0.0745175
ENSMUSG00000026587	Astn1	1	protein_coding	astrotactin 1 [Source:MGI Symbol;Acc:MGI:1098567]	0	0	0	95.038	1.05913	0.082881	0.00539253	0.0615707	0.0745876
ENSMUSG00000109833	Gm40193	11	protein_coding	predicted gene, 40193 [Source:MGI Symbol;Acc:MGI:5623078]	0	0	0	95.038	1.05913	0.082881	0.00539253	0.0615707	0.0745876
ENSMUSG00000027495	Fam210b	2	protein_coding	family with sequence similarity 210, member B [Source:MGI Symbol;Acc:MGI:1914267]	504.084	487.386	742.033	707.012	1.36472	0.448607	0.00540732	0.0616442	0.0746766
ENSMUSG00000006567	Atp7b	8	protein_coding	ATPase, Cu++ transporting, beta polypeptide [Source:MGI Symbol;Acc:MGI:103297]	176.909	165.607	361.123	276.232	1.4772	0.562866	0.00540739	0.0616442	0.0746766
ENSMUSG00000096464	Ighv2-2	12	IG_V_gene	immunoglobulin heavy variable 2-2 [Source:MGI Symbol;Acc:MGI:4439894]	106.572	48.2146	361.123	153.66	1.43601	0.522071	0.00542631	0.0618119	0.0748797
ENSMUSG00000096490	Igkv10-94	6	IG_V_gene	immunoglobulin kappa variable 10-94 [Source:MGI Symbol;Acc:MGI:3646140]	164.121	90.1403	503.593	219.387	1.46713	0.552997	0.00544917	0.062024	0.0751368
ENSMUSG00000032478	Nme6	9	protein_coding	NME/NM23 nucleoside diphosphate kinase 6 [Source:MGI Symbol;Acc:MGI:1861676]	181.172	172.944	305.718	308.207	1.45603	0.542042	0.00546088	0.062109	0.0752397
ENSMUSG00000028896	Rcc1	4	protein_coding	regulator of chromosome condensation 1 [Source:MGI Symbol;Acc:MGI:1913989]	1328.95	1408.7	1748.23	2030.44	1.3206	0.401195	0.00547397	0.0621692	0.0753126
ENSMUSG00000031776	Arl2bp	8	protein_coding	ADP-ribosylation factor-like 2 binding protein [Source:MGI Symbol;Acc:MGI:1349429]	1442.98	1447.49	1855.08	1950.5	1.27955	0.355641	0.00547485	0.0621692	0.0753126
ENSMUSG00000027860	Vangl1	3	protein_coding	VANGL planar cell polarity 1 [Source:MGI Symbol;Acc:MGI:2159344]	37.3001	26.2036	80.1396	121.684	1.4492	0.535258	0.00548151	0.0621692	0.0753126
ENSMUSG00000005397	Nid1	13	protein_coding	nidogen 1 [Source:MGI Symbol;Acc:MGI:97342]	13.8543	9.43329	14.8407	212.281	1.22657	0.29463	0.00548314	0.0621692	0.0753126
ENSMUSG00000041187	Prkd2	7	protein_coding	protein kinase D2 [Source:MGI Symbol;Acc:MGI:2141917]	988.986	972.677	1501.88	1273.69	1.34003	0.42226	0.00555073	0.0628868	0.076182
ENSMUSG00000030760	Acer3	7	protein_coding	alkaline ceramidase 3 [Source:MGI Symbol;Acc:MGI:1913440]	5883.83	5685.13	4744.07	4409.94	0.805776	-0.311548	0.00557582	0.0630396	0.076367
ENSMUSG00000046841	Ckap4	10	protein_coding	cytoskeleton-associated protein 4 [Source:MGI Symbol;Acc:MGI:2444926]	6665	6800.35	9650.39	8116.42	1.28126	0.357561	0.00557665	0.0630396	0.076367
ENSMUSG00000020483	Dynll2	11	protein_coding	dynein light chain LC8-type 2 [Source:MGI Symbol;Acc:MGI:1915347]	935.7	948.569	1231.78	1384.71	1.32533	0.406349	0.00557713	0.0630396	0.076367
ENSMUSG00000028757	Ddost	4	protein_coding	dolichyl-di-phosphooligosaccharide-protein glycotransferase [Source:MGI Symbol;Acc:MGI:1194508]	11504.4	12347.1	9815.62	9095.23	0.80707	-0.309234	0.00559507	0.0631728	0.0765283
ENSMUSG00000025207	Sema4g	19	protein_coding	sema domain, immunoglobulin domain (Ig), transmembrane domain (TM) and short cytoplasmic domain, (semaphorin) 4G [Source:MGI Symbol;Acc:MGI:1347047]	5.32859	7.337	10.8832	135.895	1.20886	0.273652	0.00559753	0.0631728	0.0765283
ENSMUSG00000036570	Fxyd1	7	protein_coding	FXYD domain-containing ion transport regulator 1 [Source:MGI Symbol;Acc:MGI:1889273]	1.06572	2.09629	1.97876	99.479	1.13214	0.179047	0.00560627	0.0632226	0.0765888
ENSMUSG00000026825	Dnm1	2	protein_coding	dynamin 1 [Source:MGI Symbol;Acc:MGI:107384]	1.06572	1.04814	0.989378	95.9262	1.11739	0.160132	0.00567481	0.0638924	0.0774001
ENSMUSG00000072437	Nanos1	19	protein_coding	nanos C2HC-type zinc finger 1 [Source:MGI Symbol;Acc:MGI:2669254]	57.5487	56.5997	159.29	119.02	1.48776	0.573137	0.00567849	0.0638924	0.0774001
ENSMUSG00000053268	Dspp	5	protein_coding	dentin sialophosphoprotein [Source:MGI Symbol;Acc:MGI:109172]	0	0	0	93.2616	1.05869	0.0822863	0.00567874	0.0638924	0.0774001
ENSMUSG00000041355	Ssr2	3	protein_coding	signal sequence receptor, beta [Source:MGI Symbol;Acc:MGI:1913506]	5986.14	6617.97	4718.34	5068.99	0.794434	-0.332001	0.00569135	0.0639851	0.0775124
ENSMUSG00000029641	Rasl11a	5	protein_coding	RAS-like, family 11, member A [Source:MGI Symbol;Acc:MGI:1916145]	9.59146	14.674	6.92564	307.319	1.18574	0.245786	0.00569708	0.0640004	0.077531
ENSMUSG00000089715	Cbx6	15	protein_coding	chromobox 6 [Source:MGI Symbol;Acc:MGI:3512628]	383.658	410.872	557.02	813.596	1.45248	0.53852	0.00570355	0.064024	0.0775596
ENSMUSG00000043004	Gng2	14	protein_coding	guanine nucleotide binding protein (G protein), gamma 2 [Source:MGI Symbol;Acc:MGI:102705]	3580.81	3600.37	2912.73	2681.49	0.796278	-0.328655	0.00570861	0.0640318	0.0775689
ENSMUSG00000004631	Sgce	6	protein_coding	sarcoglycan, epsilon [Source:MGI Symbol;Acc:MGI:1329042]	1.06572	3.14443	2.96813	106.585	1.14123	0.190592	0.00571544	0.0640593	0.0776023
ENSMUSG00000039055	Eme1	11	protein_coding	essential meiotic structure-specific endonuclease 1 [Source:MGI Symbol;Acc:MGI:3576783]	189.698	165.607	329.463	298.437	1.46044	0.546401	0.00572542	0.0640803	0.0776278
ENSMUSG00000117534	Gm20161	17	lncRNA	predicted gene, 20161 [Source:MGI Symbol;Acc:MGI:5012346]	26.6429	31.4443	78.1608	98.5908	1.45525	0.541266	0.00572607	0.0640803	0.0776278
ENSMUSG00000034771	Tle2	10	protein_coding	transducin-like enhancer of split 2 [Source:MGI Symbol;Acc:MGI:104635]	30.9058	27.2517	14.8407	552.464	1.21748	0.283899	0.00575711	0.0643785	0.077989
ENSMUSG00000025040	Fundc1	X	protein_coding	FUN14 domain containing 1 [Source:MGI Symbol;Acc:MGI:1919268]	1618.83	1646.63	1270.36	1103.15	0.759106	-0.397626	0.00578471	0.0646378	0.0783031
ENSMUSG00000020841	Cpd	11	protein_coding	carboxypeptidase D [Source:MGI Symbol;Acc:MGI:107265]	3467.85	2821.6	6043.12	3985.38	1.41694	0.502777	0.00579824	0.0647396	0.0784265
ENSMUSG00000042228	Lyn	4	protein_coding	LYN proto-oncogene, Src family tyrosine kinase [Source:MGI Symbol;Acc:MGI:96892]	33987.9	33917.9	28214.1	23055.2	0.778617	-0.361014	0.00587285	0.0655228	0.0793752
ENSMUSG00000029838	Ptn	6	protein_coding	pleiotrophin [Source:MGI Symbol;Acc:MGI:97804]	1.06572	0	0.989378	996.567	1.03304	0.0468968	0.00589423	0.0657113	0.0796036
ENSMUSG00000028364	Tnc	4	protein_coding	tenascin C [Source:MGI Symbol;Acc:MGI:101922]	6.39431	13.6259	3.95751	2678.83	1.05491	0.0771237	0.00590283	0.0657571	0.0796591
ENSMUSG00000076586	Igkv8-21	6	IG_V_gene	immunoglobulin kappa variable 8-21 [Source:MGI Symbol;Acc:MGI:1330840]	76.7317	29.348	287.909	116.355	1.39783	0.483192	0.00593961	0.0661165	0.0800944
ENSMUSG00000034449	Dhrs11	11	protein_coding	dehydrogenase/reductase (SDR family) member 11 [Source:MGI Symbol;Acc:MGI:2652816]	723.622	862.622	1094.25	1227.5	1.36415	0.448001	0.00594702	0.0661487	0.0801335
ENSMUSG00000021127	Zfp36l1	12	protein_coding	zinc finger protein 36, C3H type-like 1 [Source:MGI Symbol;Acc:MGI:107946]	8608.87	7963.79	6763.39	5632.11	0.773694	-0.370165	0.00598522	0.0665232	0.0805871
ENSMUSG00000017639	Rab11fip4	11	protein_coding	RAB11 family interacting protein 4 (class II) [Source:MGI Symbol;Acc:MGI:2442920]	780.105	679.197	1333.68	977.914	1.41238	0.498126	0.00600419	0.0666833	0.0807811
ENSMUSG00000041765	Ubac2	14	protein_coding	ubiquitin associated domain containing 2 [Source:MGI Symbol;Acc:MGI:1916139]	3228.06	3162.25	2562.49	2462.11	0.802119	-0.318113	0.00600916	0.0666881	0.0807868
ENSMUSG00000053931	Cnn3	3	protein_coding	calponin 3, acidic [Source:MGI Symbol;Acc:MGI:1919244]	161.989	175.04	206.78	937.057	1.42079	0.506692	0.00602132	0.0667724	0.080889
ENSMUSG00000031788	Kifc3	8	protein_coding	kinesin family member C3 [Source:MGI Symbol;Acc:MGI:109202]	2295.56	2188.52	1775.93	1577.45	0.773627	-0.37029	0.00604127	0.0669036	0.081048
ENSMUSG00000036894	Rap2b	3	protein_coding	RAP2B, member of RAS oncogene family [Source:MGI Symbol;Acc:MGI:1921262]	3500.88	3312.13	2734.64	2272.92	0.764832	-0.386785	0.00604229	0.0669036	0.081048
ENSMUSG00000050106	Tmc8	11	protein_coding	transmembrane channel-like gene family 8 [Source:MGI Symbol;Acc:MGI:2669037]	1083.83	989.447	1772.96	1343.86	1.38151	0.466248	0.0060554	0.0669982	0.0811625
ENSMUSG00000054889	Dsp	13	protein_coding	desmoplakin [Source:MGI Symbol;Acc:MGI:109611]	10.6572	8.38514	34.6282	67.5036	1.3358	0.417702	0.00607692	0.0671296	0.0813217
ENSMUSG00000030341	Tnfrsf1a	6	protein_coding	tumor necrosis factor receptor superfamily, member 1a [Source:MGI Symbol;Acc:MGI:1314884]	15508.3	16032.4	13188.4	11923.3	0.809969	-0.304061	0.00608146	0.0671296	0.0813217
ENSMUSG00000023068	Nus1	10	protein_coding	NUS1 dehydrodolichyl diphosphate synthase subunit [Source:MGI Symbol;Acc:MGI:1196365]	3622.37	3619.24	2922.62	2814.72	0.806868	-0.309596	0.00608455	0.0671296	0.0813217
ENSMUSG00000021218	Gdi2	13	protein_coding	guanosine diphosphate (GDP) dissociation inhibitor 2 [Source:MGI Symbol;Acc:MGI:99845]	23732.5	25146	20274.3	19469.5	0.823782	-0.279665	0.00608561	0.0671296	0.0813217
ENSMUSG00000030067	Foxp1	6	protein_coding	forkhead box P1 [Source:MGI Symbol;Acc:MGI:1914004]	4828.77	4498.63	3768.54	3115.83	0.767021	-0.382662	0.00613582	0.0675984	0.0818896
ENSMUSG00000016763	Scube1	15	protein_coding	signal peptide, CUB domain, EGF-like 1 [Source:MGI Symbol;Acc:MGI:1890616]	0	2.09629	0.989378	115.467	1.10188	0.139963	0.00614163	0.0675984	0.0818896
ENSMUSG00000049439	Cyp20a1	1	protein_coding	cytochrome P450, family 20, subfamily a, polypeptide 1 [Source:MGI Symbol;Acc:MGI:1925201]	923.977	872.055	657.936	592.433	0.740657	-0.433122	0.0061486	0.0675984	0.0818896
ENSMUSG00000027863	Cd2	3	protein_coding	CD2 antigen [Source:MGI Symbol;Acc:MGI:88320]	218.472	238.977	110.81	127.902	0.677291	-0.562152	0.00615042	0.0675984	0.0818896
ENSMUSG00000045095	Magi1	6	protein_coding	membrane associated guanylate kinase, WW and PDZ domain containing 1 [Source:MGI Symbol;Acc:MGI:1203522]	4.26287	4.19257	9.89378	95.9262	1.20146	0.264785	0.00615118	0.0675984	0.0818896
ENSMUSG00000014602	Kif1a	1	protein_coding	kinesin family member 1A [Source:MGI Symbol;Acc:MGI:108391]	221.669	221.158	109.821	122.572	0.677783	-0.561104	0.00616221	0.0676435	0.0819443
ENSMUSG00000037206	Islr	9	protein_coding	immunoglobulin superfamily containing leucine-rich repeat [Source:MGI Symbol;Acc:MGI:1349645]	1.06572	3.14443	1.97876	523.153	1.05984	0.0838496	0.00616452	0.0676435	0.0819443
ENSMUSG00000015970	Chdh	14	protein_coding	choline dehydrogenase [Source:MGI Symbol;Acc:MGI:1860776]	107.637	72.3219	304.728	162.542	1.47178	0.557559	0.00620519	0.0680388	0.0824232
ENSMUSG00000069255	Dusp22	13	protein_coding	dual specificity phosphatase 22 [Source:MGI Symbol;Acc:MGI:1915926]	2862.52	2918.03	2261.72	2285.35	0.802536	-0.317363	0.00621994	0.0681495	0.0825572
ENSMUSG00000027223	Mapk8ip1	2	protein_coding	mitogen-activated protein kinase 8 interacting protein 1 [Source:MGI Symbol;Acc:MGI:1309464]	3.19715	4.19257	6.92564	103.92	1.1805	0.239403	0.00624536	0.0683769	0.0828327
ENSMUSG00000028343	Erp44	4	protein_coding	endoplasmic reticulum protein 44 [Source:MGI Symbol;Acc:MGI:1923549]	4175.48	4517.5	3506.35	3240.17	0.794423	-0.33202	0.00626551	0.0685462	0.0830378
ENSMUSG00000019943	Atp2b1	10	protein_coding	ATPase, Ca++ transporting, plasma membrane 1 [Source:MGI Symbol;Acc:MGI:104653]	9904.78	8589.53	7233.34	4842.5	0.718237	-0.477469	0.00628349	0.0686916	0.083214
ENSMUSG00000030060	Hmces	6	protein_coding	5-hydroxymethylcytosine (hmC) binding, ES cell specific [Source:MGI Symbol;Acc:MGI:1914053]	301.598	312.347	447.199	554.24	1.42571	0.511679	0.00631022	0.0689324	0.0835057
ENSMUSG00000036111	Lmo1	7	protein_coding	LIM domain only 1 [Source:MGI Symbol;Acc:MGI:102812]	252.575	209.629	357.165	468.084	1.45908	0.545056	0.0063378	0.0691067	0.0837168
ENSMUSG00000050357	Carmil2	8	protein_coding	capping protein regulator and myosin 1 linker 2 [Source:MGI Symbol;Acc:MGI:2685431]	350.621	274.613	484.795	557.793	1.43518	0.52123	0.00633907	0.0691067	0.0837168
ENSMUSG00000041729	Coro2b	9	protein_coding	coronin, actin binding protein, 2B [Source:MGI Symbol;Acc:MGI:2444283]	17.0515	20.9629	58.3733	79.0503	1.41216	0.497909	0.00634032	0.0691067	0.0837168
ENSMUSG00000014329	Bicc1	10	protein_coding	BicC family RNA binding protein 1 [Source:MGI Symbol;Acc:MGI:1933388]	1.06572	1.04814	0	132.343	1.09355	0.129024	0.00635418	0.0692062	0.0838374
ENSMUSG00000039852	Rere	4	protein_coding	arginine glutamic acid dipeptide (RE) repeats [Source:MGI Symbol;Acc:MGI:2683486]	7940.66	7787.7	6536.82	5919	0.806752	-0.309803	0.00638242	0.0694622	0.0841475
ENSMUSG00000039253	Fn3krp	11	protein_coding	fructosamine 3 kinase related protein [Source:MGI Symbol;Acc:MGI:2679256]	292.007	250.506	421.475	465.42	1.42624	0.512217	0.0063943	0.0695398	0.0842415
ENSMUSG00000019832	Rab32	10	protein_coding	RAB32, member RAS oncogene family [Source:MGI Symbol;Acc:MGI:1915094]	7080.63	7370.54	5942.2	4963.29	0.778781	-0.360711	0.00641086	0.0696682	0.084397
ENSMUSG00000042156	Dzip1	14	protein_coding	DAZ interacting protein 1 [Source:MGI Symbol;Acc:MGI:1914311]	9.59146	7.337	14.8407	142.113	1.22866	0.297083	0.00646923	0.0701213	0.0849459
ENSMUSG00000021294	Kif26a	12	protein_coding	kinesin family member 26A [Source:MGI Symbol;Acc:MGI:2447072]	0	0	0.989378	53.2923	1.07437	0.103489	0.00647065	0.0701213	0.0849459
ENSMUSG00000035799	Twist1	12	protein_coding	twist basic helix-loop-helix transcription factor 1 [Source:MGI Symbol;Acc:MGI:98872]	0	0	0.989378	53.2923	1.07437	0.103489	0.00647065	0.0701213	0.0849459
ENSMUSG00000002504	Slc9a3r2	17	protein_coding	solute carrier family 9 (sodium/hydrogen exchanger), member 3 regulator 2 [Source:MGI Symbol;Acc:MGI:1890662]	49.023	56.5997	106.853	172.312	1.46702	0.552886	0.0064717	0.0701213	0.0849459
ENSMUSG00000001847	Rac1	5	protein_coding	Rac family small GTPase 1 [Source:MGI Symbol;Acc:MGI:97845]	21548.8	21702.8	18217.4	16931.9	0.823563	-0.280049	0.0064818	0.0701788	0.0850156
ENSMUSG00000037263	Aldh3b3	19	protein_coding	aldehyde dehydrogenase 3 family, member B3 [Source:MGI Symbol;Acc:MGI:1920708]	10.6572	9.43329	47.4901	46.1867	1.36066	0.444307	0.00652837	0.0706308	0.0855631
ENSMUSG00000035105	Egln3	12	protein_coding	egl-9 family hypoxia-inducible factor 3 [Source:MGI Symbol;Acc:MGI:1932288]	138.543	144.644	338.367	229.157	1.47835	0.563987	0.00656001	0.0709207	0.0859143
ENSMUSG00000038552	Fndc4	5	protein_coding	fibronectin type III domain containing 4 [Source:MGI Symbol;Acc:MGI:1917195]	3.19715	1.04814	2.96813	102.144	1.13952	0.188427	0.00656538	0.0709245	0.0859189
ENSMUSG00000027315	Spint1	2	protein_coding	serine protease inhibitor, Kunitz type 1 [Source:MGI Symbol;Acc:MGI:1338033]	10456.8	10899.6	8894.51	8182.15	0.812948	-0.298764	0.00657004	0.0709245	0.0859189
ENSMUSG00000002020	Ltbp2	12	protein_coding	latent transforming growth factor beta binding protein 2 [Source:MGI Symbol;Acc:MGI:99502]	0	3.14443	4.94689	93.2616	1.12821	0.17403	0.00658755	0.0710611	0.0860844
ENSMUSG00000028399	Ptprd	4	protein_coding	protein tyrosine phosphatase, receptor type, D [Source:MGI Symbol;Acc:MGI:97812]	1.06572	0	0.989378	87.0442	1.10182	0.139884	0.00662942	0.0714213	0.0865208
ENSMUSG00000044147	Arf6	12	protein_coding	ADP-ribosylation factor 6 [Source:MGI Symbol;Acc:MGI:99435]	7352.39	7564.45	6193.5	5649.88	0.808477	-0.306722	0.00663069	0.0714213	0.0865208
ENSMUSG00000027995	Tlr2	3	protein_coding	toll-like receptor 2 [Source:MGI Symbol;Acc:MGI:1346060]	8635.51	9301.22	7192.78	7237.99	0.816982	-0.291624	0.00664106	0.0714466	0.0865514
ENSMUSG00000095633	Igkv4-58	6	IG_V_gene	immunoglobulin kappa variable 4-58 [Source:MGI Symbol;Acc:MGI:2685923]	28.7744	20.9629	155.332	54.1805	1.36946	0.453609	0.00664279	0.0714466	0.0865514
ENSMUSG00000031358	Msl3	X	protein_coding	MSL complex subunit 3 [Source:MGI Symbol;Acc:MGI:1341851]	1653.99	1495.7	2382.42	1997.57	1.3239	0.4048	0.0066838	0.0718349	0.0870218
ENSMUSG00000025464	Paox	7	protein_coding	polyamine oxidase (exo-N4-amino) [Source:MGI Symbol;Acc:MGI:1916983]	735.345	743.133	480.838	532.923	0.73574	-0.442732	0.00669348	0.0718833	0.0870804
ENSMUSG00000057069	Ero1lb	13	protein_coding	ERO1-like beta (S. cerevisiae) [Source:MGI Symbol;Acc:MGI:1914725]	2504.44	2349.94	1931.27	1676.04	0.770952	-0.375287	0.00669811	0.0718833	0.0870804
ENSMUSG00000021384	Susd3	13	protein_coding	sushi domain containing 3 [Source:MGI Symbol;Acc:MGI:1913579]	3441.2	3688.41	2879.09	2548.26	0.78372	-0.351589	0.00670948	0.0719406	0.0871498
ENSMUSG00000029915	Clec5a	6	protein_coding	C-type lectin domain family 5, member a [Source:MGI Symbol;Acc:MGI:1345151]	2667.49	2498.77	4375.03	3185.99	1.36163	0.445331	0.00671327	0.0719406	0.0871498
ENSMUSG00000023022	Lima1	15	protein_coding	LIM domain and actin binding 1 [Source:MGI Symbol;Acc:MGI:1920992]	769.448	656.137	1064.57	993.014	1.35176	0.434834	0.00678153	0.0726189	0.0879716
ENSMUSG00000035385	Ccl2	11	protein_coding	chemokine (C-C motif) ligand 2 [Source:MGI Symbol;Acc:MGI:98259]	575.487	665.571	347.272	429.003	0.70754	-0.499117	0.00679034	0.0726316	0.0879869
ENSMUSG00000026003	Acadl	1	protein_coding	acyl-Coenzyme A dehydrogenase, long-chain [Source:MGI Symbol;Acc:MGI:87866]	3722.55	3912.72	5071.55	4654.2	1.24737	0.318895	0.00679857	0.0726316	0.0879869
ENSMUSG00000024912	Fosl1	19	protein_coding	fos-like antigen 1 [Source:MGI Symbol;Acc:MGI:107179]	35.1687	36.685	90.0334	104.808	1.46024	0.546203	0.00680403	0.0726316	0.0879869
ENSMUSG00000033149	Phldb2	16	protein_coding	pleckstrin homology like domain, family B, member 2 [Source:MGI Symbol;Acc:MGI:2444981]	2.13144	3.14443	8.9044	69.28	1.18743	0.247837	0.00680419	0.0726316	0.0879869
ENSMUSG00000041515	Irf8	8	protein_coding	interferon regulatory factor 8 [Source:MGI Symbol;Acc:MGI:96395]	8439.42	8627.26	7103.73	6239.65	0.799142	-0.323477	0.00680926	0.0726316	0.0879869
ENSMUSG00000026094	Stk17b	1	protein_coding	serine/threonine kinase 17b (apoptosis-inducing) [Source:MGI Symbol;Acc:MGI:2138162]	13057.2	12482.3	10654.6	9387.45	0.801391	-0.319422	0.00681246	0.0726316	0.0879869
ENSMUSG00000026779	Mastl	2	protein_coding	microtubule associated serine/threonine kinase-like [Source:MGI Symbol;Acc:MGI:1914371]	124.689	128.922	326.495	206.952	1.47872	0.564347	0.00682581	0.0727209	0.0880951
ENSMUSG00000062312	Erbb2	11	protein_coding	erb-b2 receptor tyrosine kinase 2 [Source:MGI Symbol;Acc:MGI:95410]	3.19715	6.28886	8.9044	112.802	1.18968	0.25057	0.00684959	0.0729213	0.0883378
ENSMUSG00000042284	Itga1	13	protein_coding	integrin alpha 1 [Source:MGI Symbol;Acc:MGI:96599]	1361.99	1174.97	939.909	698.13	0.716003	-0.481962	0.0068591	0.0729694	0.0883962
ENSMUSG00000035024	Ncapd3	9	protein_coding	non-SMC condensin II complex, subunit D3 [Source:MGI Symbol;Acc:MGI:2142989]	1322.56	1129.9	2484.33	1571.24	1.42848	0.514485	0.00686833	0.0730146	0.0884509
ENSMUSG00000028195	Ccn1	3	protein_coding	cellular communication network factor 1 [Source:MGI Symbol;Acc:MGI:88613]	5.32859	9.43329	6.92564	959.262	1.07281	0.101391	0.00690965	0.0733687	0.0888798
ENSMUSG00000022070	Bora	14	protein_coding	bora, aurora kinase A activator [Source:MGI Symbol;Acc:MGI:1924994]	482.77	424.498	649.032	716.782	1.37966	0.464311	0.00691259	0.0733687	0.0888798
ENSMUSG00000028469	Npr2	4	protein_coding	natriuretic peptide receptor 2 [Source:MGI Symbol;Acc:MGI:97372]	4.26287	6.28886	5.93627	143.889	1.17489	0.232528	0.00691666	0.0733687	0.0888798
ENSMUSG00000036814	Slc6a20a	9	protein_coding	solute carrier family 6 (neurotransmitter transporter), member 20A [Source:MGI Symbol;Acc:MGI:2143217]	45.8259	49.2627	97.9484	158.101	1.45843	0.54442	0.00693781	0.0735398	0.0890871
ENSMUSG00000020261	Slc36a1	11	protein_coding	solute carrier family 36 (proton/amino acid symporter), member 1 [Source:MGI Symbol;Acc:MGI:2445299]	5454.34	5112.84	4288.95	3420.48	0.762229	-0.391704	0.00697522	0.0738829	0.0895028
ENSMUSG00000027257	Pacsin3	2	protein_coding	protein kinase C and casein kinase substrate in neurons 3 [Source:MGI Symbol;Acc:MGI:1891410]	1.06572	0	1.97876	72.8329	1.11171	0.152777	0.00699617	0.0740512	0.0897067
ENSMUSG00000070003	Ssbp4	8	protein_coding	single stranded DNA binding protein 4 [Source:MGI Symbol;Acc:MGI:1924150]	5551.32	5980.7	4658.98	4526.3	0.810687	-0.302784	0.00700994	0.0741434	0.0898183
ENSMUSG00000063446	Plppr1	4	protein_coding	phospholipid phosphatase related 1 [Source:MGI Symbol;Acc:MGI:2445015]	0	0	0	86.156	1.05691	0.0798506	0.00701872	0.0741742	0.0898556
ENSMUSG00000026082	Rev1	1	protein_coding	REV1, DNA directed polymerase [Source:MGI Symbol;Acc:MGI:1929074]	723.622	651.945	966.622	969.921	1.33287	0.414538	0.00702558	0.0741742	0.0898556
ENSMUSG00000032122	Slc37a2	9	protein_coding	solute carrier family 37 (glycerol-3-phosphate transporter), member 2 [Source:MGI Symbol;Acc:MGI:1929693]	1103.02	1048.14	806.343	620.856	0.724587	-0.464769	0.00702804	0.0741742	0.0898556
ENSMUSG00000009647	Mcu	10	protein_coding	mitochondrial calcium uniporter [Source:MGI Symbol;Acc:MGI:3026965]	647.956	632.03	942.877	866.001	1.33559	0.41748	0.0070386	0.0742226	0.0899143
ENSMUSG00000035258	Abi3bp	16	protein_coding	ABI gene family, member 3 (NESH) binding protein [Source:MGI Symbol;Acc:MGI:2444583]	20.2486	13.6259	43.5326	111.914	1.34857	0.431431	0.00704276	0.0742226	0.0899143
ENSMUSG00000044811	Cd300c2	11	protein_coding	CD300C molecule 2 [Source:MGI Symbol;Acc:MGI:2153249]	4882.05	5368.59	3695.33	4157.69	0.787614	-0.344439	0.00707477	0.0745063	0.090258
ENSMUSG00000078783	Gm9733	3	protein_coding	predicted gene 9733 [Source:MGI Symbol;Acc:MGI:3780136]	6971.92	8355.79	5119.04	6062	0.762346	-0.391483	0.00708452	0.0745554	0.0903175
ENSMUSG00000032218	Ccnb2	9	protein_coding	cyclin B2 [Source:MGI Symbol;Acc:MGI:88311]	2245.47	2199	3289.68	2733.01	1.30213	0.380874	0.00709077	0.0745676	0.0903322
ENSMUSG00000035673	Sbno2	10	protein_coding	strawberry notch 2 [Source:MGI Symbol;Acc:MGI:2448490]	24482.7	23217.4	20009.2	18090.1	0.812502	-0.299556	0.00710041	0.0746154	0.0903902
ENSMUSG00000058013	Sept11	5	protein_coding	septin 11 [Source:MGI Symbol;Acc:MGI:1277214]	3710.83	3544.82	2927.57	2343.09	0.760352	-0.395261	0.00713816	0.0749584	0.0908056
ENSMUSG00000095571	Ighv5-17	12	IG_V_gene	immunoglobulin heavy variable 5-17 [Source:MGI Symbol;Acc:MGI:4439533]	286.678	129.97	854.822	332.189	1.44258	0.528655	0.00715926	0.0751261	0.0910088
ENSMUSG00000023433	Cela3b	4	protein_coding	chymotrypsin-like elastase family, member 3B [Source:MGI Symbol;Acc:MGI:1915118]	76.7317	86.9959	4.94689	24.8698	0.763329	-0.389622	0.00716614	0.0751445	0.091031
ENSMUSG00000035900	Gramd4	15	protein_coding	GRAM domain containing 4 [Source:MGI Symbol;Acc:MGI:2676308]	5790.04	5707.14	4762.86	4386.85	0.810205	-0.30364	0.00717249	0.0751572	0.0910465
ENSMUSG00000045551	Fpr1	17	protein_coding	formyl peptide receptor 1 [Source:MGI Symbol;Acc:MGI:107443]	888.808	970.58	1573.11	1203.52	1.37331	0.45766	0.0072109	0.0755057	0.0914686
ENSMUSG00000029530	Ccr9	9	protein_coding	chemokine (C-C motif) receptor 9 [Source:MGI Symbol;Acc:MGI:1341902]	17.0515	46.1183	120.704	104.808	1.39859	0.48397	0.00723477	0.0757016	0.0917059
ENSMUSG00000026582	Sele	1	protein_coding	selectin, endothelial cell [Source:MGI Symbol;Acc:MGI:98278]	4.26287	4.19257	9.89378	90.597	1.19912	0.261971	0.00725438	0.0757838	0.0918055
ENSMUSG00000022132	Cldn10	14	protein_coding	claudin 10 [Source:MGI Symbol;Acc:MGI:1913101]	3.19715	4.19257	4.94689	113.69	1.16517	0.220546	0.00725733	0.0757838	0.0918055
ENSMUSG00000059866	Tnip2	5	protein_coding	TNFAIP3 interacting protein 2 [Source:MGI Symbol;Acc:MGI:2386643]	1826.64	1841.59	1337.64	1446	0.782545	-0.353755	0.00725815	0.0757838	0.0918055
ENSMUSG00000072949	Acot1	12	protein_coding	acyl-CoA thioesterase 1 [Source:MGI Symbol;Acc:MGI:1349396]	293.072	301.865	443.241	487.625	1.40057	0.48601	0.00726391	0.0757899	0.0918129
ENSMUSG00000018906	P4ha2	11	protein_coding	procollagen-proline, 2-oxoglutarate 4-dioxygenase (proline 4-hydroxylase), alpha II polypeptide [Source:MGI Symbol;Acc:MGI:894286]	5.32859	9.43329	2.96813	237.151	1.15403	0.206683	0.0072966	0.0760768	0.0921604
ENSMUSG00000008855	Hdac5	11	protein_coding	histone deacetylase 5 [Source:MGI Symbol;Acc:MGI:1333784]	6197.15	5908.38	4973.6	4108.84	0.776483	-0.364973	0.00736739	0.0767603	0.0929884
ENSMUSG00000019899	Lama2	10	protein_coding	laminin, alpha 2 [Source:MGI Symbol;Acc:MGI:99912]	0	3.14443	0.989378	137.672	1.10011	0.137654	0.00738159	0.0768535	0.0931014
ENSMUSG00000025608	Podxl	6	protein_coding	podocalyxin-like [Source:MGI Symbol;Acc:MGI:1351317]	7.46002	12.5777	33.6388	75.4975	1.31514	0.395221	0.00739415	0.0769074	0.0931667
ENSMUSG00000037606	Osbpl5	7	protein_coding	oxysterol binding protein-like 5 [Source:MGI Symbol;Acc:MGI:1930265]	39.4316	49.2627	87.0652	187.411	1.42626	0.512237	0.00739726	0.0769074	0.0931667
ENSMUSG00000054252	Fgfr3	5	protein_coding	fibroblast growth factor receptor 3 [Source:MGI Symbol;Acc:MGI:95524]	1.06572	3.14443	1.97876	439.662	1.06152	0.0861317	0.00740628	0.0769281	0.0931918
ENSMUSG00000021464	Ror2	13	protein_coding	receptor tyrosine kinase-like orphan receptor 2 [Source:MGI Symbol;Acc:MGI:1347521]	0	0	0.989378	50.6277	1.07289	0.101506	0.00740976	0.0769281	0.0931918
ENSMUSG00000006356	Crip2	12	protein_coding	cysteine rich protein 2 [Source:MGI Symbol;Acc:MGI:1915587]	397.513	459.087	596.595	807.379	1.42217	0.508093	0.00741548	0.076933	0.0931977
ENSMUSG00000036555	Iqce	5	protein_coding	IQ motif containing E [Source:MGI Symbol;Acc:MGI:1921489]	1719	1695.9	1342.59	1228.39	0.778304	-0.361595	0.00742661	0.0769939	0.0932715
ENSMUSG00000021250	Fos	12	protein_coding	FBJ osteosarcoma oncogene [Source:MGI Symbol;Acc:MGI:95574]	52474.9	49049.9	42279.1	40724.2	0.827974	-0.272343	0.0074497	0.0771787	0.0934954
ENSMUSG00000025935	Tram1	1	protein_coding	translocating chain-associating membrane protein 1 [Source:MGI Symbol;Acc:MGI:1919515]	6896.26	6359.08	5435.64	4615.12	0.782163	-0.354459	0.00747593	0.0773956	0.0937582
ENSMUSG00000029175	Slc35f6	5	protein_coding	solute carrier family 35, member F6 [Source:MGI Symbol;Acc:MGI:1922169]	2757.01	2956.81	2225.11	2239.17	0.799152	-0.323459	0.00748173	0.077401	0.0937646
ENSMUSG00000059498	Fcgr3	1	protein_coding	Fc receptor, IgG, low affinity III [Source:MGI Symbol;Acc:MGI:95500]	16114.7	17301.7	13901.7	11835.3	0.790833	-0.338554	0.00749739	0.0775083	0.0938946
ENSMUSG00000014867	Surf4	2	protein_coding	surfeit gene 4 [Source:MGI Symbol;Acc:MGI:98445]	15733.2	15583.8	13202.3	11846.9	0.813598	-0.297613	0.00755891	0.0780892	0.0945983
ENSMUSG00000029186	Pi4k2b	5	protein_coding	phosphatidylinositol 4-kinase type 2 beta [Source:MGI Symbol;Acc:MGI:1914323]	503.019	456.99	717.299	685.695	1.35832	0.441818	0.0075733	0.0781827	0.0947116
ENSMUSG00000029270	Dipk1a	5	protein_coding	divergent protein kinase domain 1A [Source:MGI Symbol;Acc:MGI:1914516]	2665.36	2655.99	2152.89	1903.42	0.785097	-0.349058	0.00761836	0.0785925	0.095208
ENSMUSG00000050157	Gm867	10	protein_coding	predicted gene 867 [Source:MGI Symbol;Acc:MGI:2685713]	27.7087	26.2036	69.2564	96.8144	1.42741	0.513404	0.00762652	0.0786213	0.095243
ENSMUSG00000017978	Cadps2	6	protein_coding	Ca2+-dependent activator protein for secretion 2 [Source:MGI Symbol;Acc:MGI:2443963]	1.06572	1.04814	1.97876	72.8329	1.12581	0.170966	0.00767488	0.0790642	0.0957794
ENSMUSG00000039476	Prrx2	2	protein_coding	paired related homeobox 2 [Source:MGI Symbol;Acc:MGI:98218]	1.06572	1.04814	0.989378	85.2677	1.1143	0.156132	0.00769809	0.0792476	0.0960016
ENSMUSG00000040260	Daam2	17	protein_coding	dishevelled associated activator of morphogenesis 2 [Source:MGI Symbol;Acc:MGI:1923691]	0	1.04814	0.989378	80.8267	1.10004	0.13756	0.00781762	0.0804215	0.0974238
ENSMUSG00000076617	Ighm	12	IG_C_gene	immunoglobulin heavy constant mu [Source:MGI Symbol;Acc:MGI:96448]	73222.3	54541.2	49148.3	34364.7	0.721506	-0.470917	0.00782451	0.0804359	0.0974412
ENSMUSG00000025001	Hells	19	protein_coding	helicase, lymphoid specific [Source:MGI Symbol;Acc:MGI:106209]	625.576	502.06	1095.24	773.627	1.42442	0.510374	0.00784045	0.0805434	0.0975713
ENSMUSG00000031444	F10	8	protein_coding	coagulation factor X [Source:MGI Symbol;Acc:MGI:103107]	15446.5	16715.8	13377.4	12250.1	0.811317	-0.301663	0.00784692	0.0805533	0.0975834
ENSMUSG00000020218	Wif1	10	protein_coding	Wnt inhibitory factor 1 [Source:MGI Symbol;Acc:MGI:1344332]	0	1.04814	0.989378	663.49	1.03502	0.0496549	0.00789757	0.0810143	0.0981418
ENSMUSG00000028766	Alpl	4	protein_coding	alkaline phosphatase, liver/bone/kidney [Source:MGI Symbol;Acc:MGI:87983]	28.7744	14.674	36.607	1247.93	1.10276	0.141124	0.00790289	0.0810143	0.0981418
ENSMUSG00000068134	Zfp120	2	protein_coding	zinc finger protein 120 [Source:MGI Symbol;Acc:MGI:1345179]	1875.66	1624.62	1342.59	1057.85	0.737408	-0.439464	0.00791043	0.0810349	0.0981667
ENSMUSG00000014453	Blk	14	protein_coding	B lymphoid kinase [Source:MGI Symbol;Acc:MGI:88169]	139.609	159.318	235.472	369.494	1.46721	0.55307	0.00792164	0.081093	0.0982372
ENSMUSG00000094491	Igkv1-133	6	IG_V_gene	immunoglobulin kappa variable 1-133 [Source:MGI Symbol;Acc:MGI:3648380]	8.52574	22.011	118.725	42.6339	1.3091	0.388577	0.00797127	0.081544	0.0987836
ENSMUSG00000021756	Il6st	13	protein_coding	interleukin 6 signal transducer [Source:MGI Symbol;Acc:MGI:96560]	6358.07	5944.02	4996.36	3779.32	0.753177	-0.40894	0.00799063	0.0816322	0.0988903
ENSMUSG00000068744	Psrc1	3	protein_coding	proline/serine-rich coiled-coil 1 [Source:MGI Symbol;Acc:MGI:1913099]	183.303	197.051	299.781	353.506	1.43683	0.522889	0.00799103	0.0816322	0.0988903
ENSMUSG00000050248	Evc2	5	protein_coding	EvC ciliary complex subunit 2 [Source:MGI Symbol;Acc:MGI:1915775]	3.19715	1.04814	2.96813	95.038	1.13729	0.185597	0.00801886	0.0818594	0.0991657
ENSMUSG00000002365	Snx9	17	protein_coding	sorting nexin 9 [Source:MGI Symbol;Acc:MGI:1913866]	2614.21	2737.75	2159.81	1855.46	0.776947	-0.364113	0.00803889	0.0820067	0.0993441
ENSMUSG00000097993	Ptprv	1	polymorphic_pseudogene	protein tyrosine phosphatase, receptor type, V [Source:MGI Symbol;Acc:MGI:108027]	140.675	140.451	234.483	276.232	1.45167	0.537718	0.00805906	0.0821553	0.099524
ENSMUSG00000031502	Col4a1	8	protein_coding	collagen, type IV, alpha 1 [Source:MGI Symbol;Acc:MGI:88454]	99.1117	107.959	92.0121	884.653	1.32163	0.402316	0.00806597	0.0821685	0.0995401
ENSMUSG00000009687	Fxyd5	7	protein_coding	FXYD domain-containing ion transport regulator 5 [Source:MGI Symbol;Acc:MGI:1201785]	35246.5	38081.1	28759.2	30602.2	0.821605	-0.283483	0.00807753	0.0822187	0.0995989
ENSMUSG00000025064	Col17a1	19	protein_coding	collagen, type XVII, alpha 1 [Source:MGI Symbol;Acc:MGI:88450]	2.13144	8.38514	9.89378	123.461	1.18051	0.239414	0.00808211	0.0822187	0.0995989
ENSMUSG00000051339	2900026A02Rik	5	protein_coding	RIKEN cDNA 2900026A02 gene [Source:MGI Symbol;Acc:MGI:1920194]	404.973	404.583	254.27	259.356	0.713807	-0.486395	0.00809375	0.0822799	0.0996058
ENSMUSG00000008496	Pou2f2	7	protein_coding	POU domain, class 2, transcription factor 2 [Source:MGI Symbol;Acc:MGI:101897]	7296.97	7082.3	5996.62	5294.59	0.802437	-0.317541	0.00810878	0.0823755	0.0997217
ENSMUSG00000035064	Eef2k	7	protein_coding	eukaryotic elongation factor-2 kinase [Source:MGI Symbol;Acc:MGI:1195261]	687.388	594.297	979.484	880.212	1.35199	0.435082	0.0081314	0.0825481	0.0999307
ENSMUSG00000037411	Serpine1	5	protein_coding	serine (or cysteine) peptidase inhibitor, clade E, member 1 [Source:MGI Symbol;Acc:MGI:97608]	1.06572	5.24071	3.95751	119.908	1.14281	0.192589	0.00815057	0.0826854	0.100097
ENSMUSG00000062421	Arf2	11	protein_coding	ADP-ribosylation factor 2 [Source:MGI Symbol;Acc:MGI:99595]	3844.04	3994.47	3185.8	3072.3	0.812669	-0.29926	0.00816314	0.0827556	0.100182
ENSMUSG00000038370	Pcp4l1	1	protein_coding	Purkinje cell protein 4-like 1 [Source:MGI Symbol;Acc:MGI:1913675]	9.59146	7.337	9.89378	165.206	1.1989	0.261712	0.00818825	0.0828961	0.100352
ENSMUSG00000075706	Gpx4	10	protein_coding	glutathione peroxidase 4 [Source:MGI Symbol;Acc:MGI:104767]	2820.95	3336.24	3830.87	5041.46	1.34722	0.429985	0.00818832	0.0828961	0.100352
ENSMUSG00000024793	Tnfrsf25	4	protein_coding	tumor necrosis factor receptor superfamily, member 25 [Source:MGI Symbol;Acc:MGI:1934667]	27.7087	45.0701	85.0865	136.784	1.42115	0.507059	0.00820154	0.0829536	0.100422
ENSMUSG00000030924	Rexo5	7	protein_coding	RNA exonuclease 5 [Source:MGI Symbol;Acc:MGI:1919402]	171.581	166.655	271.089	320.642	1.44126	0.527327	0.00820532	0.0829536	0.100422
ENSMUSG00000034917	Tjp3	10	protein_coding	tight junction protein 3 [Source:MGI Symbol;Acc:MGI:1351650]	281.349	256.795	497.657	395.252	1.42297	0.50891	0.00823467	0.0831179	0.100621
ENSMUSG00000036249	Rbm43	2	protein_coding	RNA binding motif protein 43 [Source:MGI Symbol;Acc:MGI:1918934]	1198.93	1235.76	1596.86	1593.44	1.27189	0.34697	0.00824473	0.0831179	0.100621
ENSMUSG00000076541	Igkv4-79	6	IG_V_gene	immunoglobulin kappa variable 4-79 [Source:MGI Symbol;Acc:MGI:2685040]	34.103	10.4814	178.088	54.1805	1.30524	0.384314	0.0082453	0.0831179	0.100621
ENSMUSG00000097814	Panct2	1	lncRNA	pluripotency-associated noncoding transcript 2 [Source:MGI Symbol;Acc:MGI:3643517]	60.7459	38.7813	166.215	106.585	1.44002	0.526093	0.00824668	0.0831179	0.100621
ENSMUSG00000105906	Iglc1	16	IG_C_gene	immunoglobulin lambda constant 1 [Source:MGI Symbol;Acc:MGI:99546]	2348.84	1683.32	1418.77	1239.94	0.724839	-0.464267	0.00825427	0.0831179	0.100621
ENSMUSG00000039234	Sec24d	3	protein_coding	Sec24 related gene family, member D (S. cerevisiae) [Source:MGI Symbol;Acc:MGI:1916858]	1790.41	1597.37	1279.27	842.019	0.710851	-0.492381	0.00825562	0.0831179	0.100621
ENSMUSG00000025178	Pi4k2a	19	protein_coding	phosphatidylinositol 4-kinase type 2 alpha [Source:MGI Symbol;Acc:MGI:1934031]	3353.81	3370.83	2516.98	2752.55	0.80138	-0.319442	0.00827887	0.0832947	0.100835
ENSMUSG00000035245	Eogt	6	protein_coding	EGF domain-specific O-linked N-acetylglucosamine (GlcNAc) transferase [Source:MGI Symbol;Acc:MGI:2141669]	544.582	505.205	359.144	330.413	0.723705	-0.466527	0.00829738	0.0834237	0.100991
ENSMUSG00000031537	Ikbkb	8	protein_coding	inhibitor of kappaB kinase beta [Source:MGI Symbol;Acc:MGI:1338071]	13941.7	13446.6	11372.9	11209.2	0.834028	-0.261832	0.00831159	0.0834936	0.101076
ENSMUSG00000058704	Memo1	17	protein_coding	mediator of cell motility 1 [Source:MGI Symbol;Acc:MGI:1924140]	953.817	902.451	1287.18	1220.39	1.29777	0.376034	0.0083184	0.0834936	0.101076
ENSMUSG00000021279	Cdc42bpb	12	protein_coding	CDC42 binding protein kinase beta [Source:MGI Symbol;Acc:MGI:2136459]	3205.68	2916.98	2433.87	1832.37	0.743963	-0.426697	0.00832266	0.0834936	0.101076
ENSMUSG00000047361	Gm973	1	protein_coding	predicted gene 973 [Source:MGI Symbol;Acc:MGI:2685819]	3.19715	4.19257	4.94689	108.361	1.16349	0.218453	0.00832901	0.0834936	0.101076
ENSMUSG00000001240	Ramp2	11	protein_coding	receptor (calcitonin) activity modifying protein 2 [Source:MGI Symbol;Acc:MGI:1859650]	1.06572	0	1.97876	67.5036	1.10948	0.149883	0.00833283	0.0834936	0.101076
ENSMUSG00000021760	Gpx8	13	protein_coding	glutathione peroxidase 8 (putative) [Source:MGI Symbol;Acc:MGI:1916840]	2.13144	1.04814	0	144.778	1.09426	0.129962	0.00834709	0.0835793	0.10118
ENSMUSG00000032006	Pdgfd	9	protein_coding	platelet-derived growth factor, D polypeptide [Source:MGI Symbol;Acc:MGI:1919035]	3.19715	6.28886	12.8619	84.3795	1.20865	0.273397	0.00839392	0.0839908	0.101678
ENSMUSG00000058794	Nfe2	15	protein_coding	nuclear factor, erythroid derived 2 [Source:MGI Symbol;Acc:MGI:97308]	4477.08	4926.27	6100.5	5791.1	1.23935	0.309581	0.00841126	0.0841069	0.101819
ENSMUSG00000018593	Sparc	11	protein_coding	secreted acidic cysteine rich glycoprotein [Source:MGI Symbol;Acc:MGI:98373]	29.8401	53.4553	42.5432	3620.33	1.08166	0.113241	0.00842157	0.0841525	0.101874
ENSMUSG00000076514	Igkv17-121	6	IG_V_gene	immunoglobulin kappa variable 17-121 [Source:MGI Symbol;Acc:MGI:3647671]	171.581	75.4663	787.545	161.653	1.36292	0.446704	0.00845489	0.0844236	0.102202
ENSMUSG00000027002	Nckap1	2	protein_coding	NCK-associated protein 1 [Source:MGI Symbol;Acc:MGI:1355333]	96.9803	86.9959	155.332	269.126	1.46031	0.546273	0.00846023	0.0844236	0.102202
ENSMUSG00000054589	Gm9949	18	lncRNA	predicted gene 9949 [Source:MGI Symbol;Acc:MGI:3647947]	100.177	102.718	44.522	31.0872	0.693605	-0.527813	0.00846732	0.0844369	0.102218
ENSMUSG00000026490	Cdc42bpa	1	protein_coding	CDC42 binding protein kinase alpha [Source:MGI Symbol;Acc:MGI:2441841]	177.975	144.644	275.047	301.102	1.445	0.531065	0.00848691	0.0845747	0.102385
ENSMUSG00000086593	Gm16548	1	lncRNA	predicted gene 16548 [Source:MGI Symbol;Acc:MGI:4414968]	40.4973	46.1183	103.885	111.026	1.45337	0.5394	0.00853782	0.0850197	0.102924
ENSMUSG00000023232	Serinc2	4	protein_coding	serine incorporator 2 [Source:MGI Symbol;Acc:MGI:1919132]	1.06572	1.04814	2.96813	62.1744	1.13326	0.180474	0.00854318	0.0850197	0.102924
ENSMUSG00000023224	Serping1	2	protein_coding	serine (or cysteine) peptidase inhibitor, clade G, member 1 [Source:MGI Symbol;Acc:MGI:894696]	9.59146	15.7221	9.89378	246.033	1.19562	0.257761	0.00856205	0.0851497	0.103082
ENSMUSG00000032231	Anxa2	9	protein_coding	annexin A2 [Source:MGI Symbol;Acc:MGI:88246]	56574.7	64792	46633.3	49372.7	0.807149	-0.309094	0.00857561	0.0852266	0.103175
ENSMUSG00000035357	Pdzrn3	6	protein_coding	PDZ domain containing RING finger 3 [Source:MGI Symbol;Acc:MGI:1933157]	1.06572	2.09629	0	142.113	1.09397	0.129575	0.00867908	0.0861965	0.104349
ENSMUSG00000074259	Gramd2	9	protein_coding	GRAM domain containing 2 [Source:MGI Symbol;Acc:MGI:3528937]	17.0515	17.8184	65.2989	56.8452	1.39152	0.476662	0.00868785	0.0862251	0.104384
ENSMUSG00000020932	Gfap	11	protein_coding	glial fibrillary acidic protein [Source:MGI Symbol;Acc:MGI:95697]	34.103	36.685	89.044	98.5908	1.4427	0.528775	0.00869397	0.0862275	0.104386
ENSMUSG00000055799	Tcf7l1	6	protein_coding	transcription factor 7 like 1 (T cell specific, HMG box) [Source:MGI Symbol;Acc:MGI:1202876]	2.13144	3.14443	3.95751	91.4852	1.15147	0.203478	0.00870668	0.0862951	0.104468
ENSMUSG00000019970	Sgk1	10	protein_coding	serum/glucocorticoid regulated kinase 1 [Source:MGI Symbol;Acc:MGI:1340062]	4492	4363.42	3635.96	2958.61	0.773727	-0.370104	0.00871676	0.0863366	0.104519
ENSMUSG00000015854	Cd5l	3	protein_coding	CD5 antigen-like [Source:MGI Symbol;Acc:MGI:1334419]	1099.82	1450.63	1634.45	2796.07	1.43605	0.522106	0.00873124	0.0864216	0.104622
ENSMUSG00000000562	Adora3	3	protein_coding	adenosine A3 receptor [Source:MGI Symbol;Acc:MGI:104847]	678.862	677.1	483.806	459.202	0.743815	-0.426985	0.00880277	0.0870707	0.105407
ENSMUSG00000021822	Plau	14	protein_coding	plasminogen activator, urokinase [Source:MGI Symbol;Acc:MGI:97611]	416.696	374.187	657.936	556.905	1.38484	0.469719	0.00881781	0.0871606	0.105516
ENSMUSG00000070868	Skint3	4	protein_coding	selection and upkeep of intraepithelial T cells 3 [Source:MGI Symbol;Acc:MGI:3045331]	507.282	472.712	336.388	238.039	0.699407	-0.515796	0.00891969	0.0881083	0.106664
ENSMUSG00000056492	Adgrf5	17	protein_coding	adhesion G protein-coupled receptor F5 [Source:MGI Symbol;Acc:MGI:2182928]	2.13144	4.19257	12.8619	57.7334	1.20389	0.267709	0.00892786	0.0881296	0.106689
ENSMUSG00000034327	Kctd9	14	protein_coding	potassium channel tetramerisation domain containing 9 [Source:MGI Symbol;Acc:MGI:2145579]	485.967	442.316	740.055	642.173	1.36651	0.450495	0.008957	0.0883576	0.106966
ENSMUSG00000032359	Ctsh	9	protein_coding	cathepsin H [Source:MGI Symbol;Acc:MGI:107285]	16377.9	17889.7	14249	13197	0.815026	-0.295082	0.00898413	0.0885656	0.107217
ENSMUSG00000024989	Cep55	19	protein_coding	centrosomal protein 55 [Source:MGI Symbol;Acc:MGI:1921357]	297.335	262.036	593.627	399.693	1.44033	0.526399	0.00900083	0.0886705	0.107345
ENSMUSG00000022534	Mefv	16	protein_coding	Mediterranean fever [Source:MGI Symbol;Acc:MGI:1859396]	8396.79	8225.82	6931.58	6696.18	0.83033	-0.268243	0.00905096	0.0891046	0.10787
ENSMUSG00000018362	Kpna2	11	protein_coding	karyopherin (importin) alpha 2 [Source:MGI Symbol;Acc:MGI:103561]	1868.2	2059.6	2784.11	2446.12	1.28477	0.361513	0.00906379	0.0891709	0.10795
ENSMUSG00000044813	Shb	4	protein_coding	src homology 2 domain-containing transforming protein B [Source:MGI Symbol;Acc:MGI:98294]	626.642	624.693	409.602	445.879	0.73803	-0.438249	0.00909079	0.0893765	0.108199
ENSMUSG00000024053	Emilin2	17	protein_coding	elastin microfibril interfacer 2 [Source:MGI Symbol;Acc:MGI:2389136]	51552	52009.9	43843.3	36513.2	0.795993	-0.329172	0.00910613	0.0894673	0.108309
ENSMUSG00000027699	Ect2	3	protein_coding	ect2 oncogene [Source:MGI Symbol;Acc:MGI:95281]	423.09	319.684	883.514	519.6	1.45125	0.537299	0.00912649	0.0896072	0.108406
ENSMUSG00000071561	Cstdc5	16	protein_coding	cystatin domain containing 5 [Source:MGI Symbol;Acc:MGI:3696883]	11.7229	11.5296	48.4795	47.9631	1.35396	0.437186	0.00917478	0.090021	0.108907
ENSMUSG00000056737	Capg	6	protein_coding	capping protein (actin filament), gelsolin-like [Source:MGI Symbol;Acc:MGI:1098259]	8822.01	9743.54	7641.95	7061.24	0.808104	-0.307388	0.00919602	0.090169	0.109086
ENSMUSG00000004846	Plod3	5	protein_coding	procollagen-lysine, 2-oxoglutarate 5-dioxygenase 3 [Source:MGI Symbol;Acc:MGI:1347008]	15004.2	15986.3	13019.2	11480.1	0.80702	-0.309324	0.0092044	0.0901908	0.109112
ENSMUSG00000019889	Ptprk	10	protein_coding	protein tyrosine phosphatase, receptor type, K [Source:MGI Symbol;Acc:MGI:103310]	1.06572	3.14443	3.95751	81.7149	1.1431	0.192951	0.00922873	0.0903687	0.109328
ENSMUSG00000015709	Arnt2	7	protein_coding	aryl hydrocarbon receptor nuclear translocator 2 [Source:MGI Symbol;Acc:MGI:107188]	7.46002	4.19257	23.7451	55.957	1.2636	0.337544	0.00925835	0.0905415	0.109508
ENSMUSG00000037679	Inf2	12	protein_coding	inverted formin, FH2 and WH2 domain containing [Source:MGI Symbol;Acc:MGI:1917685]	3721.49	3555.3	2987.92	2685.05	0.798744	-0.324194	0.00926864	0.0905415	0.109508
ENSMUSG00000028614	Ndc1	4	protein_coding	NDC1 transmembrane nucleoporin [Source:MGI Symbol;Acc:MGI:1920037]	825.931	768.289	1238.7	1034.76	1.33746	0.419492	0.00926967	0.0905415	0.109508
ENSMUSG00000054072	Iigp1	18	protein_coding	interferon inducible GTPase 1 [Source:MGI Symbol;Acc:MGI:1926259]	9.59146	12.5777	38.5857	61.2862	1.33528	0.417142	0.00927151	0.0905415	0.109508
ENSMUSG00000023953	Polh	17	protein_coding	polymerase (DNA directed), eta (RAD 30 related) [Source:MGI Symbol;Acc:MGI:1891457]	439.076	346.935	760.831	557.793	1.42218	0.508106	0.00927728	0.0905415	0.109508
ENSMUSG00000029436	Mmp17	5	protein_coding	matrix metallopeptidase 17 [Source:MGI Symbol;Acc:MGI:1346076]	7.46002	10.4814	51.4476	36.4164	1.32093	0.401555	0.00930734	0.0907616	0.109731
ENSMUSG00000049625	Tifab	13	protein_coding	TRAF-interacting protein with forkhead-associated domain, family member B [Source:MGI Symbol;Acc:MGI:2385852]	12076.7	12000.2	10059	8008.06	0.778031	-0.3621	0.00931222	0.0907616	0.109731
ENSMUSG00000043943	Naalad2	9	protein_coding	N-acetylated alpha-linked acidic dipeptidase 2 [Source:MGI Symbol;Acc:MGI:1919810]	0	0	0	77.2739	1.05441	0.0764327	0.00934273	0.0909984	0.110017
ENSMUSG00000037553	Zdhhc18	4	protein_coding	zinc finger, DHHC domain containing 18 [Source:MGI Symbol;Acc:MGI:3527792]	2026.99	1989.38	2977.04	2453.22	1.29702	0.375201	0.00935344	0.0910422	0.11007
ENSMUSG00000022483	Col2a1	15	protein_coding	collagen, type II, alpha 1 [Source:MGI Symbol;Acc:MGI:88452]	0	0	0.989378	46.1867	1.07034	0.0980675	0.00936642	0.0910889	0.110127
ENSMUSG00000041329	Atp1b2	11	protein_coding	ATPase, Na+/K+ transporting, beta 2 polypeptide [Source:MGI Symbol;Acc:MGI:88109]	401.776	367.898	535.253	665.266	1.39132	0.476452	0.00937843	0.0910889	0.110127
ENSMUSG00000051331	Cacna1c	6	protein_coding	calcium channel, voltage-dependent, L type, alpha 1C subunit [Source:MGI Symbol;Acc:MGI:103013]	6.39431	1.04814	9.89378	93.2616	1.16841	0.224541	0.00937862	0.0910889	0.110127
ENSMUSG00000022144	Gdnf	15	protein_coding	glial cell line derived neurotrophic factor [Source:MGI Symbol;Acc:MGI:107430]	0	1.04814	0.989378	74.6093	1.09791	0.134754	0.00938311	0.0910889	0.110127
ENSMUSG00000039497	Dse	10	protein_coding	dermatan sulfate epimerase [Source:MGI Symbol;Acc:MGI:2443455]	4007.1	3698.9	3096.75	2258.71	0.744268	-0.426105	0.0094015	0.091207	0.11027
ENSMUSG00000027775	Mfsd1	3	protein_coding	major facilitator superfamily domain containing 1 [Source:MGI Symbol;Acc:MGI:1914118]	9796.08	9558.01	8152.47	7205.12	0.809386	-0.3051	0.00942456	0.0913702	0.110468
ENSMUSG00000030189	Ybx3	6	protein_coding	Y box protein 3 [Source:MGI Symbol;Acc:MGI:2137670]	3467.85	3423.23	4203.87	4320.23	1.21778	0.284256	0.00947432	0.0917919	0.110978
ENSMUSG00000028633	Ctps	4	protein_coding	cytidine 5'-triphosphate synthase [Source:MGI Symbol;Acc:MGI:1858304]	568.027	515.686	808.322	746.981	1.3415	0.423846	0.0094845	0.0918297	0.111024
ENSMUSG00000073433	Arhgdig	17	protein_coding	Rho GDP dissociation inhibitor (GDI) gamma [Source:MGI Symbol;Acc:MGI:108430]	3.19715	4.19257	25.7238	31.0872	1.25543	0.328181	0.00949488	0.0918695	0.111072
ENSMUSG00000051212	Gpr183	14	protein_coding	G protein-coupled receptor 183 [Source:MGI Symbol;Acc:MGI:2442034]	781.171	769.337	568.892	528.482	0.751495	-0.412166	0.00952421	0.0920925	0.111342
ENSMUSG00000019467	Arhgef25	10	protein_coding	Rho guanine nucleotide exchange factor (GEF) 25 [Source:MGI Symbol;Acc:MGI:1277173]	50.0887	56.5997	70.2458	371.27	1.33785	0.419915	0.00953371	0.0921236	0.111379
ENSMUSG00000028032	Papss1	3	protein_coding	3'-phosphoadenosine 5'-phosphosulfate synthase 1 [Source:MGI Symbol;Acc:MGI:1330587]	1918.29	1819.58	1476.15	1391.82	0.789929	-0.340206	0.00957227	0.0924307	0.111752
ENSMUSG00000057614	Gnai1	5	protein_coding	guanine nucleotide binding protein (G protein), alpha inhibiting 1 [Source:MGI Symbol;Acc:MGI:95771]	0	1.04814	3.95751	51.5159	1.12183	0.165859	0.0095827	0.0924307	0.111752
ENSMUSG00000066595	Flvcr1	1	protein_coding	feline leukemia virus subgroup C cellular receptor 1 [Source:MGI Symbol;Acc:MGI:2444881]	3710.83	3223.04	2727.71	1875	0.728932	-0.456144	0.00959198	0.0924307	0.111752
ENSMUSG00000037706	Cd81	7	protein_coding	CD81 antigen [Source:MGI Symbol;Acc:MGI:1096398]	1026.29	1081.68	1329.72	1692.03	1.34068	0.422967	0.00959711	0.0924307	0.111752
ENSMUSG00000004891	Nes	3	protein_coding	nestin [Source:MGI Symbol;Acc:MGI:101784]	1.06572	4.19257	1.97876	497.395	1.05874	0.082354	0.00959939	0.0924307	0.111752
ENSMUSG00000035954	Dock4	12	protein_coding	dedicator of cytokinesis 4 [Source:MGI Symbol;Acc:MGI:1918006]	1673.18	1387.74	1156.58	854.454	0.725859	-0.462239	0.00960335	0.0924307	0.111752
ENSMUSG00000024220	Zfp523	17	protein_coding	zinc finger protein 523 [Source:MGI Symbol;Acc:MGI:2687278]	183.303	165.607	285.93	307.319	1.42534	0.511302	0.00962173	0.0925468	0.111892
ENSMUSG00000003882	Il7r	15	protein_coding	interleukin 7 receptor [Source:MGI Symbol;Acc:MGI:96562]	134.28	129.97	228.546	244.257	1.43887	0.52494	0.00964997	0.0927575	0.112147
ENSMUSG00000018924	Alox15	11	protein_coding	arachidonate 15-lipoxygenase [Source:MGI Symbol;Acc:MGI:87997]	35.1687	36.685	90.0334	96.8144	1.43639	0.522452	0.00966928	0.0928822	0.112298
ENSMUSG00000031274	Col4a5	X	protein_coding	collagen, type IV, alpha 5 [Source:MGI Symbol;Acc:MGI:88456]	1.06572	0	0.989378	73.7211	1.09746	0.134162	0.00969989	0.0930666	0.112521
ENSMUSG00000040212	Emp3	7	protein_coding	epithelial membrane protein 3 [Source:MGI Symbol;Acc:MGI:1098729]	9531.78	10531.7	7459.91	8304.72	0.803624	-0.315408	0.00970119	0.0930666	0.112521
ENSMUSG00000056486	Chn1	2	protein_coding	chimerin 1 [Source:MGI Symbol;Acc:MGI:1915674]	1.06572	1.04814	0	111.914	1.08973	0.123975	0.00970991	0.0930741	0.11253
ENSMUSG00000046314	Stxbp6	12	protein_coding	syntaxin binding protein 6 (amisyn) [Source:MGI Symbol;Acc:MGI:2384963]	736.411	650.897	500.625	395.252	0.721204	-0.471521	0.00971468	0.0930741	0.11253
ENSMUSG00000027601	Mtfr1	3	protein_coding	mitochondrial fission regulator 1 [Source:MGI Symbol;Acc:MGI:1914722]	765.185	777.722	1198.14	995.679	1.33448	0.416275	0.00972536	0.0931155	0.112581
ENSMUSG00000027882	Stxbp3	3	protein_coding	syntaxin binding protein 3 [Source:MGI Symbol;Acc:MGI:107362]	2452.22	2411.78	1825.4	1968.26	0.799354	-0.323093	0.00973645	0.0931459	0.112618
ENSMUSG00000072941	Sod3	5	protein_coding	superoxide dismutase 3, extracellular [Source:MGI Symbol;Acc:MGI:103181]	6.39431	5.24071	5.93627	137.672	1.17231	0.22936	0.00974124	0.0931459	0.112618
ENSMUSG00000028333	Anp32b	4	protein_coding	acidic (leucine-rich) nuclear phosphoprotein 32 family, member B [Source:MGI Symbol;Acc:MGI:1914878]	8912.6	9739.34	11128.5	12924.3	1.25632	0.329205	0.00975472	0.0931597	0.112635
ENSMUSG00000039981	Zc3h12d	10	protein_coding	zinc finger CCCH type containing 12D [Source:MGI Symbol;Acc:MGI:3045313]	2865.71	2842.56	2329	1933.62	0.775836	-0.366176	0.00975541	0.0931597	0.112635
ENSMUSG00000097451	Rian	12	lncRNA	RNA imprinted and accumulated in nucleus [Source:MGI Symbol;Acc:MGI:1922995]	5.32859	4.19257	11.8725	80.8267	1.20617	0.270433	0.00980531	0.0935753	0.113137
ENSMUSG00000034957	Cebpa	7	protein_coding	CCAAT/enhancer binding protein (C/EBP), alpha [Source:MGI Symbol;Acc:MGI:99480]	3783.3	4066.79	3212.51	2649.52	0.775919	-0.366023	0.00984537	0.0938963	0.113526
ENSMUSG00000019303	Psmc3ip	11	protein_coding	proteasome (prosome, macropain) 26S subunit, ATPase 3, interacting protein [Source:MGI Symbol;Acc:MGI:1098610]	111.9	137.307	230.525	230.933	1.44398	0.530056	0.00989084	0.0942686	0.113976
ENSMUSG00000019577	Pdk4	6	protein_coding	pyruvate dehydrogenase kinase, isoenzyme 4 [Source:MGI Symbol;Acc:MGI:1351481]	0	1.04814	0.989378	72.8329	1.09727	0.133923	0.00990168	0.0943106	0.114027
ENSMUSG00000036242	Armh4	14	protein_coding	armadillo-like helical domain containing 4 [Source:MGI Symbol;Acc:MGI:1914669]	0	0	0	75.4975	1.05388	0.0757097	0.00991746	0.0943907	0.114124
ENSMUSG00000028719	Cmpk1	4	protein_coding	cytidine monophosphate (UMP-CMP) kinase 1 [Source:MGI Symbol;Acc:MGI:1913838]	6724.68	6626.36	5598.89	5195.12	0.821341	-0.283947	0.00992298	0.0943907	0.114124
ENSMUSG00000025212	Sfxn3	19	protein_coding	sideroflexin 3 [Source:MGI Symbol;Acc:MGI:2137679]	2073.89	1971.56	1621.59	1361.62	0.769867	-0.37732	0.00993714	0.0944174	0.114156
ENSMUSG00000022651	Retnlg	16	protein_coding	resistin like gamma [Source:MGI Symbol;Acc:MGI:2667763]	7842.62	6720.69	9735.48	9049.93	1.25638	0.329275	0.00993867	0.0944174	0.114156
ENSMUSG00000035372	1810055G02Rik	19	protein_coding	RIKEN cDNA 1810055G02 gene [Source:MGI Symbol;Acc:MGI:1919306]	281.349	271.469	518.434	395.252	1.41381	0.49959	0.00997451	0.0946964	0.114494
ENSMUSG00000027030	Stk39	2	protein_coding	serine/threonine kinase 39 [Source:MGI Symbol;Acc:MGI:1858416]	76.7317	92.2366	145.439	241.592	1.44777	0.533832	0.00998991	0.0947812	0.114597
ENSMUSG00000030516	Tjp1	7	protein_coding	tight junction protein 1 [Source:MGI Symbol;Acc:MGI:98759]	128.952	115.296	245.366	208.728	1.44359	0.529664	0.0100547	0.0953341	0.115265
ENSMUSG00000038527	C1rl	6	protein_coding	complement component 1, r subcomponent-like [Source:MGI Symbol;Acc:MGI:2660692]	2055.77	2048.07	1596.86	1044.53	0.720968	-0.471993	0.0100712	0.0954287	0.11538
ENSMUSG00000007989	Fzd3	14	protein_coding	frizzled class receptor 3 [Source:MGI Symbol;Acc:MGI:108476]	1.06572	1.04814	7.91502	38.1928	1.16138	0.215844	0.0101124	0.0957569	0.115777
ENSMUSG00000068457	Uty	Y	protein_coding	ubiquitously transcribed tetratricopeptide repeat gene, Y chromosome [Source:MGI Symbol;Acc:MGI:894810]	466.784	402.487	274.058	132.343	0.68971	-0.535938	0.010146	0.0960131	0.116087
ENSMUSG00000030929	Eri2	7	protein_coding	exoribonuclease 2 [Source:MGI Symbol;Acc:MGI:1918401]	199.289	187.618	334.41	306.431	1.41381	0.499587	0.0102018	0.0964649	0.116633
ENSMUSG00000052155	Acvr2a	2	protein_coding	activin receptor IIA [Source:MGI Symbol;Acc:MGI:102806]	542.45	584.864	382.889	381.928	0.736748	-0.440757	0.0102069	0.0964649	0.116633
ENSMUSG00000033847	Pla2g4c	7	protein_coding	phospholipase A2, group IVC (cytosolic, calcium-independent) [Source:MGI Symbol;Acc:MGI:1196403]	39.4316	28.2999	92.0121	92.3734	1.42363	0.509574	0.010229	0.0966118	0.116811
ENSMUSG00000067149	Jchain	5	protein_coding	immunoglobulin joining chain [Source:MGI Symbol;Acc:MGI:96493]	8036.58	5687.22	11818.1	8894.49	1.37099	0.455218	0.010268	0.0969177	0.117181
ENSMUSG00000038126	Mphosph9	5	protein_coding	M-phase phosphoprotein 9 [Source:MGI Symbol;Acc:MGI:2443138]	336.767	257.843	556.03	444.991	1.41891	0.504784	0.0102933	0.0969898	0.117269
ENSMUSG00000035929	H2-Q4	17	protein_coding	histocompatibility 2, Q region locus 4 [Source:MGI Symbol;Acc:MGI:95933]	2577.97	2751.37	3233.29	3754.45	1.27051	0.345406	0.0102934	0.0969898	0.117269
ENSMUSG00000116594	Gm49601	16	protein_coding	predicted gene, 49601 [Source:MGI Symbol;Acc:MGI:6215011]	23.4458	14.674	62.3308	69.28	1.37777	0.462337	0.0102955	0.0969898	0.117269
ENSMUSG00000038267	Slc22a23	13	protein_coding	solute carrier family 22, member 23 [Source:MGI Symbol;Acc:MGI:1920352]	123.623	114.248	214.695	219.387	1.4391	0.525171	0.0103297	0.0972491	0.117582
ENSMUSG00000037849	Ifi206	1	protein_coding	interferon activated gene 206 [Source:MGI Symbol;Acc:MGI:3646410]	385.79	343.791	724.224	500.948	1.41782	0.503671	0.0103406	0.0972893	0.117631
ENSMUSG00000011179	Odc1	12	protein_coding	ornithine decarboxylase, structural 1 [Source:MGI Symbol;Acc:MGI:97402]	2596.09	2745.09	3227.35	3948.96	1.29086	0.368333	0.010376	0.0975106	0.117899
ENSMUSG00000028175	Depdc1a	3	protein_coding	DEP domain containing 1a [Source:MGI Symbol;Acc:MGI:1923381]	116.163	61.8404	248.334	179.418	1.43915	0.52522	0.0103788	0.0975106	0.117899
ENSMUSG00000026131	Dst	1	protein_coding	dystonin [Source:MGI Symbol;Acc:MGI:104627]	67.1402	72.3219	117.736	243.368	1.4286	0.514601	0.0103841	0.0975106	0.117899
ENSMUSG00000073409	H2-Q6	17	protein_coding	histocompatibility 2, Q region locus 6 [Source:MGI Symbol;Acc:MGI:95935]	490.23	519.879	674.756	842.907	1.36832	0.452404	0.0103971	0.0975705	0.117972
ENSMUSG00000044338	Aplnr	2	protein_coding	apelin receptor [Source:MGI Symbol;Acc:MGI:1346086]	22.3801	19.9147	72.2246	62.1744	1.39416	0.479399	0.010406	0.0975915	0.117997
ENSMUSG00000027004	Frzb	2	protein_coding	frizzled-related protein [Source:MGI Symbol;Acc:MGI:892032]	2.13144	0	1.97876	80.8267	1.10561	0.144844	0.0104158	0.097621	0.118033
ENSMUSG00000036526	Card11	5	protein_coding	caspase recruitment domain family, member 11 [Source:MGI Symbol;Acc:MGI:1916978]	156.66	135.21	250.313	264.685	1.43154	0.517567	0.0104489	0.0978686	0.118332
ENSMUSG00000021876	Rnase4	14	protein_coding	ribonuclease, RNase A family 4 [Source:MGI Symbol;Acc:MGI:1926217]	2085.61	2140.31	1662.15	1656.5	0.803615	-0.315424	0.0104663	0.0979686	0.118453
ENSMUSG00000060147	Serpinb6a	13	protein_coding	serine (or cysteine) peptidase inhibitor, clade B, member 6a [Source:MGI Symbol;Acc:MGI:103123]	553.107	753.615	880.546	1370.5	1.42508	0.511043	0.010482	0.0980504	0.118553
ENSMUSG00000035504	Reep6	10	protein_coding	receptor accessory protein 6 [Source:MGI Symbol;Acc:MGI:1917585]	45.8259	41.9257	120.704	95.9262	1.43635	0.522412	0.0104884	0.0980504	0.118553
ENSMUSG00000030217	Art4	6	protein_coding	ADP-ribosyltransferase 4 [Source:MGI Symbol;Acc:MGI:1202710]	43.6944	50.3109	109.821	112.802	1.44146	0.527527	0.0104985	0.0980817	0.118591
ENSMUSG00000041538	H2-Ob	17	protein_coding	histocompatibility 2, O region beta locus [Source:MGI Symbol;Acc:MGI:95925]	317.584	255.747	173.141	146.554	0.69702	-0.520728	0.0105155	0.0981777	0.118707
ENSMUSG00000047514	Tspyl1	10	protein_coding	testis-specific protein, Y-encoded-like 1 [Source:MGI Symbol;Acc:MGI:1298395]	4001.77	4087.76	3358.94	2963.94	0.800831	-0.32043	0.0105257	0.0982111	0.118747
ENSMUSG00000000148	Brat1	5	protein_coding	BRCA1-associated ATM activator 1 [Source:MGI Symbol;Acc:MGI:1891679]	1748.84	1693.8	1371.28	1244.38	0.785201	-0.348867	0.0105587	0.0984563	0.119044
ENSMUSG00000024594	Prrc1	18	protein_coding	proline-rich coiled-coil 1 [Source:MGI Symbol;Acc:MGI:1916106]	2423.44	2310.11	1902.57	1799.5	0.801228	-0.319715	0.0105683	0.0984825	0.119076
ENSMUSG00000028484	Psip1	4	protein_coding	PC4 and SFRS1 interacting protein 1 [Source:MGI Symbol;Acc:MGI:2142116]	1520.78	1360.49	2175.64	1804.83	1.3122	0.391986	0.0105763	0.098495	0.119091
ENSMUSG00000036862	Dchs1	7	protein_coding	dachsous cadherin related 1 [Source:MGI Symbol;Acc:MGI:2685011]	7.46002	9.43329	8.9044	158.101	1.19009	0.251076	0.010648	0.0990993	0.119822
ENSMUSG00000015733	Capza2	6	protein_coding	capping protein (actin filament) muscle Z-line, alpha 2 [Source:MGI Symbol;Acc:MGI:106222]	17857.2	17721	15065.3	12469.5	0.795336	-0.330364	0.0107058	0.0995741	0.120396
ENSMUSG00000033096	Apmap	2	protein_coding	adipocyte plasma membrane associated protein [Source:MGI Symbol;Acc:MGI:1919131]	1673.18	1720	2235	2109.49	1.24898	0.320753	0.0108406	0.100731	0.121648
ENSMUSG00000030339	Ltbr	6	protein_coding	lymphotoxin B receptor [Source:MGI Symbol;Acc:MGI:104875]	6263.22	6720.69	5273.38	5267.06	0.824324	-0.278716	0.0108488	0.100731	0.121648
ENSMUSG00000037628	Cdkn3	14	protein_coding	cyclin-dependent kinase inhibitor 3 [Source:MGI Symbol;Acc:MGI:1919641]	395.381	446.509	652	595.098	1.35867	0.442198	0.0108508	0.100731	0.121648
ENSMUSG00000038068	Rnf144b	13	protein_coding	ring finger protein 144B [Source:MGI Symbol;Acc:MGI:2384986]	737.477	668.715	1137.78	915.74	1.34993	0.432884	0.0108625	0.100736	0.121648
ENSMUSG00000026833	Olfm1	2	protein_coding	olfactomedin 1 [Source:MGI Symbol;Acc:MGI:1860437]	4865	5163.15	4096.02	4016.47	0.822051	-0.2827	0.0108693	0.100736	0.121648
ENSMUSG00000026806	Ddx31	2	protein_coding	DEAD/H (Asp-Glu-Ala-Asp/His) box polypeptide 31 [Source:MGI Symbol;Acc:MGI:2682639]	581.882	658.234	435.326	404.134	0.736781	-0.440691	0.0108719	0.100736	0.121648
ENSMUSG00000017607	Tns4	11	protein_coding	tensin 4 [Source:MGI Symbol;Acc:MGI:2144377]	718.294	620.501	477.869	330.413	0.708592	-0.496973	0.0108789	0.100737	0.121649
ENSMUSG00000032336	Nptn	9	protein_coding	neuroplastin [Source:MGI Symbol;Acc:MGI:108077]	8510.82	8361.04	7114.61	6081.54	0.801414	-0.31938	0.0108958	0.100829	0.121761
ENSMUSG00000021069	Pygl	12	protein_coding	liver glycogen phosphorylase [Source:MGI Symbol;Acc:MGI:97829]	14265.7	14174	20907.5	16640.5	1.27566	0.35124	0.0109591	0.101351	0.122392
ENSMUSG00000001128	Cfp	X	protein_coding	complement factor properdin [Source:MGI Symbol;Acc:MGI:97545]	12173.7	13538.9	10069.9	10587.4	0.817708	-0.290342	0.0110112	0.101733	0.122853
ENSMUSG00000001175	Calm1	12	protein_coding	calmodulin 1 [Source:MGI Symbol;Acc:MGI:88251]	28549.5	28516.8	24403	21585.2	0.819642	-0.286934	0.0110143	0.101733	0.122853
ENSMUSG00000039308	Ndst2	14	protein_coding	N-deacetylase/N-sulfotransferase (heparan glucosaminyl) 2 [Source:MGI Symbol;Acc:MGI:97040]	3478.5	3347.77	2799.94	2232.95	0.770622	-0.375905	0.0110364	0.101873	0.123022
ENSMUSG00000048251	Bcl11b	12	protein_coding	B cell leukemia/lymphoma 11B [Source:MGI Symbol;Acc:MGI:1929913]	33.0372	38.7813	79.1502	117.243	1.41517	0.500974	0.0110984	0.102381	0.123636
ENSMUSG00000004709	Cd244a	1	protein_coding	CD244 molecule A [Source:MGI Symbol;Acc:MGI:109294]	13603.9	13567.2	11390.7	8768.37	0.773694	-0.370165	0.0111121	0.102443	0.123711
ENSMUSG00000031669	Gins3	8	protein_coding	GINS complex subunit 3 (Psf3 homolog) [Source:MGI Symbol;Acc:MGI:1926083]	271.758	269.373	436.316	401.469	1.3818	0.466548	0.0111802	0.102819	0.124166
ENSMUSG00000038732	Mboat1	13	protein_coding	membrane bound O-acyltransferase domain containing 1 [Source:MGI Symbol;Acc:MGI:2387184]	1375.84	1410.8	1100.19	914.852	0.761962	-0.392208	0.0111815	0.102819	0.124166
ENSMUSG00000024730	Ms4a8a	19	protein_coding	membrane-spanning 4-domains, subfamily A, member 8A [Source:MGI Symbol;Acc:MGI:1927657]	2017.4	2231.5	1542.44	1686.7	0.78584	-0.347693	0.0111827	0.102819	0.124166
ENSMUSG00000047832	Cdca4	12	protein_coding	cell division cycle associated 4 [Source:MGI Symbol;Acc:MGI:1919213]	1175.49	1131.99	1608.73	1454.88	1.28003	0.356178	0.011185	0.102819	0.124166
ENSMUSG00000061479	Snrpa	7	protein_coding	small nuclear ribonucleoprotein polypeptide A [Source:MGI Symbol;Acc:MGI:1855690]	2444.76	2589.96	1996.56	1978.92	0.807143	-0.309104	0.011188	0.102819	0.124166
ENSMUSG00000019806	Aig1	10	protein_coding	androgen-induced 1 [Source:MGI Symbol;Acc:MGI:1913503]	1125.4	1231.57	854.822	889.982	0.772742	-0.371941	0.0112041	0.102902	0.124267
ENSMUSG00000020695	Mrc2	11	protein_coding	mannose receptor, C type 2 [Source:MGI Symbol;Acc:MGI:107818]	4.26287	7.337	2.96813	765.633	1.06376	0.0891661	0.0112329	0.103102	0.124509
ENSMUSG00000029428	Stx2	5	protein_coding	syntaxin 2 [Source:MGI Symbol;Acc:MGI:108059]	1468.56	1395.08	2067.8	1772.86	1.28822	0.365383	0.0112479	0.103121	0.124533
ENSMUSG00000030717	Nupr1	7	protein_coding	nuclear protein transcription regulator 1 [Source:MGI Symbol;Acc:MGI:1891834]	2289.16	2601.49	1595.87	1950.5	0.763424	-0.389444	0.0112556	0.103121	0.124533
ENSMUSG00000034187	Nsf	11	protein_coding	N-ethylmaleimide sensitive fusion protein [Source:MGI Symbol;Acc:MGI:104560]	7894.84	7755.21	6544.73	5176.46	0.778357	-0.361496	0.0112561	0.103121	0.124533
ENSMUSG00000012422	Tmem167	13	protein_coding	transmembrane protein 167 [Source:MGI Symbol;Acc:MGI:1913324]	3587.21	3519.66	2940.43	2713.47	0.811678	-0.30102	0.0113286	0.10372	0.125257
ENSMUSG00000033949	Trim36	18	protein_coding	tripartite motif-containing 36 [Source:MGI Symbol;Acc:MGI:106264]	396.447	408.776	273.068	236.263	0.718744	-0.47645	0.011338	0.103741	0.125282
ENSMUSG00000031555	Adam9	8	protein_coding	a disintegrin and metallopeptidase domain 9 (meltrin gamma) [Source:MGI Symbol;Acc:MGI:105376]	7085.96	6347.55	5405.96	3512.85	0.731557	-0.450957	0.0114336	0.104551	0.12626
ENSMUSG00000048897	Zfp710	7	protein_coding	zinc finger protein 710 [Source:MGI Symbol;Acc:MGI:1921747]	7952.38	7599.04	6534.84	5507.76	0.796001	-0.329159	0.0114471	0.104599	0.126319
ENSMUSG00000076538	Igkv13-84	6	IG_V_gene	immunoglobulin kappa chain variable 13-84 [Source:MGI Symbol;Acc:MGI:96514]	89.5203	75.4663	236.461	140.337	1.43683	0.522887	0.0114532	0.104599	0.126319
ENSMUSG00000016496	Cd274	19	protein_coding	CD274 antigen [Source:MGI Symbol;Acc:MGI:1926446]	520.07	424.498	785.566	659.049	1.37486	0.459288	0.0114615	0.10461	0.126333
ENSMUSG00000049092	Gpr137c	14	protein_coding	G protein-coupled receptor 137C [Source:MGI Symbol;Acc:MGI:1917963]	20.2486	17.8184	79.1502	51.5159	1.36839	0.452479	0.0115659	0.105497	0.127404
ENSMUSG00000112071	5430401H09Rik	12	lncRNA	RIKEN cDNA 5430401H09 gene [Source:MGI Symbol;Acc:MGI:1918646]	38.3658	31.4443	100.917	83.4913	1.41757	0.503421	0.0115926	0.105668	0.127611
ENSMUSG00000020395	Itk	11	protein_coding	IL2 inducible T cell kinase [Source:MGI Symbol;Acc:MGI:96621]	86.3231	75.4663	173.141	153.66	1.44139	0.527465	0.011599	0.105668	0.127611
ENSMUSG00000007888	Crlf1	8	protein_coding	cytokine receptor-like factor 1 [Source:MGI Symbol;Acc:MGI:1340030]	7.46002	5.24071	11.8725	100.367	1.20354	0.26729	0.0116679	0.106229	0.128289
ENSMUSG00000026104	Stat1	1	protein_coding	signal transducer and activator of transcription 1 [Source:MGI Symbol;Acc:MGI:103063]	3229.12	3329.95	4075.25	4010.25	1.21343	0.27909	0.0116815	0.106287	0.128359
ENSMUSG00000057880	Abat	16	protein_coding	4-aminobutyrate aminotransferase [Source:MGI Symbol;Acc:MGI:2443582]	9.59146	12.5777	27.7026	89.7088	1.28141	0.357737	0.0116895	0.106294	0.128367
ENSMUSG00000098055	Gm26947	10	lncRNA	predicted gene, 26947 [Source:MGI Symbol;Acc:MGI:5504062]	239.786	255.747	118.725	152.771	0.698579	-0.517505	0.0117716	0.106922	0.129126
ENSMUSG00000051335	Gfod1	13	protein_coding	glucose-fructose oxidoreductase domain containing 1 [Source:MGI Symbol;Acc:MGI:2145304]	459.324	364.754	808.322	568.452	1.41042	0.496128	0.0117731	0.106922	0.129126
ENSMUSG00000032366	Tpm1	9	protein_coding	tropomyosin 1, alpha [Source:MGI Symbol;Acc:MGI:98809]	689.519	698.063	844.929	1778.19	1.4357	0.521753	0.0117949	0.107012	0.129236
ENSMUSG00000053318	Slamf8	1	protein_coding	SLAM family member 8 [Source:MGI Symbol;Acc:MGI:1921998]	254.707	323.876	443.241	486.737	1.39663	0.481954	0.0118048	0.107012	0.129236
ENSMUSG00000041840	Haus1	18	protein_coding	HAUS augmin-like complex, subunit 1 [Source:MGI Symbol;Acc:MGI:2385076]	250.444	289.287	396.74	468.084	1.39546	0.48074	0.011805	0.107012	0.129236
ENSMUSG00000038074	Fkbp14	6	protein_coding	FK506 binding protein 14 [Source:MGI Symbol;Acc:MGI:2387639]	5.32859	3.14443	5.93627	100.367	1.16517	0.220538	0.011821	0.107091	0.129332
ENSMUSG00000028496	Mllt3	4	protein_coding	myeloid/lymphoid or mixed-lineage leukemia; translocated to, 3 [Source:MGI Symbol;Acc:MGI:1917372]	330.372	345.887	491.721	513.383	1.35855	0.442071	0.0118409	0.107204	0.129469
ENSMUSG00000029675	Eln	5	protein_coding	elastin [Source:MGI Symbol;Acc:MGI:95317]	2.13144	2.09629	0.989378	101.255	1.11746	0.160225	0.0118613	0.107323	0.129612
ENSMUSG00000096351	Samd11	4	protein_coding	sterile alpha motif domain containing 11 [Source:MGI Symbol;Acc:MGI:2446220]	56.483	64.9849	135.545	127.902	1.43845	0.524514	0.0118905	0.107521	0.129852
ENSMUSG00000036172	Cd200r3	16	protein_coding	CD200 receptor 3 [Source:MGI Symbol;Acc:MGI:1921853]	28.7744	16.7703	86.0759	63.9508	1.3727	0.457014	0.0119426	0.107917	0.13033
ENSMUSG00000076569	Igkv5-39	6	IG_V_gene	immunoglobulin kappa variable 5-39 [Source:MGI Symbol;Acc:MGI:2686255]	1407.81	726.363	3268.9	1384.71	1.43609	0.522142	0.011949	0.107917	0.13033
ENSMUSG00000025279	Dnase1l3	14	protein_coding	deoxyribonuclease 1-like 3 [Source:MGI Symbol;Acc:MGI:1314633]	103.375	142.547	225.578	241.592	1.43543	0.521484	0.0120067	0.108371	0.130879
ENSMUSG00000001441	Npepps	11	protein_coding	aminopeptidase puromycin sensitive [Source:MGI Symbol;Acc:MGI:1101358]	3092.71	2936.9	4492.76	3606.12	1.28858	0.365782	0.012059	0.108776	0.131288
ENSMUSG00000034641	Cd300ld	11	protein_coding	CD300 molecule like family member d [Source:MGI Symbol;Acc:MGI:2442358]	8607.8	8313.87	6943.45	4683.51	0.743225	-0.428129	0.012097	0.109051	0.13162
ENSMUSG00000031538	Plat	8	protein_coding	plasminogen activator, tissue [Source:MGI Symbol;Acc:MGI:97610]	2.13144	2.09629	0.989378	100.367	1.11719	0.159878	0.0121393	0.109311	0.131935
ENSMUSG00000020898	Ctc1	11	protein_coding	CTS telomere maintenance complex component 1 [Source:MGI Symbol;Acc:MGI:1916214]	1065.72	1173.92	1518.69	1449.55	1.27766	0.353502	0.0121407	0.109311	0.131935
ENSMUSG00000052013	Btla	16	protein_coding	B and T lymphocyte associated [Source:MGI Symbol;Acc:MGI:2658978]	861.1	745.23	584.722	532.035	0.747375	-0.420095	0.0121618	0.109433	0.132082
ENSMUSG00000036136	Fam110c	12	protein_coding	family with sequence similarity 110, member C [Source:MGI Symbol;Acc:MGI:1918813]	29.8401	30.3961	90.0334	74.6093	1.40745	0.493079	0.0122058	0.109762	0.132479
ENSMUSG00000025498	Irf7	7	protein_coding	interferon regulatory factor 7 [Source:MGI Symbol;Acc:MGI:1859212]	4444.04	4745.99	6074.78	5488.22	1.23228	0.301334	0.0122438	0.110037	0.132811
ENSMUSG00000058729	Lin9	1	protein_coding	lin-9 homolog (C. elegans) [Source:MGI Symbol;Acc:MGI:1919818]	268.561	253.651	461.05	376.599	1.3942	0.479435	0.0122514	0.110038	0.132813
ENSMUSG00000025025	Mxi1	19	protein_coding	MAX interactor 1, dimerization protein [Source:MGI Symbol;Acc:MGI:97245]	2783.65	2657.04	3764.58	3269.49	1.25654	0.329454	0.0122794	0.110221	0.133034
ENSMUSG00000009876	Cox4i2	2	protein_coding	cytochrome c oxidase subunit 4I2 [Source:MGI Symbol;Acc:MGI:2135755]	9.59146	11.5296	7.91502	195.405	1.18313	0.242607	0.0123171	0.110492	0.133361
ENSMUSG00000063063	Ctnna2	6	protein_coding	catenin (cadherin associated protein), alpha 2 [Source:MGI Symbol;Acc:MGI:88275]	0	0	0	69.28	1.05192	0.0730186	0.0123317	0.110555	0.133438
ENSMUSG00000097755	2010110K18Rik	18	lncRNA	RIKEN cDNA 2010110K18 gene [Source:MGI Symbol;Acc:MGI:1922951]	59.6802	59.7441	119.715	140.337	1.43511	0.521166	0.0123687	0.110819	0.133757
ENSMUSG00000029103	Lrpap1	5	protein_coding	low density lipoprotein receptor-related protein associated protein 1 [Source:MGI Symbol;Acc:MGI:96829]	4228.77	4312.06	3479.64	3490.65	0.828223	-0.271909	0.0124147	0.111163	0.134172
ENSMUSG00000027318	Adam33	2	protein_coding	a disintegrin and metallopeptidase domain 33 [Source:MGI Symbol;Acc:MGI:1341813]	18.1172	13.6259	42.5432	80.8267	1.33552	0.417403	0.0124963	0.111825	0.134972
ENSMUSG00000006699	Cdc42	4	protein_coding	cell division cycle 42 [Source:MGI Symbol;Acc:MGI:106211]	32677	33718.8	28202.2	27460.7	0.846625	-0.240205	0.012559	0.112318	0.135567
ENSMUSG00000024940	Ltbp3	19	protein_coding	latent transforming growth factor beta binding protein 3 [Source:MGI Symbol;Acc:MGI:1101355]	103.375	86.9959	84.0971	728.329	1.30622	0.385393	0.0125801	0.112438	0.135713
ENSMUSG00000047767	Atg16l2	7	protein_coding	autophagy related 16-like 2 (S. cerevisiae) [Source:MGI Symbol;Acc:MGI:1920933]	802.485	735.796	1034.89	1048.08	1.29443	0.37232	0.0126225	0.112716	0.136048
ENSMUSG00000034101	Ctnnd1	2	protein_coding	catenin (cadherin associated protein), delta 1 [Source:MGI Symbol;Acc:MGI:105100]	825.931	863.67	565.924	638.62	0.757494	-0.400694	0.0126266	0.112716	0.136048
ENSMUSG00000062075	Lmnb2	10	protein_coding	lamin B2 [Source:MGI Symbol;Acc:MGI:96796]	916.517	860.525	1369.3	1124.47	1.32044	0.40102	0.012654	0.112864	0.136228
ENSMUSG00000096515	Igkv14-100	6	IG_V_gene	immunoglobulin kappa chain variable 14-100 [Source:MGI Symbol;Acc:MGI:4439559]	128.952	72.3219	384.868	160.765	1.4019	0.48738	0.0126586	0.112864	0.136228
ENSMUSG00000019734	Tmc4	7	protein_coding	transmembrane channel-like gene family 4 [Source:MGI Symbol;Acc:MGI:2669035]	444.404	408.776	575.818	719.447	1.36832	0.452403	0.0126668	0.112869	0.136234
ENSMUSG00000075266	Cenpw	10	protein_coding	centromere protein W [Source:MGI Symbol;Acc:MGI:1913561]	174.778	184.473	279.005	322.419	1.40801	0.493656	0.0126746	0.11287	0.136235
ENSMUSG00000030560	Ctsc	7	protein_coding	cathepsin C [Source:MGI Symbol;Acc:MGI:109553]	42297.3	42277.9	35764	26967.7	0.774645	-0.368392	0.0127105	0.11312	0.136537
ENSMUSG00000029348	Asphd2	5	protein_coding	aspartate beta-hydroxylase domain containing 2 [Source:MGI Symbol;Acc:MGI:1920148]	0	0	0	68.3918	1.05162	0.0726135	0.0127364	0.113233	0.136675
ENSMUSG00000030123	Plxnd1	6	protein_coding	plexin D1 [Source:MGI Symbol;Acc:MGI:2154244]	3352.75	2980.92	4134.61	3924.09	1.24218	0.312876	0.0127387	0.113233	0.136675
ENSMUSG00000023345	Poc1a	9	protein_coding	POC1 centriolar protein A [Source:MGI Symbol;Acc:MGI:1917485]	480.639	507.301	727.193	674.148	1.32762	0.408842	0.0127644	0.113393	0.136868
ENSMUSG00000029490	Mfsd7a	5	protein_coding	major facilitator superfamily domain containing 7A [Source:MGI Symbol;Acc:MGI:2442629]	3873.88	3878.13	3086.86	3205.53	0.824825	-0.27784	0.0127746	0.113415	0.136895
ENSMUSG00000002980	Bcam	7	protein_coding	basal cell adhesion molecule [Source:MGI Symbol;Acc:MGI:1929940]	6.39431	6.28886	2.96813	167.871	1.14862	0.199899	0.0128012	0.113583	0.137097
ENSMUSG00000025791	Pgm1	4	protein_coding	phosphoglucomutase 1 [Source:MGI Symbol;Acc:MGI:97565]	811.011	823.84	1098.21	1078.28	1.28072	0.35696	0.0128286	0.113757	0.137308
ENSMUSG00000021391	Cenpp	13	protein_coding	centromere protein P [Source:MGI Symbol;Acc:MGI:1913586]	151.332	150.933	298.792	236.263	1.42101	0.506922	0.0128486	0.113865	0.137439
ENSMUSG00000062397	Zfp706	15	protein_coding	zinc finger protein 706 [Source:MGI Symbol;Acc:MGI:1915286]	6494.48	6631.6	5548.43	5070.77	0.822657	-0.281637	0.0128874	0.11414	0.13777
ENSMUSG00000028613	Lrp8	4	protein_coding	low density lipoprotein receptor-related protein 8, apolipoprotein e receptor [Source:MGI Symbol;Acc:MGI:1340044]	409.236	347.983	743.023	514.271	1.40433	0.489881	0.0129013	0.114194	0.137837
ENSMUSG00000056427	Slit3	11	protein_coding	slit guidance ligand 3 [Source:MGI Symbol;Acc:MGI:1315202]	3.19715	3.14443	0.989378	127.013	1.12115	0.164975	0.0129449	0.114511	0.138219
ENSMUSG00000026571	Dcaf6	1	protein_coding	DDB1 and CUL4 associated factor 6 [Source:MGI Symbol;Acc:MGI:1921356]	770.514	716.93	1080.4	967.256	1.30633	0.385524	0.0129581	0.114559	0.138277
ENSMUSG00000094862	Ighv1-56	12	IG_V_gene	immunoglobulin heavy variable 1-56 [Source:MGI Symbol;Acc:MGI:4439715]	0	3.14443	37.5964	15.9877	1.15414	0.206813	0.0129661	0.11456	0.138279
ENSMUSG00000001786	Fbxo7	10	protein_coding	F-box protein 7 [Source:MGI Symbol;Acc:MGI:1917004]	997.512	1101.6	1378.2	1402.48	1.27657	0.352274	0.0129742	0.114562	0.138282
ENSMUSG00000026976	Pax8	2	protein_coding	paired box 8 [Source:MGI Symbol;Acc:MGI:97492]	3.19715	5.24071	47.4901	17.7641	1.22571	0.293617	0.013014	0.114845	0.138624
ENSMUSG00000045193	Cirbp	10	protein_coding	cold inducible RNA binding protein [Source:MGI Symbol;Acc:MGI:893588]	813.143	886.729	1076.44	1368.72	1.33652	0.41848	0.0130506	0.115099	0.13893
ENSMUSG00000034401	Spata6	4	protein_coding	spermatogenesis associated 6 [Source:MGI Symbol;Acc:MGI:1915196]	1474.95	1447.49	1165.49	953.045	0.764518	-0.387377	0.013061	0.115121	0.138958
ENSMUSG00000031616	Ednra	8	protein_coding	endothelin receptor type A [Source:MGI Symbol;Acc:MGI:105923]	1.06572	3.14443	11.8725	40.8575	1.17856	0.237023	0.0130814	0.115231	0.139091
ENSMUSG00000001288	Rarg	15	protein_coding	retinoic acid receptor, gamma [Source:MGI Symbol;Acc:MGI:97858]	3927.17	3957.79	3280.78	3095.4	0.822427	-0.28204	0.0130983	0.115269	0.139137
ENSMUSG00000036452	Arhgap26	18	protein_coding	Rho GTPase activating protein 26 [Source:MGI Symbol;Acc:MGI:1918552]	8418.1	8118.91	6949.39	5450.03	0.780038	-0.358384	0.0131014	0.115269	0.139137
ENSMUSG00000062510	Nsl1	1	protein_coding	NSL1, MIS12 kinetochore complex component [Source:MGI Symbol;Acc:MGI:2685830]	433.747	458.038	660.904	616.415	1.33344	0.41515	0.0131179	0.115345	0.139229
ENSMUSG00000000278	Scpep1	11	protein_coding	serine carboxypeptidase 1 [Source:MGI Symbol;Acc:MGI:1921867]	4757.36	5081.4	4106.91	3657.63	0.80752	-0.30843	0.0131293	0.115376	0.139266
ENSMUSG00000069806	Cacng7	7	protein_coding	calcium channel, voltage-dependent, gamma subunit 7 [Source:MGI Symbol;Acc:MGI:1932374]	0	0	0	67.5036	1.05132	0.0722033	0.0131581	0.115559	0.139488
ENSMUSG00000059495	Arhgef12	9	protein_coding	Rho guanine nucleotide exchange factor (GEF) 12 [Source:MGI Symbol;Acc:MGI:1916882]	294.138	260.988	481.827	399.693	1.38728	0.472255	0.0132043	0.115895	0.139894
ENSMUSG00000038685	Rtel1	2	protein_coding	regulator of telomere elongation helicase 1 [Source:MGI Symbol;Acc:MGI:2139369]	881.348	875.199	1173.4	1147.56	1.27423	0.349621	0.0132359	0.116103	0.140146
ENSMUSG00000030074	Gxylt2	6	protein_coding	glucoside xylosyltransferase 2 [Source:MGI Symbol;Acc:MGI:2682940]	0	1.04814	0	95.038	1.07299	0.101637	0.013267	0.116307	0.140392
ENSMUSG00000024076	Vit	17	protein_coding	vitrin [Source:MGI Symbol;Acc:MGI:1921449]	2.13144	0	2.96813	393.475	1.04302	0.0607684	0.0132839	0.116385	0.140486
ENSMUSG00000026873	Phf19	2	protein_coding	PHD finger protein 19 [Source:MGI Symbol;Acc:MGI:1921266]	207.815	204.388	350.24	314.425	1.39303	0.478227	0.0132974	0.116434	0.140545
ENSMUSG00000040220	Gas8	8	protein_coding	growth arrest specific 8 [Source:MGI Symbol;Acc:MGI:1202386]	385.79	395.15	257.238	250.474	0.728328	-0.457339	0.0133421	0.116676	0.140839
ENSMUSG00000042345	Ubash3a	17	protein_coding	ubiquitin associated and SH3 domain containing, A [Source:MGI Symbol;Acc:MGI:1926074]	136.412	121.585	299.781	201.623	1.42988	0.515898	0.0133433	0.116676	0.140839
ENSMUSG00000028944	Prkag2	5	protein_coding	protein kinase, AMP-activated, gamma 2 non-catalytic subunit [Source:MGI Symbol;Acc:MGI:1336153]	2880.63	2944.23	2343.84	2348.42	0.820116	-0.2861	0.0133504	0.116676	0.140839
ENSMUSG00000024118	Tedc2	17	protein_coding	tubulin epsilon and delta complex 2 [Source:MGI Symbol;Acc:MGI:1919266]	305.861	337.502	455.114	531.147	1.37143	0.455685	0.0133569	0.116676	0.140839
ENSMUSG00000031595	Pdgfrl	8	protein_coding	platelet-derived growth factor receptor-like [Source:MGI Symbol;Acc:MGI:1916047]	3.19715	2.09629	5.93627	66.6154	1.15869	0.212499	0.0133686	0.116709	0.140879
ENSMUSG00000015314	Slamf6	1	protein_coding	SLAM family member 6 [Source:MGI Symbol;Acc:MGI:1353620]	300.532	232.688	156.322	142.113	0.703963	-0.506429	0.013388	0.116808	0.140999
ENSMUSG00000019132	BC005537	13	protein_coding	cDNA sequence BC005537 [Source:MGI Symbol;Acc:MGI:2441726]	21734.2	20619.1	17923.6	13986.6	0.782611	-0.353632	0.0134163	0.116985	0.141213
ENSMUSG00000001555	Fkbp10	11	protein_coding	FK506 binding protein 10 [Source:MGI Symbol;Acc:MGI:104769]	5.32859	6.28886	2.96813	622.632	1.06675	0.0932236	0.0134353	0.117082	0.14133
ENSMUSG00000022529	Zfp263	16	protein_coding	zinc finger protein 263 [Source:MGI Symbol;Acc:MGI:1921370]	3950.62	3942.07	3240.21	3203.76	0.828746	-0.270998	0.0134551	0.117159	0.141424
ENSMUSG00000030615	Tmem126a	7	protein_coding	transmembrane protein 126A [Source:MGI Symbol;Acc:MGI:1913521]	754.528	815.455	585.712	528.482	0.756216	-0.403131	0.0134602	0.117159	0.141424
ENSMUSG00000022203	Efs	14	protein_coding	embryonal Fyn-associated substrate [Source:MGI Symbol;Acc:MGI:105311]	0	1.04814	0	94.1498	1.07277	0.101343	0.0135441	0.117799	0.142197
ENSMUSG00000042745	Id1	2	protein_coding	inhibitor of DNA binding 1, HLH protein [Source:MGI Symbol;Acc:MGI:96396]	355.95	317.587	397.73	1174.21	1.41918	0.505057	0.0135499	0.117799	0.142197
ENSMUSG00000031634	Ufsp2	8	protein_coding	UFM1-specific peptidase 2 [Source:MGI Symbol;Acc:MGI:1913679]	2728.24	2870.86	2262.71	2213.41	0.815441	-0.294348	0.0135888	0.11805	0.1425
ENSMUSG00000024538	Ppic	18	protein_coding	peptidylprolyl isomerase C [Source:MGI Symbol;Acc:MGI:97751]	28.7744	12.5777	20.7769	1299.44	1.08452	0.117055	0.0135948	0.11805	0.1425
ENSMUSG00000047557	Lxn	3	protein_coding	latexin [Source:MGI Symbol;Acc:MGI:107633]	668.205	755.711	513.487	482.296	0.75087	-0.413365	0.013605	0.118069	0.142523
ENSMUSG00000008540	Mgst1	6	protein_coding	microsomal glutathione S-transferase 1 [Source:MGI Symbol;Acc:MGI:1913850]	5722.9	5563.54	7122.53	6673.98	1.20464	0.268606	0.013651	0.118397	0.142921
ENSMUSG00000015647	Lama5	2	protein_coding	laminin, alpha 5 [Source:MGI Symbol;Acc:MGI:105382]	9.59146	11.5296	28.692	74.6093	1.28477	0.361507	0.0136686	0.11848	0.143021
ENSMUSG00000051235	Gen1	12	protein_coding	GEN1, Holliday junction 5' flap endonuclease [Source:MGI Symbol;Acc:MGI:2443149]	286.678	250.506	556.03	374.823	1.4128	0.498561	0.0137333	0.118971	0.143613
ENSMUSG00000018459	Slc13a3	2	protein_coding	solute carrier family 13 (sodium-dependent dicarboxylate transporter), member 3 [Source:MGI Symbol;Acc:MGI:2149635]	471.047	449.653	321.548	286.89	0.733089	-0.447941	0.0137489	0.119035	0.143691
ENSMUSG00000030249	Abcc9	6	protein_coding	ATP-binding cassette, sub-family C (CFTR/MRP), member 9 [Source:MGI Symbol;Acc:MGI:1352630]	1.06572	2.09629	4.94689	52.4041	1.14346	0.193403	0.0137759	0.119199	0.143889
ENSMUSG00000031737	Irx5	8	protein_coding	Iroquois homeobox 5 [Source:MGI Symbol;Acc:MGI:1859086]	1.06572	2.09629	0	118.131	1.08964	0.123847	0.0138163	0.119478	0.144226
ENSMUSG00000025728	Pigq	17	protein_coding	phosphatidylinositol glycan anchor biosynthesis, class Q [Source:MGI Symbol;Acc:MGI:1333114]	3334.63	3346.72	4143.51	4036.89	1.20612	0.270375	0.013833	0.119552	0.144316
ENSMUSG00000032578	Cish	9	protein_coding	cytokine inducible SH2-containing protein [Source:MGI Symbol;Acc:MGI:103159]	95.9146	111.103	156.322	329.524	1.41731	0.50316	0.013858	0.119697	0.144491
ENSMUSG00000042606	Hirip3	7	protein_coding	HIRA interacting protein 3 [Source:MGI Symbol;Acc:MGI:2142364]	732.148	673.956	991.356	929.951	1.29974	0.378225	0.0139061	0.120026	0.14489
ENSMUSG00000027007	Itprid2	2	protein_coding	ITPR interacting domain containing 2 [Source:MGI Symbol;Acc:MGI:1917849]	4063.58	3810	3217.46	2249.83	0.748672	-0.417594	0.0139273	0.120026	0.14489
ENSMUSG00000031078	Cttn	7	protein_coding	cortactin [Source:MGI Symbol;Acc:MGI:99695]	142.806	123.681	179.077	500.06	1.40398	0.489518	0.0139321	0.120026	0.14489
ENSMUSG00000097357	Gm16793	8	lncRNA	predicted gene, 16793 [Source:MGI Symbol;Acc:MGI:4439717]	7.46002	7.337	35.6176	36.4164	1.29057	0.368012	0.013933	0.120026	0.14489
ENSMUSG00000030465	Psd3	8	protein_coding	pleckstrin and Sec7 domain containing 3 [Source:MGI Symbol;Acc:MGI:1918215]	49.023	32.4924	106.853	99.479	1.40743	0.49306	0.0139371	0.120026	0.14489
ENSMUSG00000034329	Brip1	11	protein_coding	BRCA1 interacting protein C-terminal helicase 1 [Source:MGI Symbol;Acc:MGI:2442836]	263.232	202.292	501.614	339.295	1.41969	0.505576	0.0139552	0.120054	0.144925
ENSMUSG00000024620	Pdgfrb	18	protein_coding	platelet derived growth factor receptor, beta polypeptide [Source:MGI Symbol;Acc:MGI:97531]	95.9146	86.9959	131.587	357.059	1.39582	0.481111	0.0139568	0.120054	0.144925
ENSMUSG00000079419	Ms4a6c	19	protein_coding	membrane-spanning 4-domains, subfamily A, member 6C [Source:MGI Symbol;Acc:MGI:2385644]	31694.4	29572.3	25633.8	17886.7	0.757131	-0.401386	0.0140165	0.120498	0.14546
ENSMUSG00000027073	Prg2	2	protein_coding	proteoglycan 2, bone marrow [Source:MGI Symbol;Acc:MGI:103294]	157.726	135.21	287.909	233.598	1.41713	0.502973	0.0140361	0.120584	0.145565
ENSMUSG00000041577	Prelp	1	protein_coding	proline arginine-rich end leucine-rich repeat [Source:MGI Symbol;Acc:MGI:2151110]	1.06572	2.09629	1.97876	70.1683	1.12153	0.165473	0.014043	0.120584	0.145565
ENSMUSG00000026596	Abl2	1	protein_coding	v-abl Abelson murine leukemia viral oncogene 2 (arg, Abelson-related gene) [Source:MGI Symbol;Acc:MGI:87860]	1753.11	1520.86	1288.17	1000.12	0.751069	-0.412984	0.01406	0.120659	0.145656
ENSMUSG00000024565	Sall3	18	protein_coding	spalt like transcription factor 3 [Source:MGI Symbol;Acc:MGI:109295]	1.06572	1.04814	0	95.9262	1.08609	0.119139	0.0140777	0.12074	0.145754
ENSMUSG00000037664	Cdkn1c	7	protein_coding	cyclin-dependent kinase inhibitor 1C (P57) [Source:MGI Symbol;Acc:MGI:104564]	8.52574	20.9629	17.8088	797.609	1.09077	0.125341	0.0141286	0.121106	0.146196
ENSMUSG00000036377	C530008M17Rik	5	protein_coding	RIKEN cDNA C530008M17 gene [Source:MGI Symbol;Acc:MGI:2444817]	100.177	95.381	217.663	164.318	1.42578	0.511753	0.0142371	0.121964	0.147147
ENSMUSG00000029781	Fkbp9	6	protein_coding	FK506 binding protein 9 [Source:MGI Symbol;Acc:MGI:1350921]	138.543	146.74	134.555	874.883	1.33461	0.416416	0.0142493	0.121998	0.147187
ENSMUSG00000067377	Tspan6	X	protein_coding	tetraspanin 6 [Source:MGI Symbol;Acc:MGI:1926264]	8.52574	4.19257	10.8832	102.144	1.19013	0.251124	0.0142655	0.122065	0.147269
ENSMUSG00000024747	Aldh1a7	19	protein_coding	aldehyde dehydrogenase family 1, subfamily A7 [Source:MGI Symbol;Acc:MGI:1347050]	68.2059	59.7441	127.63	142.113	1.42538	0.511347	0.0142861	0.12217	0.147396
ENSMUSG00000096719	Mrgpra2b	7	protein_coding	MAS-related GPR, member A2B [Source:MGI Symbol;Acc:MGI:3033098]	104.44	81.7551	185.014	176.753	1.42531	0.511277	0.0143109	0.12231	0.147566
ENSMUSG00000038990	Cables2	2	protein_coding	CDK5 and Abl enzyme substrate 2 [Source:MGI Symbol;Acc:MGI:2182335]	979.394	880.44	1254.53	1227.5	1.28129	0.357596	0.0143304	0.122406	0.147682
ENSMUSG00000037824	Tspan14	14	protein_coding	tetraspanin 14 [Source:MGI Symbol;Acc:MGI:1196325]	10487.7	11021.2	8979.59	8895.38	0.840836	-0.250103	0.0143473	0.122479	0.14777
ENSMUSG00000028251	Tstd3	4	protein_coding	thiosulfate sulfurtransferase (rhodanese)-like domain containing 3 [Source:MGI Symbol;Acc:MGI:1924282]	874.954	930.751	627.265	686.583	0.767302	-0.382134	0.0144736	0.123485	0.148984
ENSMUSG00000062373	Tmem65	15	protein_coding	transmembrane protein 65 [Source:MGI Symbol;Acc:MGI:1922118]	1501.6	1400.32	1152.62	1024.99	0.781174	-0.356284	0.0145016	0.123617	0.149144
ENSMUSG00000005533	Igf1r	7	protein_coding	insulin-like growth factor I receptor [Source:MGI Symbol;Acc:MGI:96433]	2009.94	1738.87	3080.92	2284.47	1.33072	0.412202	0.014508	0.123617	0.149144
ENSMUSG00000030255	Sspn	6	protein_coding	sarcospan [Source:MGI Symbol;Acc:MGI:1353511]	6.39431	3.14443	14.8407	62.1744	1.20756	0.272099	0.0145144	0.123617	0.149144
ENSMUSG00000067279	Ppp1r3c	19	protein_coding	protein phosphatase 1, regulatory subunit 3C [Source:MGI Symbol;Acc:MGI:1858229]	1.06572	0	0.989378	61.2862	1.09233	0.127405	0.0145679	0.123974	0.149576
ENSMUSG00000035547	Capn5	7	protein_coding	calpain 5 [Source:MGI Symbol;Acc:MGI:1100859]	180.106	148.836	308.686	261.132	1.40969	0.495382	0.0145768	0.123974	0.149576
ENSMUSG00000022003	Slc25a30	14	protein_coding	solute carrier family 25, member 30 [Source:MGI Symbol;Acc:MGI:1914804]	2488.45	2398.15	2012.39	1716.9	0.789631	-0.340749	0.0145817	0.123974	0.149576
ENSMUSG00000025534	Gusb	5	protein_coding	glucuronidase, beta [Source:MGI Symbol;Acc:MGI:95872]	12864.3	14209.7	11418.4	9871.52	0.806008	-0.311134	0.0145952	0.124017	0.149628
ENSMUSG00000014773	Dll1	17	protein_coding	delta like canonical Notch ligand 1 [Source:MGI Symbol;Acc:MGI:104659]	6.39431	4.19257	1.97876	154.548	1.13565	0.183513	0.0146138	0.124103	0.149733
ENSMUSG00000014418	Hps5	7	protein_coding	HPS5, biogenesis of lysosomal organelles complex 2 subunit 2 [Source:MGI Symbol;Acc:MGI:2180307]	3083.12	2884.49	2452.67	2263.15	0.808843	-0.306069	0.0146325	0.12419	0.149837
ENSMUSG00000026627	Pacc1	1	protein_coding	proton activated chloride channel 1 [Source:MGI Symbol;Acc:MGI:1914200]	618.116	648.8	457.092	436.997	0.755145	-0.405175	0.0146634	0.12438	0.150067
ENSMUSG00000006931	P3h4	11	protein_coding	prolyl 3-hydroxylase family member 4 (non-enzymatic) [Source:MGI Symbol;Acc:MGI:1913430]	1.06572	3.14443	0.989378	97.7026	1.11146	0.15246	0.0146752	0.124408	0.150102
ENSMUSG00000048668	Rhno1	6	protein_coding	RAD9-HUS1-RAD1 interacting nuclear orphan 1 [Source:MGI Symbol;Acc:MGI:1915315]	864.297	795.54	1056.66	1235.49	1.30672	0.385955	0.0146966	0.124518	0.150234
ENSMUSG00000031851	Ntpcr	8	protein_coding	nucleoside-triphosphatase, cancer-related [Source:MGI Symbol;Acc:MGI:1913816]	1544.22	1718.95	1269.37	1222.17	0.789982	-0.340107	0.0147164	0.124613	0.15035
ENSMUSG00000021932	Rnaseh2b	14	protein_coding	ribonuclease H2, subunit B [Source:MGI Symbol;Acc:MGI:1914403]	987.92	1057.58	1281.24	1484.19	1.29097	0.368458	0.0148205	0.125422	0.151326
ENSMUSG00000037465	Klf10	15	protein_coding	Kruppel-like factor 10 [Source:MGI Symbol;Acc:MGI:1101353]	2613.14	2383.48	2008.44	1913.2	0.805018	-0.312906	0.0148978	0.126004	0.152014
ENSMUSG00000001687	Ubl3	5	protein_coding	ubiquitin-like 3 [Source:MGI Symbol;Acc:MGI:1344373]	7342.79	7447.05	6278.59	5177.35	0.797705	-0.326072	0.0149808	0.126633	0.152699
ENSMUSG00000040061	Plcb2	2	protein_coding	phospholipase C, beta 2 [Source:MGI Symbol;Acc:MGI:107465]	3139.6	2798.54	4858.83	3535.95	1.32209	0.402819	0.0150042	0.126757	0.15285
ENSMUSG00000049521	Cdc42ep1	15	protein_coding	CDC42 effector protein (Rho GTPase binding) 1 [Source:MGI Symbol;Acc:MGI:1929763]	0	0	0	63.9508	1.05009	0.0705091	0.0150345	0.126939	0.15307
ENSMUSG00000032875	Arhgef17	7	protein_coding	Rho guanine nucleotide exchange factor (GEF) 17 [Source:MGI Symbol;Acc:MGI:2673002]	8.52574	6.28886	9.89378	117.243	1.18936	0.250186	0.0150865	0.127221	0.153411
ENSMUSG00000069792	Wfdc17	11	protein_coding	WAP four-disulfide core domain 17 [Source:MGI Symbol;Acc:MGI:3649773]	10679.6	12873.3	8658.04	9526.01	0.796041	-0.329085	0.0150974	0.127221	0.153411
ENSMUSG00000043079	Synpo	18	protein_coding	synaptopodin [Source:MGI Symbol;Acc:MGI:1099446]	13.8543	4.19257	11.8725	146.554	1.18422	0.243938	0.0150978	0.127221	0.153411
ENSMUSG00000024985	Tcf7l2	19	protein_coding	transcription factor 7 like 2, T cell specific, HMG box [Source:MGI Symbol;Acc:MGI:1202879]	311.19	340.646	465.008	508.942	1.35464	0.437906	0.0151025	0.127221	0.153411
ENSMUSG00000014959	Gorasp2	2	protein_coding	golgi reassembly stacking protein 2 [Source:MGI Symbol;Acc:MGI:2135962]	5021.66	5125.42	4289.94	3879.68	0.820255	-0.285855	0.015202	0.127985	0.154246
ENSMUSG00000045538	Ddx28	8	protein_coding	DEAD (Asp-Glu-Ala-Asp) box polypeptide 28 [Source:MGI Symbol;Acc:MGI:1919236]	1795.73	1923.34	1367.32	1498.4	0.795131	-0.330736	0.0152757	0.128531	0.154904
ENSMUSG00000028541	B4galt2	4	protein_coding	UDP-Gal:betaGlcNAc beta 1,4- galactosyltransferase, polypeptide 2 [Source:MGI Symbol;Acc:MGI:1858493]	10.6572	4.19257	12.8619	109.249	1.19413	0.255955	0.0152974	0.12864	0.155035
ENSMUSG00000094102	Ighv9-2	12	IG_V_gene	immunoglobulin heavy variable V9-2 [Source:MGI Symbol;Acc:MGI:3643816]	18.1172	8.38514	112.789	28.4226	1.25628	0.329159	0.0153323	0.12886	0.155301
ENSMUSG00000028849	Map7d1	4	protein_coding	MAP7 domain containing 1 [Source:MGI Symbol;Acc:MGI:2384297]	8793.24	9074.82	7509.38	7383.65	0.843048	-0.246313	0.0153539	0.128967	0.155431
ENSMUSG00000024247	Pkdcc	17	protein_coding	protein kinase domain containing, cytoplasmic [Source:MGI Symbol;Acc:MGI:2147077]	109.769	137.307	174.13	421.01	1.40436	0.489914	0.015365	0.128987	0.155455
ENSMUSG00000061353	Cxcl12	6	protein_coding	chemokine (C-X-C motif) ligand 12 [Source:MGI Symbol;Acc:MGI:103556]	10.6572	25.1554	7.91502	320.642	1.17346	0.23077	0.0153864	0.129092	0.155582
ENSMUSG00000047281	Sfn	4	protein_coding	stratifin [Source:MGI Symbol;Acc:MGI:1891831]	187.566	201.243	275.047	444.991	1.4168	0.502631	0.0154156	0.129263	0.155788
ENSMUSG00000021572	Cep72	13	protein_coding	centrosomal protein 72 [Source:MGI Symbol;Acc:MGI:1921720]	213.144	197.051	384.868	300.214	1.3977	0.483057	0.0154283	0.129296	0.155828
ENSMUSG00000021497	Txndc15	13	protein_coding	thioredoxin domain containing 15 [Source:MGI Symbol;Acc:MGI:1916922]	1938.54	2163.37	1576.08	1606.76	0.798892	-0.323928	0.0154423	0.129339	0.155881
ENSMUSG00000060275	Nrg2	18	protein_coding	neuregulin 2 [Source:MGI Symbol;Acc:MGI:1098246]	30.9058	28.2999	109.821	63.0626	1.37181	0.456077	0.0155358	0.129769	0.156404
ENSMUSG00000054293	P2ry10b	X	protein_coding	purinergic receptor P2Y, G-protein coupled 10B [Source:MGI Symbol;Acc:MGI:2441814]	649.022	481.098	385.857	227.381	0.706436	-0.501368	0.0155438	0.129769	0.156404
ENSMUSG00000045319	Proser2	2	protein_coding	proline and serine rich 2 [Source:MGI Symbol;Acc:MGI:2442238]	3.19715	4.19257	0.989378	132.343	1.12045	0.164083	0.0155475	0.129769	0.156404
ENSMUSG00000036985	Zdhhc9	X	protein_coding	zinc finger, DHHC domain containing 9 [Source:MGI Symbol;Acc:MGI:2444393]	4497.33	4478.71	3751.72	2851.14	0.772615	-0.372179	0.0155486	0.129769	0.156404
ENSMUSG00000033565	Rbfox2	15	protein_coding	RNA binding protein, fox-1 homolog (C. elegans) 2 [Source:MGI Symbol;Acc:MGI:1933973]	42.6287	30.3961	61.3414	190.076	1.33553	0.417416	0.0155637	0.129769	0.156404
ENSMUSG00000085795	Zfp703	8	protein_coding	zinc finger protein 703 [Source:MGI Symbol;Acc:MGI:2662729]	2248.66	2369.85	1785.83	1873.23	0.810734	-0.3027	0.0155711	0.129769	0.156404
ENSMUSG00000028927	Padi2	4	protein_coding	peptidyl arginine deiminase, type II [Source:MGI Symbol;Acc:MGI:1338892]	981.526	993.639	1526.61	1221.28	1.3105	0.390115	0.0155764	0.129769	0.156404
ENSMUSG00000046442	Ppm1e	11	protein_coding	protein phosphatase 1E (PP2C domain containing) [Source:MGI Symbol;Acc:MGI:2444096]	28.7744	29.348	79.1502	75.4975	1.38989	0.474967	0.0155774	0.129769	0.156404
ENSMUSG00000037656	Slc20a2	8	protein_coding	solute carrier family 20, member 2 [Source:MGI Symbol;Acc:MGI:97851]	357.015	359.513	388.825	1377.61	1.39883	0.484225	0.0155779	0.129769	0.156404
ENSMUSG00000025330	Padi4	4	protein_coding	peptidyl arginine deiminase, type IV [Source:MGI Symbol;Acc:MGI:1338898]	2437.3	2066.94	4356.23	2671.72	1.37374	0.458113	0.0155946	0.129769	0.156404
ENSMUSG00000020458	Rtn4	11	protein_coding	reticulon 4 [Source:MGI Symbol;Acc:MGI:1915835]	8113.31	7961.69	6857.38	5849.72	0.809365	-0.305137	0.0155986	0.129769	0.156404
ENSMUSG00000033722	BC034090	1	protein_coding	cDNA sequence BC034090 [Source:MGI Symbol;Acc:MGI:2672904]	0	1.04814	1.97876	50.6277	1.10075	0.138485	0.0155999	0.129769	0.156404
ENSMUSG00000104348	Gm37691	1	TEC	predicted gene, 37691 [Source:MGI Symbol;Acc:MGI:5610919]	72.4688	86.9959	189.961	140.337	1.41884	0.504716	0.0156147	0.129818	0.156465
ENSMUSG00000016756	Cmah	13	protein_coding	cytidine monophospho-N-acetylneuraminic acid hydroxylase [Source:MGI Symbol;Acc:MGI:103227]	159.858	105.862	386.847	203.399	1.41308	0.498839	0.0156387	0.129885	0.156546
ENSMUSG00000071657	Bscl2	19	protein_coding	Berardinelli-Seip congenital lipodystrophy 2 (seipin) [Source:MGI Symbol;Acc:MGI:1298392]	4452.57	4837.18	3707.2	3808.63	0.823467	-0.280218	0.0156405	0.129885	0.156546
ENSMUSG00000067586	S1pr3	13	protein_coding	sphingosine-1-phosphate receptor 3 [Source:MGI Symbol;Acc:MGI:1339365]	25.5772	15.7221	27.7026	751.422	1.1087	0.148874	0.0156731	0.130034	0.156728
ENSMUSG00000055639	Dach1	14	protein_coding	dachshund family transcription factor 1 [Source:MGI Symbol;Acc:MGI:1277991]	86.3231	82.8033	289.888	127.902	1.39908	0.484474	0.0156764	0.130034	0.156728
ENSMUSG00000015133	Lrrk1	7	protein_coding	leucine-rich repeat kinase 1 [Source:MGI Symbol;Acc:MGI:2142227]	3575.48	3266.01	2831.6	2343.09	0.785685	-0.347977	0.0156963	0.130034	0.156728
ENSMUSG00000034762	Glis1	4	protein_coding	GLIS family zinc finger 1 [Source:MGI Symbol;Acc:MGI:2386723]	1.06572	0	1.97876	50.6277	1.10057	0.138248	0.0157001	0.130034	0.156728
ENSMUSG00000048440	Cyp4f16	17	protein_coding	cytochrome P450, family 4, subfamily f, polypeptide 16 [Source:MGI Symbol;Acc:MGI:1917351]	7055.05	7464.87	5298.12	6158.82	0.808419	-0.306825	0.0157028	0.130034	0.156728
ENSMUSG00000078853	Igtp	11	protein_coding	interferon gamma induced GTPase [Source:MGI Symbol;Acc:MGI:107729]	1148.84	1191.74	1579.05	1462.87	1.25854	0.331749	0.0157462	0.13032	0.157073
ENSMUSG00000094420	Igkv10-96	6	IG_V_gene	immunoglobulin kappa variable 10-96 [Source:MGI Symbol;Acc:MGI:4439561]	688.454	388.861	1432.62	730.105	1.4177	0.503554	0.015843	0.131047	0.15786
ENSMUSG00000073542	Cep76	18	protein_coding	centrosomal protein 76 [Source:MGI Symbol;Acc:MGI:1923401]	515.807	475.857	778.64	656.384	1.33523	0.417084	0.0158656	0.13114	0.157974
ENSMUSG00000042439	Zfp532	18	protein_coding	zinc finger protein 532 [Source:MGI Symbol;Acc:MGI:3036282]	12.7886	11.5296	24.7344	101.255	1.25943	0.332765	0.0158721	0.13114	0.157974
ENSMUSG00000030870	Ubfd1	7	protein_coding	ubiquitin family domain containing 1 [Source:MGI Symbol;Acc:MGI:107301]	1754.17	1694.85	1363.36	1346.52	0.806014	-0.311124	0.0159317	0.131558	0.158478
ENSMUSG00000001119	Col6a1	10	protein_coding	collagen, type VI, alpha 1 [Source:MGI Symbol;Acc:MGI:88459]	5.32859	7.337	1.97876	769.186	1.05942	0.0832719	0.0159713	0.131805	0.158776
ENSMUSG00000020009	Ifngr1	10	protein_coding	interferon gamma receptor 1 [Source:MGI Symbol;Acc:MGI:107655]	28558	29174	24852.2	20616.1	0.807388	-0.308666	0.0159796	0.131805	0.158776
ENSMUSG00000036256	Igfbp7	5	protein_coding	insulin-like growth factor binding protein 7 [Source:MGI Symbol;Acc:MGI:1352480]	12.7886	28.2999	17.8088	263.797	1.20882	0.2736	0.0160015	0.131848	0.158831
ENSMUSG00000040562	Gstm2	3	protein_coding	glutathione S-transferase, mu 2 [Source:MGI Symbol;Acc:MGI:95861]	2.13144	1.04814	2.96813	59.5098	1.12775	0.17345	0.0160086	0.131848	0.158831
ENSMUSG00000002108	Nr1h3	2	protein_coding	nuclear receptor subfamily 1, group H, member 3 [Source:MGI Symbol;Acc:MGI:1352462]	1019.89	1106.84	665.851	830.472	0.755309	-0.40486	0.0160194	0.131848	0.158831
ENSMUSG00000005958	Ephb3	16	protein_coding	Eph receptor B3 [Source:MGI Symbol;Acc:MGI:104770]	1.06572	1.04814	0.989378	63.0626	1.10584	0.14514	0.0160288	0.131848	0.158831
ENSMUSG00000020826	Nos2	11	protein_coding	nitric oxide synthase 2, inducible [Source:MGI Symbol;Acc:MGI:97361]	82.0603	67.0811	205.791	127.013	1.41113	0.49685	0.0160299	0.131848	0.158831
ENSMUSG00000041120	Nbl1	4	protein_coding	NBL1, DAN family BMP antagonist [Source:MGI Symbol;Acc:MGI:104591]	6.39431	6.28886	1.97876	756.751	1.05983	0.0838382	0.0160397	0.131855	0.158839
ENSMUSG00000000308	Ckmt1	2	protein_coding	creatine kinase, mitochondrial 1, ubiquitous [Source:MGI Symbol;Acc:MGI:99441]	0	0	0	62.1744	1.04945	0.0696282	0.0161012	0.132212	0.15927
ENSMUSG00000060780	Lrrtm1	6	protein_coding	leucine rich repeat transmembrane neuronal 1 [Source:MGI Symbol;Acc:MGI:2389173]	0	0	0	62.1744	1.04945	0.0696282	0.0161012	0.132212	0.15927
ENSMUSG00000039671	Zmynd8	2	protein_coding	zinc finger, MYND-type containing 8 [Source:MGI Symbol;Acc:MGI:1918025]	4067.84	4038.49	3375.76	3267.71	0.831822	-0.265653	0.0161365	0.132427	0.159531
ENSMUSG00000056498	Tmem154	3	protein_coding	transmembrane protein 154 [Source:MGI Symbol;Acc:MGI:2444725]	2033.39	1923.34	3561.76	2337.76	1.35131	0.434362	0.016161	0.132555	0.159684
ENSMUSG00000066607	Insyn1	9	protein_coding	inhibitory synaptic factor 1 [Source:MGI Symbol;Acc:MGI:2442108]	1.06572	0	0	87.0442	1.07082	0.0987202	0.0161859	0.132685	0.159841
ENSMUSG00000026447	Pik3c2b	1	protein_coding	phosphatidylinositol-4-phosphate 3-kinase catalytic subunit type 2 beta [Source:MGI Symbol;Acc:MGI:2685045]	51.1544	48.2146	139.502	95.038	1.40399	0.489537	0.0162127	0.13283	0.160017
ENSMUSG00000006369	Fbln1	15	protein_coding	fibulin 1 [Source:MGI Symbol;Acc:MGI:95487]	5.32859	38.7813	8.9044	445.879	1.15693	0.210307	0.0162505	0.133065	0.160301
ENSMUSG00000041779	Tram2	1	protein_coding	translocating chain-associating membrane protein 2 [Source:MGI Symbol;Acc:MGI:1924817]	1796.8	1826.91	1479.12	1298.56	0.79267	-0.335207	0.0163041	0.133397	0.160702
ENSMUSG00000022620	Arsa	15	protein_coding	arylsulfatase A [Source:MGI Symbol;Acc:MGI:88077]	1952.39	2069.03	1633.46	1503.73	0.802093	-0.318158	0.0163093	0.133397	0.160702
ENSMUSG00000020048	Hsp90b1	10	protein_coding	heat shock protein 90, beta (Grp94), member 1 [Source:MGI Symbol;Acc:MGI:98817]	35896.6	39130.3	31377.1	30915.8	0.840581	-0.250541	0.0164021	0.134045	0.161483
ENSMUSG00000076709	Ighv1-47	12	IG_V_gene	immunoglobulin heavy variable 1-47 [Source:MGI Symbol;Acc:MGI:4439890]	43.6944	16.7703	177.099	60.398	1.30385	0.382777	0.0164067	0.134045	0.161483
ENSMUSG00000027864	Ptgfrn	3	protein_coding	prostaglandin F2 receptor negative regulator [Source:MGI Symbol;Acc:MGI:1277114]	2385.08	2187.47	1856.07	1350.96	0.754345	-0.406703	0.0164399	0.134241	0.16172
ENSMUSG00000096917	2500002B13Rik	8	lncRNA	RIKEN cDNA 2500002B13 gene [Source:MGI Symbol;Acc:MGI:1925603]	403.907	415.065	280.983	261.132	0.736673	-0.440904	0.0164775	0.134471	0.161999
ENSMUSG00000031451	Gas6	8	protein_coding	growth arrest specific 6 [Source:MGI Symbol;Acc:MGI:95660]	41.563	51.359	35.6176	445.879	1.24862	0.320339	0.0164866	0.134471	0.161999
ENSMUSG00000025779	Ly96	1	protein_coding	lymphocyte antigen 96 [Source:MGI Symbol;Acc:MGI:1341909]	525.399	582.767	396.74	361.5	0.746162	-0.422439	0.0164969	0.134471	0.161999
ENSMUSG00000024590	Lmnb1	18	protein_coding	lamin B1 [Source:MGI Symbol;Acc:MGI:96795]	6363.4	5858.07	8484.9	7174.93	1.24612	0.317448	0.0165048	0.134471	0.161999
ENSMUSG00000028879	Stx12	4	protein_coding	syntaxin 12 [Source:MGI Symbol;Acc:MGI:1931027]	2536.41	2651.8	2145.96	1936.29	0.806973	-0.309408	0.0165299	0.1346	0.162155
ENSMUSG00000041617	Ccdc74a	16	protein_coding	coiled-coil domain containing 74A [Source:MGI Symbol;Acc:MGI:1919565]	28.7744	23.0591	58.3733	97.7026	1.35971	0.443298	0.0166008	0.135103	0.162761
ENSMUSG00000030410	Dmwd	7	protein_coding	dystrophia myotonica-containing WD repeat motif [Source:MGI Symbol;Acc:MGI:94907]	111.9	123.681	177.099	309.984	1.41372	0.499496	0.0166172	0.135161	0.162832
ENSMUSG00000039323	Igfbp2	1	protein_coding	insulin-like growth factor binding protein 2 [Source:MGI Symbol;Acc:MGI:96437]	0	0	0	61.2862	1.04912	0.0691789	0.0166708	0.135522	0.163267
ENSMUSG00000029869	Ephb6	6	protein_coding	Eph receptor B6 [Source:MGI Symbol;Acc:MGI:1096338]	10.6572	12.5777	20.7769	111.026	1.23958	0.309846	0.0167589	0.136163	0.163949
ENSMUSG00000084174	Sycn	7	protein_coding	syncollin [Source:MGI Symbol;Acc:MGI:1915666]	25.5772	48.2146	2.96813	8.88206	0.810839	-0.302513	0.016776	0.136197	0.163992
ENSMUSG00000022803	Popdc2	16	protein_coding	popeye domain containing 2 [Source:MGI Symbol;Acc:MGI:1930150]	33.0372	27.2517	74.2033	85.2677	1.38365	0.46848	0.0167875	0.136197	0.163992
ENSMUSG00000001156	Mxd1	6	protein_coding	MAX dimerization protein 1 [Source:MGI Symbol;Acc:MGI:96908]	8970.14	7700.71	12927.2	9828	1.29588	0.373935	0.0167911	0.136197	0.163992
ENSMUSG00000054690	Emcn	3	protein_coding	endomucin [Source:MGI Symbol;Acc:MGI:1891716]	2.13144	1.04814	0.989378	76.3857	1.10851	0.148622	0.0168635	0.136709	0.164609
ENSMUSG00000013921	Clip3	7	protein_coding	CAP-GLY domain containing linker protein 3 [Source:MGI Symbol;Acc:MGI:1923936]	4.26287	2.09629	1.97876	101.255	1.12708	0.172592	0.0169194	0.137086	0.165064
ENSMUSG00000015312	Gadd45b	10	protein_coding	growth arrest and DNA-damage-inducible 45 beta [Source:MGI Symbol;Acc:MGI:107776]	691.651	825.937	930.015	1628.08	1.39483	0.480086	0.0171532	0.138904	0.167253
ENSMUSG00000020358	Hnrnpab	11	protein_coding	heterogeneous nuclear ribonucleoprotein A/B [Source:MGI Symbol;Acc:MGI:1330294]	8993.59	9913.33	11775.6	11322.8	1.20295	0.266582	0.0171948	0.139164	0.167567
ENSMUSG00000027570	Col9a3	2	protein_coding	collagen, type IX, alpha 3 [Source:MGI Symbol;Acc:MGI:894686]	54.3516	56.5997	70.2458	318.866	1.32095	0.401581	0.01721	0.13921	0.167623
ENSMUSG00000024896	Minpp1	19	protein_coding	multiple inositol polyphosphate histidine phosphatase 1 [Source:MGI Symbol;Acc:MGI:1336159]	1814.92	1905.52	2253.8	2478.98	1.23961	0.309884	0.0172355	0.139339	0.167779
ENSMUSG00000027326	Knl1	2	protein_coding	kinetochore scaffold 1 [Source:MGI Symbol;Acc:MGI:1923714]	647.956	436.027	1217.92	718.558	1.4051	0.490674	0.017283	0.139646	0.168149
ENSMUSG00000036856	Wnt4	4	protein_coding	wingless-type MMTV integration site family, member 4 [Source:MGI Symbol;Acc:MGI:98957]	1.06572	0	0	84.3795	1.07009	0.0977297	0.0173016	0.13972	0.168238
ENSMUSG00000003849	Nqo1	8	protein_coding	NAD(P)H dehydrogenase, quinone 1 [Source:MGI Symbol;Acc:MGI:103187]	109.769	117.392	175.12	271.791	1.41113	0.496847	0.0174598	0.140919	0.169683
ENSMUSG00000029994	Anxa4	6	protein_coding	annexin A4 [Source:MGI Symbol;Acc:MGI:88030]	1646.53	1665.5	1341.6	1235.49	0.801104	-0.319938	0.0174881	0.14107	0.169865
ENSMUSG00000036353	P2ry12	3	protein_coding	purinergic receptor P2Y, G-protein coupled 12 [Source:MGI Symbol;Acc:MGI:1918089]	1390.76	1282.93	1030.93	595.098	0.72088	-0.47217	0.0175426	0.141432	0.170301
ENSMUSG00000002204	Napsa	7	protein_coding	napsin A aspartic peptidase [Source:MGI Symbol;Acc:MGI:109365]	22646.5	25817.9	20192.2	18927.7	0.822505	-0.281904	0.0175652	0.141499	0.170384
ENSMUSG00000024044	Epb41l3	17	protein_coding	erythrocyte membrane protein band 4.1 like 3 [Source:MGI Symbol;Acc:MGI:103008]	127.886	135.21	187.982	367.717	1.40784	0.493487	0.0175703	0.141499	0.170384
ENSMUSG00000037872	Ackr1	1	protein_coding	atypical chemokine receptor 1 (Duffy blood group) [Source:MGI Symbol;Acc:MGI:1097689]	22.3801	35.6369	70.2458	95.038	1.36513	0.449036	0.0175801	0.141501	0.170386
ENSMUSG00000018171	Vmp1	11	protein_coding	vacuole membrane protein 1 [Source:MGI Symbol;Acc:MGI:1923159]	4393.95	4349.79	3706.21	3189.55	0.808668	-0.30638	0.0176422	0.141867	0.170829
ENSMUSG00000051185	Fam174a	1	protein_coding	family with sequence similarity 174, member A [Source:MGI Symbol;Acc:MGI:1914948]	2336.05	2355.18	1827.38	1926.52	0.817278	-0.291101	0.017645	0.141867	0.170829
ENSMUSG00000038587	Akap12	10	protein_coding	A kinase (PRKA) anchor protein (gravin) 12 [Source:MGI Symbol;Acc:MGI:1932576]	54.3516	59.7441	51.4476	446.767	1.27412	0.349506	0.0176584	0.141897	0.170864
ENSMUSG00000067235	H2-Q10	17	protein_coding	histocompatibility 2, Q region locus 10 [Source:MGI Symbol;Acc:MGI:95929]	1348.13	1145.62	1714.59	1607.65	1.27701	0.352771	0.0176912	0.142006	0.170998
ENSMUSG00000043556	Fbxl7	15	protein_coding	F-box and leucine-rich repeat protein 7 [Source:MGI Symbol;Acc:MGI:3052506]	1.06572	0	0	83.4913	1.06984	0.0973914	0.0176964	0.142006	0.170998
ENSMUSG00000042401	Crtac1	19	protein_coding	cartilage acidic protein 1 [Source:MGI Symbol;Acc:MGI:1920082]	5.32859	11.5296	9.89378	131.454	1.18125	0.24031	0.0177011	0.142006	0.170998
ENSMUSG00000032643	Fhl3	4	protein_coding	four and a half LIM domains 3 [Source:MGI Symbol;Acc:MGI:1341092]	309.058	342.743	471.933	488.513	1.34235	0.424764	0.0178044	0.142757	0.171902
ENSMUSG00000034687	Fras1	5	protein_coding	Fraser extracellular matrix complex subunit 1 [Source:MGI Symbol;Acc:MGI:2385368]	2.13144	1.04814	0.989378	74.6093	1.10781	0.147712	0.0178414	0.142954	0.172142
ENSMUSG00000034245	Hdac11	6	protein_coding	histone deacetylase 11 [Source:MGI Symbol;Acc:MGI:2385252]	12.7886	14.674	28.692	96.8144	1.27194	0.347028	0.0178537	0.142954	0.172142
ENSMUSG00000057561	Eif1a	18	protein_coding	eukaryotic translation initiation factor 1A [Source:MGI Symbol;Acc:MGI:95298]	2230.55	1991.47	1676.01	1612.98	0.801935	-0.318442	0.0178583	0.142954	0.172142
ENSMUSG00000042747	Krtcap2	3	protein_coding	keratinocyte associated protein 2 [Source:MGI Symbol;Acc:MGI:1913309]	2664.29	3018.65	2066.81	2317.33	0.79682	-0.327673	0.0179198	0.143368	0.172641
ENSMUSG00000028300	C9orf72	4	protein_coding	C9orf72, member of C9orf72-SMCR8 complex [Source:MGI Symbol;Acc:MGI:1920455]	1752.04	1766.12	1374.25	1409.58	0.810749	-0.302673	0.0179337	0.143401	0.172681
ENSMUSG00000052681	Rap1b	10	protein_coding	RAS related protein 1b [Source:MGI Symbol;Acc:MGI:894315]	30303.7	30119.4	26221.5	22893.5	0.826965	-0.274102	0.0179526	0.143474	0.172769
ENSMUSG00000024621	Csf1r	18	protein_coding	colony stimulating factor 1 receptor [Source:MGI Symbol;Acc:MGI:1339758]	52098.7	52373.6	45178	36536.3	0.804198	-0.314377	0.0179683	0.143521	0.172827
ENSMUSG00000059479	B3gnt8	7	protein_coding	UDP-GlcNAc:betaGal beta-1,3-N-acetylglucosaminyltransferase 8 [Source:MGI Symbol;Acc:MGI:2385269]	1452.57	1656.07	1034.89	1238.16	0.771686	-0.373913	0.0180555	0.144077	0.173497
ENSMUSG00000031232	Magt1	X	protein_coding	magnesium transporter 1 [Source:MGI Symbol;Acc:MGI:1914325]	5661.09	5161.06	4542.23	3527.06	0.780114	-0.358244	0.0180576	0.144077	0.173497
ENSMUSG00000032666	1700025G04Rik	1	protein_coding	RIKEN cDNA 1700025G04 gene [Source:MGI Symbol;Acc:MGI:1916649]	947.423	1043.95	774.683	664.378	0.766696	-0.383273	0.018084	0.144168	0.173608
ENSMUSG00000030187	Klra2	6	protein_coding	killer cell lectin-like receptor, subfamily A, member 2 [Source:MGI Symbol;Acc:MGI:101906]	4222.37	4274.33	3593.42	3303.24	0.826054	-0.275693	0.0180887	0.144168	0.173608
ENSMUSG00000032547	Ryk	9	protein_coding	receptor-like tyrosine kinase [Source:MGI Symbol;Acc:MGI:101766]	100.177	86.9959	141.481	282.449	1.39853	0.483916	0.0181098	0.144172	0.173617
ENSMUSG00000022438	Parvb	15	protein_coding	parvin, beta [Source:MGI Symbol;Acc:MGI:2153063]	886.677	937.04	1135.81	1338.53	1.2904	0.367815	0.0181172	0.144172	0.173617
ENSMUSG00000062028	Irgc1	7	protein_coding	immunity-related GTPase family, cinema 1 [Source:MGI Symbol;Acc:MGI:2685948]	99.1117	116.344	45.5114	50.6277	0.713894	-0.486218	0.0181258	0.144172	0.173617
ENSMUSG00000019055	Plod1	4	protein_coding	procollagen-lysine, 2-oxoglutarate 5-dioxygenase 1 [Source:MGI Symbol;Acc:MGI:99907]	3106.57	3198.93	2630.76	2455.89	0.822226	-0.282393	0.0181327	0.144172	0.173617
ENSMUSG00000021614	Vcan	13	protein_coding	versican [Source:MGI Symbol;Acc:MGI:102889]	38421.3	31834.2	28782	16846.6	0.73393	-0.446286	0.0181448	0.144172	0.173617
ENSMUSG00000013707	Tnfaip8l2	3	protein_coding	tumor necrosis factor, alpha-induced protein 8-like 2 [Source:MGI Symbol;Acc:MGI:1917019]	4680.63	5084.54	4056.45	3866.36	0.825813	-0.276113	0.0181483	0.144172	0.173617
ENSMUSG00000074457	S100a16	3	protein_coding	S100 calcium binding protein A16 [Source:MGI Symbol;Acc:MGI:1915110]	2.13144	2.09629	0.989378	85.2677	1.11239	0.153664	0.018262	0.144865	0.174452
ENSMUSG00000029408	Abcb9	5	protein_coding	ATP-binding cassette, sub-family B (MDR/TAP), member 9 [Source:MGI Symbol;Acc:MGI:1861729]	52.2202	83.8514	148.407	148.33	1.40255	0.488055	0.0182635	0.144865	0.174452
ENSMUSG00000027808	Serp1	3	protein_coding	stress-associated endoplasmic reticulum protein 1 [Source:MGI Symbol;Acc:MGI:92638]	18677.8	17774.4	15677.7	12862.1	0.804836	-0.313232	0.0182651	0.144865	0.174452
ENSMUSG00000027207	Galk2	2	protein_coding	galactokinase 2 [Source:MGI Symbol;Acc:MGI:1917226]	1521.84	1768.22	1225.84	1268.36	0.78811	-0.343531	0.018299	0.145055	0.174682
ENSMUSG00000058254	Tspan7	X	protein_coding	tetraspanin 7 [Source:MGI Symbol;Acc:MGI:1298407]	15.9858	13.6259	26.7132	115.467	1.25929	0.332609	0.018411	0.145861	0.175559
ENSMUSG00000019874	Fabp7	10	protein_coding	fatty acid binding protein 7, brain [Source:MGI Symbol;Acc:MGI:101916]	319.715	355.32	199.854	225.604	0.728072	-0.457846	0.0184206	0.145861	0.175559
ENSMUSG00000021118	Plek2	12	protein_coding	pleckstrin 2 [Source:MGI Symbol;Acc:MGI:1351466]	21.3144	16.7703	57.3839	60.398	1.34616	0.428849	0.0184516	0.145921	0.175634
ENSMUSG00000026187	Xrcc5	1	protein_coding	X-ray repair complementing defective repair in Chinese hamster cells 5 [Source:MGI Symbol;Acc:MGI:104517]	146.003	127.873	224.589	246.033	1.39521	0.480482	0.018454	0.145921	0.175634
ENSMUSG00000056656	Apol8	15	protein_coding	apolipoprotein L 8 [Source:MGI Symbol;Acc:MGI:2444921]	412.433	517.783	616.382	859.783	1.37362	0.45798	0.0184629	0.145921	0.175634
ENSMUSG00000030281	Il17rc	6	protein_coding	interleukin 17 receptor C [Source:MGI Symbol;Acc:MGI:2159336]	4.26287	6.28886	18.7982	47.9631	1.22599	0.293948	0.018468	0.145921	0.175634
ENSMUSG00000026725	Tnn	1	protein_coding	tenascin N [Source:MGI Symbol;Acc:MGI:2665790]	1.06572	1.04814	0	85.2677	1.08321	0.115316	0.0184791	0.14593	0.175645
ENSMUSG00000019122	Ccl9	11	protein_coding	chemokine (C-C motif) ligand 9 [Source:MGI Symbol;Acc:MGI:104533]	18148.1	19771.1	15866.6	15625.3	0.841138	-0.249586	0.0185403	0.146334	0.176133
ENSMUSG00000042129	Rassf4	6	protein_coding	Ras association (RalGDS/AF-6) domain family member 4 [Source:MGI Symbol;Acc:MGI:2386853]	25007.1	23324.3	20593.9	15119	0.776377	-0.365171	0.0185607	0.146371	0.176178
ENSMUSG00000046447	Camk2n1	4	protein_coding	calcium/calmodulin-dependent protein kinase II inhibitor 1 [Source:MGI Symbol;Acc:MGI:1913509]	13.8543	6.28886	14.8407	125.237	1.20152	0.264861	0.0185649	0.146371	0.176178
ENSMUSG00000022718	Dgcr8	16	protein_coding	DGCR8, microprocessor complex subunit [Source:MGI Symbol;Acc:MGI:2151114]	739.608	781.915	1014.11	1001.9	1.27207	0.347173	0.0186451	0.146924	0.176844
ENSMUSG00000074419	Gm15448	7	protein_coding	predicted gene 15448 [Source:MGI Symbol;Acc:MGI:3705216]	615.985	562.853	437.305	314.425	0.730572	-0.452903	0.0187218	0.147449	0.177477
ENSMUSG00000004317	Clcn5	X	protein_coding	chloride channel, voltage-sensitive 5 [Source:MGI Symbol;Acc:MGI:99486]	1400.35	1158.2	990.367	823.367	0.75997	-0.395986	0.018834	0.148253	0.178445
ENSMUSG00000020717	Pecam1	11	protein_coding	platelet/endothelial cell adhesion molecule 1 [Source:MGI Symbol;Acc:MGI:97537]	515.807	541.89	711.363	741.652	1.29836	0.376696	0.0188527	0.148321	0.178527
ENSMUSG00000033596	Rfwd3	8	protein_coding	ring finger and WD repeat domain 3 [Source:MGI Symbol;Acc:MGI:2384584]	1734.99	1684.37	2306.24	2061.53	1.24211	0.312797	0.0189085	0.14868	0.17896
ENSMUSG00000026883	Dab2ip	2	protein_coding	disabled 2 interacting protein [Source:MGI Symbol;Acc:MGI:1916851]	137.478	104.814	257.238	197.182	1.40382	0.489361	0.0189449	0.148886	0.179209
ENSMUSG00000050107	Haspin	11	protein_coding	histone H3 associated protein kinase [Source:MGI Symbol;Acc:MGI:1194498]	268.561	257.843	477.869	363.276	1.37458	0.458987	0.0189596	0.148922	0.179253
ENSMUSG00000027778	Ift80	3	protein_coding	intraflagellar transport 80 [Source:MGI Symbol;Acc:MGI:1915509]	494.493	448.605	754.895	619.968	1.33454	0.416347	0.018997	0.149135	0.17951
ENSMUSG00000001014	Icam4	9	protein_coding	intercellular adhesion molecule 4, Landsteiner-Wiener blood group [Source:MGI Symbol;Acc:MGI:1925619]	71.4031	92.2366	148.407	176.753	1.40473	0.490288	0.0190279	0.149211	0.179603
ENSMUSG00000021754	Map3k1	13	protein_coding	mitogen-activated protein kinase kinase kinase 1 [Source:MGI Symbol;Acc:MGI:1346872]	5199.64	4881.2	4271.14	3749.12	0.814159	-0.296618	0.0190316	0.149211	0.179603
ENSMUSG00000023452	Pisd	5	protein_coding	phosphatidylserine decarboxylase [Source:MGI Symbol;Acc:MGI:2445114]	2696.27	2900.21	2325.04	2057.97	0.805203	-0.312576	0.0190372	0.149211	0.179603
ENSMUSG00000021048	Mthfd1	12	protein_coding	methylenetetrahydrofolate dehydrogenase (NADP+ dependent), methenyltetrahydrofolate cyclohydrolase, formyltetrahydrofolate synthase [Source:MGI Symbol;Acc:MGI:1342005]	1576.2	1593.18	1972.82	1990.47	1.22365	0.291196	0.0190515	0.149243	0.179643
ENSMUSG00000020589	Fam49a	12	protein_coding	family with sequence similarity 49, member A [Source:MGI Symbol;Acc:MGI:1261783]	9861.08	9188.02	8091.13	6101.97	0.780328	-0.357848	0.0190933	0.149491	0.179941
ENSMUSG00000022285	Ywhaz	15	protein_coding	tyrosine 3-monooxygenase/tryptophan 5-monooxygenase activation protein, zeta polypeptide [Source:MGI Symbol;Acc:MGI:109484]	13976.9	14483.2	11189.9	12284.8	0.836692	-0.257232	0.0191727	0.150013	0.180571
ENSMUSG00000001062	Vps9d1	8	protein_coding	VPS9 domain containing 1 [Source:MGI Symbol;Acc:MGI:1914143]	4000.7	3773.31	3109.61	3228.63	0.829192	-0.270222	0.0191805	0.150013	0.180571
ENSMUSG00000030954	Gp2	7	protein_coding	glycoprotein 2 (zymogen granule membrane) [Source:MGI Symbol;Acc:MGI:1914383]	28.7744	48.2146	0.989378	8.88206	0.838487	-0.25414	0.0192062	0.150023	0.180586
ENSMUSG00000054256	Msi1	5	protein_coding	musashi RNA-binding protein 1 [Source:MGI Symbol;Acc:MGI:107376]	0	0	0	57.7334	1.04778	0.0673304	0.0192164	0.150023	0.180586
ENSMUSG00000056216	Cebpg	7	protein_coding	CCAAT/enhancer binding protein (C/EBP), gamma [Source:MGI Symbol;Acc:MGI:104982]	2841.2	2888.68	2374.51	2275.58	0.826219	-0.275404	0.0192244	0.150023	0.180586
ENSMUSG00000030766	Arhgap17	7	protein_coding	Rho GTPase activating protein 17 [Source:MGI Symbol;Acc:MGI:1917747]	6076.72	6032.06	5156.64	4870.92	0.839304	-0.252735	0.019229	0.150023	0.180586
ENSMUSG00000031822	Gse1	8	protein_coding	genetic suppressor element 1, coiled-coil protein [Source:MGI Symbol;Acc:MGI:1098275]	1736.05	1572.21	2210.27	2037.54	1.24635	0.317715	0.0192329	0.150023	0.180586
ENSMUSG00000024304	Cdh2	18	protein_coding	cadherin 2 [Source:MGI Symbol;Acc:MGI:88355]	1.06572	2.09629	0.989378	71.9447	1.10693	0.146558	0.0192757	0.150276	0.180891
ENSMUSG00000020974	Pole2	12	protein_coding	polymerase (DNA directed), epsilon 2 (p59 subunit) [Source:MGI Symbol;Acc:MGI:1197514]	286.678	301.865	471.933	412.127	1.3491	0.431998	0.0193589	0.150845	0.181577
ENSMUSG00000021377	Dek	13	protein_coding	DEK oncogene (DNA binding) [Source:MGI Symbol;Acc:MGI:1926209]	5463.93	4998.59	8350.35	6056.67	1.29934	0.377779	0.019396	0.151054	0.181828
ENSMUSG00000024421	Lama3	18	protein_coding	laminin, alpha 3 [Source:MGI Symbol;Acc:MGI:99909]	0	1.04814	0.989378	53.2923	1.08853	0.122379	0.0194064	0.151054	0.18183
ENSMUSG00000022181	C6	15	protein_coding	complement component 6 [Source:MGI Symbol;Acc:MGI:88233]	205.683	226.399	289.888	524.041	1.40216	0.487649	0.0194302	0.151159	0.181957
ENSMUSG00000023143	Nagpa	16	protein_coding	N-acetylglucosamine-1-phosphodiester alpha-N-acetylglucosaminidase [Source:MGI Symbol;Acc:MGI:1351598]	3278.15	3412.75	2818.74	2446.12	0.807965	-0.307635	0.0194948	0.151577	0.182461
ENSMUSG00000000552	Zfp385a	15	protein_coding	zinc finger protein 385A [Source:MGI Symbol;Acc:MGI:1352495]	3253.64	3305.84	2767.29	2427.47	0.81161	-0.301141	0.0195046	0.151577	0.182461
ENSMUSG00000016028	Celsr1	15	protein_coding	cadherin, EGF LAG seven-pass G-type receptor 1 [Source:MGI Symbol;Acc:MGI:1100883]	73.5345	49.2627	146.428	123.461	1.39603	0.48133	0.0195202	0.151618	0.18251
ENSMUSG00000009281	Rarres2	6	protein_coding	retinoic acid receptor responder (tazarotene induced) 2 [Source:MGI Symbol;Acc:MGI:1918910]	1.06572	0	0.989378	53.2923	1.08838	0.122176	0.0195331	0.151638	0.182536
ENSMUSG00000035325	Sec31a	5	protein_coding	Sec31 homolog A (S. cerevisiae) [Source:MGI Symbol;Acc:MGI:1916412]	5275.3	4583.53	4089.1	2961.28	0.763715	-0.388893	0.0195586	0.151755	0.182677
ENSMUSG00000042377	Fam83g	11	protein_coding	family with sequence similarity 83, member G [Source:MGI Symbol;Acc:MGI:1916890]	34.103	30.3961	71.2352	95.038	1.37338	0.457728	0.0195932	0.151942	0.182904
ENSMUSG00000032554	Trf	9	protein_coding	transferrin [Source:MGI Symbol;Acc:MGI:98821]	4888.45	5850.73	6459.65	7681.2	1.26659	0.340948	0.0196035	0.151942	0.182904
ENSMUSG00000020922	Lsm12	11	protein_coding	LSM12 homolog [Source:MGI Symbol;Acc:MGI:1919592]	1721.13	1815.38	1318.84	1438.89	0.803192	-0.316184	0.0196573	0.152279	0.18331
ENSMUSG00000026069	Il1rl1	1	protein_coding	interleukin 1 receptor-like 1 [Source:MGI Symbol;Acc:MGI:98427]	221.669	172.944	350.24	304.655	1.38389	0.468727	0.0196715	0.152308	0.183345
ENSMUSG00000028763	Hspg2	4	protein_coding	perlecan (heparan sulfate proteoglycan 2) [Source:MGI Symbol;Acc:MGI:96257]	11.7229	6.28886	5.93627	565.787	1.07642	0.106242	0.019682	0.152309	0.183347
ENSMUSG00000029832	Nfe2l3	6	protein_coding	nuclear factor, erythroid derived 2, like 3 [Source:MGI Symbol;Acc:MGI:1339958]	0	1.04814	0	79.0503	1.06865	0.095783	0.0197177	0.152505	0.183584
ENSMUSG00000071226	Cecr2	6	protein_coding	CECR2, histone acetyl-lysine reader [Source:MGI Symbol;Acc:MGI:1923799]	58.6145	54.5034	120.704	116.355	1.39953	0.484944	0.0197678	0.152812	0.183953
ENSMUSG00000027185	Nat10	2	protein_coding	N-acetyltransferase 10 [Source:MGI Symbol;Acc:MGI:2138939]	1134.99	1137.23	890.44	852.677	0.794587	-0.331723	0.0198265	0.153185	0.184403
ENSMUSG00000002006	Pdzd4	X	protein_coding	PDZ domain containing 4 [Source:MGI Symbol;Acc:MGI:2443483]	12.7886	14.674	31.6601	81.7149	1.28245	0.3589	0.0198475	0.153266	0.184501
ENSMUSG00000072115	Ang	14	protein_coding	angiogenin, ribonuclease, RNase A family, 5 [Source:MGI Symbol;Acc:MGI:88022]	352.753	421.353	243.387	255.803	0.734342	-0.445476	0.0199444	0.153934	0.185112
ENSMUSG00000051457	Spn	7	protein_coding	sialophorin [Source:MGI Symbol;Acc:MGI:98384]	6435.87	5961.84	9100.3	7179.37	1.26411	0.338119	0.0199744	0.154084	0.185293
ENSMUSG00000022371	Col14a1	15	protein_coding	collagen, type XIV, alpha 1 [Source:MGI Symbol;Acc:MGI:1341272]	49.023	53.4553	86.0759	176.753	1.37088	0.455104	0.0199939	0.154144	0.185367
ENSMUSG00000025724	Sec11a	7	protein_coding	SEC11 homolog A, signal peptidase complex subunit [Source:MGI Symbol;Acc:MGI:1929464]	3612.78	4093	2859.3	3183.33	0.80633	-0.310558	0.0200033	0.154144	0.185367
ENSMUSG00000019845	Tube1	10	protein_coding	epsilon-tubulin 1 [Source:MGI Symbol;Acc:MGI:1919174]	107.637	121.585	193.918	211.393	1.39496	0.480227	0.0200341	0.154301	0.185556
ENSMUSG00000019256	Ahr	12	protein_coding	aryl-hydrocarbon receptor [Source:MGI Symbol;Acc:MGI:105043]	3661.81	3138.14	2739.59	1602.32	0.732451	-0.449196	0.0200553	0.154382	0.185655
ENSMUSG00000063600	Egfem1	3	protein_coding	EGF-like and EMI domain containing 1 [Source:MGI Symbol;Acc:MGI:1922990]	0	1.04814	0.989378	52.4041	1.08805	0.121739	0.0200883	0.154519	0.185821
ENSMUSG00000006360	Crip1	12	protein_coding	cysteine-rich protein 1 (intestinal) [Source:MGI Symbol;Acc:MGI:88501]	12479.6	14808.2	8495.79	11415.2	0.771944	-0.373431	0.0200942	0.154519	0.185821
ENSMUSG00000017740	Slc12a5	2	protein_coding	solute carrier family 12, member 5 [Source:MGI Symbol;Acc:MGI:1862037]	25.5772	23.0591	81.129	57.7334	1.35207	0.435166	0.0202261	0.155452	0.186944
ENSMUSG00000020696	Rffl	11	protein_coding	ring finger and FYVE like domain containing protein [Source:MGI Symbol;Acc:MGI:1914588]	904.794	812.311	1410.85	1060.52	1.32567	0.406724	0.0202574	0.155599	0.187122
ENSMUSG00000031996	Aplp2	9	protein_coding	amyloid beta (A4) precursor-like protein 2 [Source:MGI Symbol;Acc:MGI:88047]	11138.9	11017	9588.06	8556.09	0.832185	-0.265023	0.0202664	0.155599	0.187122
ENSMUSG00000028385	Snx30	4	protein_coding	sorting nexin family member 30 [Source:MGI Symbol;Acc:MGI:2443882]	1808.52	1700.09	1429.65	1295	0.801058	-0.320022	0.0203039	0.155805	0.18737
ENSMUSG00000097328	Tnfsf12	11	protein_coding	tumor necrosis factor (ligand) superfamily, member 12 [Source:MGI Symbol;Acc:MGI:1196259]	661.811	662.426	358.155	502.724	0.736593	-0.441059	0.0203285	0.155897	0.187482
ENSMUSG00000042608	Stk40	4	protein_coding	serine/threonine kinase 40 [Source:MGI Symbol;Acc:MGI:1921428]	4860.74	4879.1	4153.41	3799.74	0.830327	-0.268249	0.0203371	0.155897	0.187482
ENSMUSG00000052102	Gnpda1	18	protein_coding	glucosamine-6-phosphate deaminase 1 [Source:MGI Symbol;Acc:MGI:1347054]	3449.73	3560.54	2958.24	2367.07	0.789918	-0.340226	0.0203587	0.15598	0.187583
ENSMUSG00000024501	Dpysl3	18	protein_coding	dihydropyrimidinase-like 3 [Source:MGI Symbol;Acc:MGI:1349762]	1.06572	8.38514	1.97876	147.442	1.11688	0.159469	0.0204	0.156215	0.187866
ENSMUSG00000068129	Cst7	2	protein_coding	cystatin F (leukocystatin) [Source:MGI Symbol;Acc:MGI:1298217]	299.467	306.058	478.859	421.01	1.3422	0.424602	0.0204252	0.156286	0.187953
ENSMUSG00000034616	Ssh3	19	protein_coding	slingshot protein phosphatase 3 [Source:MGI Symbol;Acc:MGI:2683546]	3946.35	3779.6	3215.48	3129.15	0.83402	-0.261845	0.0204306	0.156286	0.187953
ENSMUSG00000037348	Paqr7	4	protein_coding	progestin and adipoQ receptor family member VII [Source:MGI Symbol;Acc:MGI:1919154]	1147.78	1205.36	1564.21	1461.1	1.24672	0.318135	0.0204659	0.156371	0.188058
ENSMUSG00000020086	H2afy2	10	protein_coding	H2A histone family, member Y2 [Source:MGI Symbol;Acc:MGI:3037658]	7.46002	6.28886	4.94689	129.678	1.15649	0.209751	0.0204679	0.156371	0.188058
ENSMUSG00000025929	Il17a	1	protein_coding	interleukin 17A [Source:MGI Symbol;Acc:MGI:107364]	10.6572	16.7703	32.6495	81.7149	1.27778	0.353638	0.0204737	0.156371	0.188058
ENSMUSG00000018340	Anxa6	11	protein_coding	annexin A6 [Source:MGI Symbol;Acc:MGI:88255]	9921.83	10649.1	8792.6	8070.24	0.832867	-0.263841	0.0204979	0.156474	0.188182
ENSMUSG00000045039	Megf8	7	protein_coding	multiple EGF-like-domains 8 [Source:MGI Symbol;Acc:MGI:2446294]	793.96	756.759	553.062	587.104	0.775437	-0.366919	0.0206191	0.157317	0.189196
ENSMUSG00000118448	AC153579.1	6	unitary_pseudogene	alpha-2-macroglobulin-like 1 (A2ML1) pseudogene	6.39431	9.43329	36.607	34.64	1.2697	0.344492	0.0206315	0.15733	0.189213
ENSMUSG00000103726	Gm30074	3	lncRNA	predicted gene, 30074 [Source:MGI Symbol;Acc:MGI:5589233]	126.82	132.066	62.3308	66.6154	0.71531	-0.48336	0.0206814	0.157394	0.189293
ENSMUSG00000020312	Shc2	10	protein_coding	SHC (Src homology 2 domain containing) transforming protein 2 [Source:MGI Symbol;Acc:MGI:106180]	0	0	0	55.957	1.04707	0.0663578	0.0206829	0.157394	0.189293
ENSMUSG00000028444	Cntfr	4	protein_coding	ciliary neurotrophic factor receptor [Source:MGI Symbol;Acc:MGI:99605]	0	0	0	55.957	1.04707	0.0663578	0.0206829	0.157394	0.189293
ENSMUSG00000037016	Frem2	3	protein_coding	Fras1 related extracellular matrix protein 2 [Source:MGI Symbol;Acc:MGI:2444465]	0	0	0	55.957	1.04707	0.0663578	0.0206829	0.157394	0.189293
ENSMUSG00000025485	Ric8a	7	protein_coding	RIC8 guanine nucleotide exchange factor A [Source:MGI Symbol;Acc:MGI:2141866]	5306.21	5484.93	4467.04	4514.75	0.842989	-0.246414	0.0207232	0.157619	0.189564
ENSMUSG00000037336	Mfsd2b	12	protein_coding	major facilitator superfamily domain containing 2B [Source:MGI Symbol;Acc:MGI:3583946]	523.267	442.316	646.064	754.087	1.32941	0.41079	0.020751	0.157741	0.189712
ENSMUSG00000024142	Mlst8	17	protein_coding	MTOR associated protein, LST8 homolog (S. cerevisiae) [Source:MGI Symbol;Acc:MGI:1929514]	1208.52	1140.38	1572.12	1456.66	1.24901	0.320783	0.0207608	0.157741	0.189712
ENSMUSG00000028214	Gem	4	protein_coding	GTP binding protein (gene overexpressed in skeletal muscle) [Source:MGI Symbol;Acc:MGI:99844]	36.2344	42.9739	37.5964	320.642	1.25501	0.327701	0.0207736	0.157757	0.189732
ENSMUSG00000027583	Zbtb46	2	protein_coding	zinc finger and BTB domain containing 46 [Source:MGI Symbol;Acc:MGI:1919397]	134.28	142.547	224.589	240.704	1.38398	0.468826	0.0208069	0.15785	0.189845
ENSMUSG00000020097	Sgpl1	10	protein_coding	sphingosine phosphate lyase 1 [Source:MGI Symbol;Acc:MGI:1261415]	9907.98	9440.62	8327.59	6926.23	0.809475	-0.304941	0.0208074	0.15785	0.189845
ENSMUSG00000005338	Cadm3	1	protein_coding	cell adhesion molecule 3 [Source:MGI Symbol;Acc:MGI:2137858]	38.3658	42.9739	71.2352	151.883	1.35472	0.437994	0.0208491	0.158084	0.190127
ENSMUSG00000075502	Kbtbd6	14	protein_coding	kelch repeat and BTB (POZ) domain containing 6 [Source:MGI Symbol;Acc:MGI:3643058]	38.3658	32.4924	110.81	71.9447	1.36689	0.450899	0.0208798	0.158154	0.190213
ENSMUSG00000018476	Kdm6b	11	protein_coding	KDM1 lysine (K)-specific demethylase 6B [Source:MGI Symbol;Acc:MGI:2448492]	10597.5	10123	8870.76	8415.75	0.844576	-0.243701	0.0208799	0.158154	0.190213
ENSMUSG00000034883	Lrr1	12	protein_coding	leucine rich repeat protein 1 [Source:MGI Symbol;Acc:MGI:1916956]	118.295	105.862	185.014	214.946	1.39336	0.478564	0.0209107	0.158305	0.190396
ENSMUSG00000079445	B3gnt7	1	protein_coding	UDP-GlcNAc:betaGal beta-1,3-N-acetylglucosaminyltransferase 7 [Source:MGI Symbol;Acc:MGI:2384394]	122.558	96.4291	50.4583	48.8513	0.719855	-0.474222	0.0210704	0.159397	0.19171
ENSMUSG00000020541	Tom1l1	11	protein_coding	target of myb1-like 1 (chicken) [Source:MGI Symbol;Acc:MGI:1919193]	119.36	131.018	240.419	198.958	1.39062	0.475729	0.0210766	0.159397	0.19171
ENSMUSG00000000627	Sema4f	6	protein_coding	sema domain, immunoglobulin domain (Ig), TM domain, and short cytoplasmic domain [Source:MGI Symbol;Acc:MGI:1340055]	43.6944	29.348	82.1183	102.144	1.36967	0.453827	0.0211005	0.159495	0.191829
ENSMUSG00000033220	Rac2	15	protein_coding	Rac family small GTPase 2 [Source:MGI Symbol;Acc:MGI:97846]	24611.7	24900.7	33330.2	28216.5	1.21754	0.283964	0.0211187	0.159536	0.191879
ENSMUSG00000026832	Cytip	2	protein_coding	cytohesin 1 interacting protein [Source:MGI Symbol;Acc:MGI:2183535]	21784.3	21234.3	18671.5	15364.2	0.811591	-0.301176	0.0211277	0.159536	0.191879
ENSMUSG00000015134	Aldh1a3	7	protein_coding	aldehyde dehydrogenase family 1, subfamily A3 [Source:MGI Symbol;Acc:MGI:1861722]	2.13144	1.04814	0.989378	69.28	1.10559	0.144819	0.0212369	0.160278	0.192477
ENSMUSG00000098090	2700099C18Rik	17	transcribed_unprocessed_pseudogene	RIKEN cDNA 2700099C18 gene [Source:MGI Symbol;Acc:MGI:1924272]	111.9	118.44	178.088	248.698	1.39529	0.480566	0.0212501	0.160295	0.192499
ENSMUSG00000025192	Entpd7	19	protein_coding	ectonucleoside triphosphate diphosphohydrolase 7 [Source:MGI Symbol;Acc:MGI:2135885]	1400.35	1244.15	1057.64	820.702	0.762311	-0.391548	0.0212638	0.160315	0.192524
ENSMUSG00000096768	Gm47283	Y	lncRNA	predicted gene, 47283 [Source:MGI Symbol;Acc:MGI:6096131]	146.003	146.74	194.907	436.997	1.38956	0.474624	0.0212855	0.160397	0.192622
ENSMUSG00000040613	Apobec1	6	protein_coding	apolipoprotein B mRNA editing enzyme, catalytic polypeptide 1 [Source:MGI Symbol;Acc:MGI:103298]	7551.67	7643.06	6443.82	6335.57	0.850216	-0.234099	0.0213723	0.160968	0.193309
ENSMUSG00000032383	Ppib	9	protein_coding	peptidylprolyl isomerase B [Source:MGI Symbol;Acc:MGI:97750]	12499.8	14317.6	10997.9	10808.6	0.827947	-0.27239	0.0213842	0.160975	0.193319
ENSMUSG00000078921	Tgtp2	11	protein_coding	T cell specific GTPase 2 [Source:MGI Symbol;Acc:MGI:3710083]	35.1687	41.9257	95.9696	86.156	1.37923	0.463866	0.0214055	0.161053	0.193413
ENSMUSG00000019857	Asf1a	10	protein_coding	anti-silencing function 1A histone chaperone [Source:MGI Symbol;Acc:MGI:1913653]	521.136	539.794	714.331	729.217	1.2893	0.366589	0.021424	0.161109	0.193481
ENSMUSG00000050875	Minar2	18	protein_coding	membrane integral NOTCH2 associated receptor 2 [Source:MGI Symbol;Acc:MGI:2442934]	0	0	0	55.0688	1.04671	0.0658612	0.0214698	0.16137	0.193796
ENSMUSG00000029430	Ran	5	protein_coding	RAN, member RAS oncogene family [Source:MGI Symbol;Acc:MGI:1333112]	5289.16	5458.73	6250.89	6840.07	1.19895	0.261775	0.0215324	0.161758	0.194262
ENSMUSG00000019929	Dcn	10	protein_coding	decorin [Source:MGI Symbol;Acc:MGI:94872]	13.8543	12.5777	4.94689	990.349	1.0672	0.0938298	0.0215523	0.161825	0.194343
ENSMUSG00000022332	Khdrbs3	15	protein_coding	KH domain containing, RNA binding, signal transduction associated 3 [Source:MGI Symbol;Acc:MGI:1313312]	17.0515	10.4814	17.8088	143.001	1.21412	0.27991	0.0216111	0.162183	0.194774
ENSMUSG00000015850	Adamtsl4	3	protein_coding	ADAMTS-like 4 [Source:MGI Symbol;Acc:MGI:2389008]	879.217	828.033	623.308	649.278	0.781849	-0.355037	0.0216446	0.162335	0.194959
ENSMUSG00000049580	Tsku	7	protein_coding	tsukushi, small leucine rich proteoglycan [Source:MGI Symbol;Acc:MGI:2443855]	2.13144	6.28886	8.9044	70.1683	1.16409	0.2192	0.0216536	0.162335	0.194959
ENSMUSG00000017491	Rarb	14	protein_coding	retinoic acid receptor, beta [Source:MGI Symbol;Acc:MGI:97857]	1.06572	2.09629	0.989378	68.3918	1.10538	0.144545	0.021701	0.162608	0.195287
ENSMUSG00000009092	Derl3	10	protein_coding	Der1-like domain family, member 3 [Source:MGI Symbol;Acc:MGI:1917627]	184.369	183.425	348.261	264.685	1.37953	0.464178	0.0217191	0.162642	0.19533
ENSMUSG00000022314	Rad21	15	protein_coding	RAD21 cohesin complex component [Source:MGI Symbol;Acc:MGI:108016]	5374.41	4998.59	8236.57	5957.2	1.29282	0.370516	0.0217278	0.162642	0.19533
ENSMUSG00000096210	H1f0	15	protein_coding	H1 histone family, member 0 [Source:MGI Symbol;Acc:MGI:95893]	2054.7	2134.02	1579.05	1732.89	0.811498	-0.301341	0.0217677	0.162858	0.19559
ENSMUSG00000032915	Adgre4	17	protein_coding	adhesion G protein-coupled receptor E4 [Source:MGI Symbol;Acc:MGI:1196464]	4258.61	4003.91	3465.79	2423.91	0.763982	-0.38839	0.0218002	0.162956	0.195712
ENSMUSG00000061887	Ssbp3	4	protein_coding	single-stranded DNA binding protein 3 [Source:MGI Symbol;Acc:MGI:1919725]	1482.41	1468.45	1888.72	1811.05	1.22483	0.292578	0.0218139	0.162956	0.195712
ENSMUSG00000020739	Nup85	11	protein_coding	nucleoporin 85 [Source:MGI Symbol;Acc:MGI:3046173]	1750.97	1880.37	2161.79	2619.32	1.2651	0.339248	0.0218184	0.162956	0.195712
ENSMUSG00000022136	Dnajc3	14	protein_coding	DnaJ heat shock protein family (Hsp40) member C3 [Source:MGI Symbol;Acc:MGI:107373]	8218.81	7608.47	6761.41	5291.04	0.791742	-0.336898	0.0218254	0.162956	0.195712
ENSMUSG00000055681	Cope	8	protein_coding	coatomer protein complex, subunit epsilon [Source:MGI Symbol;Acc:MGI:1891702]	5378.68	5928.3	4514.53	4707.49	0.829956	-0.268893	0.0218683	0.163193	0.195997
ENSMUSG00000024150	Mcfd2	17	protein_coding	multiple coagulation factor deficiency 2 [Source:MGI Symbol;Acc:MGI:2183439]	3531.79	3784.84	2824.67	3071.42	0.822575	-0.28178	0.021887	0.163197	0.196004
ENSMUSG00000003518	Dusp3	11	protein_coding	dual specificity phosphatase 3 (vaccinia virus phosphatase VH1-related) [Source:MGI Symbol;Acc:MGI:1919599]	5948.84	6025.77	5112.11	3872.58	0.784814	-0.349577	0.0218911	0.163197	0.196004
ENSMUSG00000055485	Soga1	2	protein_coding	suppressor of glucose, autophagy associated 1 [Source:MGI Symbol;Acc:MGI:2444575]	477.441	425.546	326.495	256.691	0.736691	-0.440868	0.0219634	0.163592	0.196479
ENSMUSG00000017446	C1qtnf1	11	protein_coding	C1q and tumor necrosis factor related protein 1 [Source:MGI Symbol;Acc:MGI:1919254]	3.19715	5.24071	6.92564	73.7211	1.16108	0.215473	0.0219664	0.163592	0.196479
ENSMUSG00000022565	Plec	15	protein_coding	plectin [Source:MGI Symbol;Acc:MGI:1277961]	13466.4	11156.4	10283.6	7289.5	0.764567	-0.387285	0.0219829	0.163632	0.196529
ENSMUSG00000020925	Ccdc43	11	protein_coding	coiled-coil domain containing 43 [Source:MGI Symbol;Acc:MGI:1289318]	1016.69	1076.44	772.704	817.149	0.790696	-0.338805	0.0220803	0.164273	0.197299
ENSMUSG00000032717	Mdfi	17	protein_coding	MyoD family inhibitor [Source:MGI Symbol;Acc:MGI:107687]	3.19715	6.28886	1.97876	122.572	1.12788	0.173616	0.0221643	0.164815	0.197951
ENSMUSG00000036620	Mgat4b	11	protein_coding	mannoside acetylglucosaminyltransferase 4, isoenzyme B [Source:MGI Symbol;Acc:MGI:2143974]	1060.39	1166.58	1369.3	1593.44	1.27267	0.347864	0.0222052	0.165035	0.198117
ENSMUSG00000034613	Ppm1h	10	protein_coding	protein phosphatase 1H (PP2C domain containing) [Source:MGI Symbol;Acc:MGI:2442087]	4067.84	4020.68	3439.08	2706.36	0.79079	-0.338634	0.0222464	0.165178	0.19829
ENSMUSG00000042680	Garem1	18	protein_coding	GRB2 associated regulator of MAPK1 subtype 1 [Source:MGI Symbol;Acc:MGI:2685790]	78.8631	63.9367	166.215	126.125	1.39092	0.476036	0.022247	0.165178	0.19829
ENSMUSG00000031523	Dlc1	8	protein_coding	deleted in liver cancer 1 [Source:MGI Symbol;Acc:MGI:1354949]	17.0515	10.4814	9.89378	190.964	1.18081	0.23978	0.0222787	0.16533	0.198473
ENSMUSG00000022421	Nptxr	15	protein_coding	neuronal pentraxin receptor [Source:MGI Symbol;Acc:MGI:1920590]	26.6429	25.1554	44.522	135.007	1.30171	0.380404	0.0224132	0.166243	0.19957
ENSMUSG00000069270	Hist1h2ac	13	protein_coding	histone cluster 1, H2ac [Source:MGI Symbol;Acc:MGI:2448287]	120.426	91.1884	40.5645	51.5159	0.72545	-0.463051	0.0224439	0.166366	0.19972
ENSMUSG00000044167	Foxo1	3	protein_coding	forkhead box O1 [Source:MGI Symbol;Acc:MGI:1890077]	1387.56	1369.92	1055.67	1103.15	0.806225	-0.310746	0.0224525	0.166366	0.19972
ENSMUSG00000029767	Calu	6	protein_coding	calumenin [Source:MGI Symbol;Acc:MGI:1097158]	5296.62	5182.02	4377.01	4377.08	0.845765	-0.241672	0.022475	0.166449	0.19982
ENSMUSG00000035513	Ntng2	2	protein_coding	netrin G2 [Source:MGI Symbol;Acc:MGI:2159341]	1361.99	1225.28	1899.61	1572.12	1.2785	0.354449	0.022488	0.166461	0.199835
ENSMUSG00000034064	Poglut1	16	protein_coding	protein O-glucosyltransferase 1 [Source:MGI Symbol;Acc:MGI:2444232]	1745.65	1871.98	1430.64	1438.01	0.813256	-0.298218	0.0225061	0.166511	0.199897
ENSMUSG00000034612	Chst11	10	protein_coding	carbohydrate sulfotransferase 11 [Source:MGI Symbol;Acc:MGI:1927166]	1067.85	958.003	1898.62	1206.18	1.35215	0.435254	0.0225362	0.16665	0.200064
ENSMUSG00000029599	Ddx54	5	protein_coding	DEAD (Asp-Glu-Ala-Asp) box polypeptide 54 [Source:MGI Symbol;Acc:MGI:1919240]	4768.02	4804.69	4046.55	3921.43	0.84328	-0.245916	0.0225912	0.166972	0.200452
ENSMUSG00000032815	Fanca	8	protein_coding	Fanconi anemia, complementation group A [Source:MGI Symbol;Acc:MGI:1341823]	832.325	790.3	1137.78	1018.77	1.2714	0.34642	0.0226344	0.167173	0.200695
ENSMUSG00000057604	Lmcd1	6	protein_coding	LIM and cysteine-rich domains 1 [Source:MGI Symbol;Acc:MGI:1353635]	7.46002	4.19257	13.8513	65.7272	1.19687	0.259264	0.0226412	0.167173	0.200695
ENSMUSG00000031485	Plpbp	8	protein_coding	pyridoxal phosphate binding protein [Source:MGI Symbol;Acc:MGI:1891207]	2745.29	2739.85	2294.37	2158.34	0.827128	-0.273817	0.0226794	0.167314	0.200866
ENSMUSG00000018381	Abi3	11	protein_coding	ABI gene family, member 3 [Source:MGI Symbol;Acc:MGI:1913860]	9841.9	9812.71	8527.45	7356.12	0.824395	-0.278593	0.0226831	0.167314	0.200866
ENSMUSG00000057751	Megf6	4	protein_coding	multiple EGF-like-domains 6 [Source:MGI Symbol;Acc:MGI:1919351]	1.06572	1.04814	0	680.366	1.02875	0.0408877	0.0227022	0.16737	0.200934
ENSMUSG00000024140	Epas1	17	protein_coding	endothelial PAS domain protein 1 [Source:MGI Symbol;Acc:MGI:109169]	120.426	144.644	200.844	282.449	1.38957	0.474644	0.0227268	0.167459	0.201042
ENSMUSG00000033147	Slc22a15	3	protein_coding	solute carrier family 22 (organic anion/cation transporter), member 15 [Source:MGI Symbol;Acc:MGI:3607704]	1418.47	1395.08	1948.08	1691.14	1.25041	0.322401	0.0227371	0.167459	0.201042
ENSMUSG00000001663	Gstt1	10	protein_coding	glutathione S-transferase, theta 1 [Source:MGI Symbol;Acc:MGI:107379]	5.32859	8.38514	23.7451	46.1867	1.24038	0.31078	0.0227865	0.167739	0.201379
ENSMUSG00000078771	Evi2a	11	protein_coding	ecotropic viral integration site 2a [Source:MGI Symbol;Acc:MGI:95458]	7169.08	7261.53	6166.79	5944.76	0.848961	-0.236229	0.0228326	0.167993	0.201686
ENSMUSG00000022995	Enah	1	protein_coding	ENAH actin regulator [Source:MGI Symbol;Acc:MGI:108360]	41.563	47.1664	56.3945	253.139	1.2964	0.374506	0.0228726	0.168203	0.201839
ENSMUSG00000054517	Trim65	11	protein_coding	tripartite motif-containing 65 [Source:MGI Symbol;Acc:MGI:2442815]	836.588	855.285	658.926	595.986	0.780155	-0.358168	0.0229079	0.168246	0.201894
ENSMUSG00000032116	Stt3a	9	protein_coding	STT3, subunit of the oligosaccharyltransferase complex, homolog A (S. cerevisiae) [Source:MGI Symbol;Acc:MGI:105124]	8999.98	8892.44	7700.33	5860.38	0.789923	-0.340215	0.0229157	0.168246	0.201894
ENSMUSG00000015568	Lpl	8	protein_coding	lipoprotein lipase [Source:MGI Symbol;Acc:MGI:96820]	344.227	296.624	453.135	494.731	1.33633	0.418273	0.0229241	0.168246	0.201894
ENSMUSG00000023272	Creld2	15	protein_coding	cysteine-rich with EGF-like domains 2 [Source:MGI Symbol;Acc:MGI:1923987]	3613.85	3600.37	2721.78	3070.53	0.820652	-0.285158	0.0229244	0.168246	0.201894
ENSMUSG00000032036	Kirrel3	9	protein_coding	kirre like nephrin family adhesion molecule 3 [Source:MGI Symbol;Acc:MGI:1914953]	1.06572	0	0	73.7211	1.06687	0.0933839	0.0229548	0.168385	0.202061
ENSMUSG00000048772	Tmem53	4	protein_coding	transmembrane protein 53 [Source:MGI Symbol;Acc:MGI:1916027]	8.52574	7.337	39.5751	30.199	1.26365	0.337601	0.0231158	0.169481	0.203378
ENSMUSG00000094198	Ighv1-50	12	IG_V_gene	immunoglobulin heavy variable 1-50 [Source:MGI Symbol;Acc:MGI:4439753]	93.7831	71.2737	302.75	116.355	1.35793	0.44141	0.023128	0.169486	0.203385
[truncated: 15,747 more rows]

## Sheet: Suppl_Table_2_SHP2_TAMs_DEG
Gene ID	external_gene_name	chromosome_name	gene_biotype	description	TAM_WT_1	TAM_WT_2	TAM_WT_3	TAM_KO_1	TAM_KO_2	TAM_KO_3	foldChange	logFC	PValue	FDR	qValue
ENSMUSG00000055148	Klf2	8	protein_coding	Kruppel-like factor 2 (lung) [Source:MGI Symbol;Acc:MGI:1342772]	2636.86	2811.7	2671.96	11758.3	10775	10452.9	3.95594	1.98402	0	0	0
ENSMUSG00000069515	Lyz1	10	protein_coding	lysozyme 1 [Source:MGI Symbol;Acc:MGI:96902]	94.7374	62.8508	102.803	2708.52	2462.12	2352.18	21.7638	4.44386	0	0	0
ENSMUSG00000069516	Lyz2	10	protein_coding	lysozyme 2 [Source:MGI Symbol;Acc:MGI:96897]	115318	122735	114640	416.203	374.902	309.977	0.00556343	-7.48981	0	0	0
ENSMUSG00000026628	Atf3	1	protein_coding	activating transcription factor 3 [Source:MGI Symbol;Acc:MGI:109384]	9900.05	10177.5	9904.52	24932.7	24953.3	23959.4	2.44189	1.288	3.65197e-280	1.52808e-276	7.06648e-277
ENSMUSG00000024190	Dusp1	17	protein_coding	dual specificity phosphatase 1 [Source:MGI Symbol;Acc:MGI:105120]	26001.5	27031.1	26136.4	59412.4	58321.5	56914.1	2.19076	1.13143	2.49005e-236	8.33521e-233	3.85456e-233
ENSMUSG00000054364	Rhob	12	protein_coding	ras homolog family member B [Source:MGI Symbol;Acc:MGI:107949]	6247.73	6760.83	6591.19	17781.5	17418.4	16643.9	2.61065	1.38441	1.852e-232	5.16614e-229	2.38905e-229
ENSMUSG00000008845	Cd163	6	protein_coding	CD163 antigen [Source:MGI Symbol;Acc:MGI:2135946]	3305.94	3311.02	3274.21	8575.92	8235.22	8300.08	2.509	1.32711	2.43669e-226	5.82613e-223	2.69425e-223
ENSMUSG00000026773	Pfkfb3	2	protein_coding	6-phosphofructo-2-kinase/fructose-2,6-biphosphatase 3 [Source:MGI Symbol;Acc:MGI:2181202]	4740.82	4728.65	4716.18	10757.2	11131.5	11023	2.29901	1.20102	2.67254e-215	5.59129e-212	2.58565e-212
ENSMUSG00000052684	Jun	4	protein_coding	jun proto-oncogene [Source:MGI Symbol;Acc:MGI:96646]	13315.5	13992.2	13179.6	34310.1	33433.3	31505.8	2.42377	1.27725	8.64775e-210	1.60819e-206	7.43698e-207
ENSMUSG00000005413	Hmox1	8	protein_coding	heme oxygenase 1 [Source:MGI Symbol;Acc:MGI:96163]	11559.9	11424	11219.1	32222.6	29321	27946.5	2.57547	1.36483	8.75977e-185	1.46612e-181	6.77998e-182
ENSMUSG00000028111	Ctsk	3	protein_coding	cathepsin K [Source:MGI Symbol;Acc:MGI:107823]	68743.8	72208.6	67624.9	29076.6	27309.6	25254	0.397483	-1.33104	1.6941e-177	2.57766e-174	1.19202e-174
ENSMUSG00000053846	Lipg	18	protein_coding	lipase, endothelial [Source:MGI Symbol;Acc:MGI:1341803]	2208.56	2257.39	2227.08	5790.56	5536.12	5434.92	2.46717	1.30286	2.46421e-170	3.43696e-167	1.5894e-167
ENSMUSG00000033016	Nfatc1	18	protein_coding	nuclear factor of activated T cells, cytoplasmic, calcineurin dependent 1 [Source:MGI Symbol;Acc:MGI:102469]	17050.8	17149.5	16279.2	8184.26	8176.94	8093.43	0.488146	-1.03462	3.5374e-167	4.55426e-164	2.10609e-164
ENSMUSG00000019987	Arg1	10	protein_coding	arginase, liver [Source:MGI Symbol;Acc:MGI:88070]	12689.9	13258.9	12622.9	28295.4	26917.2	26373.5	2.09709	1.06839	2.26007e-162	2.70191e-159	1.24948e-159
ENSMUSG00000017737	Mmp9	2	protein_coding	matrix metallopeptidase 9 [Source:MGI Symbol;Acc:MGI:97011]	132646	142575	132709	66913.7	67068.6	64332.9	0.489953	-1.02929	5.27256e-160	5.88313e-157	2.72061e-157
ENSMUSG00000045382	Cxcr4	1	protein_coding	chemokine (C-X-C motif) receptor 4 [Source:MGI Symbol;Acc:MGI:109563]	6335.56	6506.81	6264.59	13557.5	13401.3	12898.7	2.06894	1.0489	4.09697e-159	4.28569e-156	1.98189e-156
ENSMUSG00000020826	Nos2	11	protein_coding	nitric oxide synthase 2, inducible [Source:MGI Symbol;Acc:MGI:97361]	713.491	782.143	754.188	2462	2448.52	2437.27	3.15473	1.65752	1.55631e-158	1.53224e-155	7.08572e-156
ENSMUSG00000021701	Plk2	13	protein_coding	polo like kinase 2 [Source:MGI Symbol;Acc:MGI:1099790]	4224.69	4029.44	3947.43	8938.76	8770.37	8764.44	2.14822	1.10314	1.13133e-151	1.05195e-148	4.86466e-149
ENSMUSG00000022797	Tfrc	16	protein_coding	transferrin receptor [Source:MGI Symbol;Acc:MGI:98822]	12846.8	14324.7	13579	5859.92	5900.34	6092.56	0.443501	-1.17299	1.16429e-148	1.02562e-145	4.74291e-146
ENSMUSG00000042082	Arsb	13	protein_coding	arylsulfatase B [Source:MGI Symbol;Acc:MGI:88075]	5144.44	5589.36	5292.06	2169.59	2109.55	2209.95	0.411514	-1.28099	1.47686e-145	1.23591e-142	5.71539e-143
ENSMUSG00000028238	Atp6v0d2	4	protein_coding	ATPase, H+ transporting, lysosomal V0 subunit D2 [Source:MGI Symbol;Acc:MGI:1924415]	9274.39	10249	9973.66	4388.27	4282.23	4334.81	0.446438	-1.16347	2.25295e-143	1.7956e-140	8.30364e-141
ENSMUSG00000022303	Dcstamp	15	protein_coding	dendrocyte expressed seven transmembrane protein [Source:MGI Symbol;Acc:MGI:1923016]	2261.85	2375.24	2427.23	694.739	739.12	651.559	0.308076	-1.69864	7.88113e-143	5.99575e-140	2.77269e-140
ENSMUSG00000074622	Mafb	2	protein_coding	v-maf musculoaponeurotic fibrosarcoma oncogene family, protein B (avian) [Source:MGI Symbol;Acc:MGI:104555]	26651.8	28314.3	26594	56223.7	53416.7	52854	1.97686	0.983214	5.96466e-140	4.34046e-137	2.00722e-137
ENSMUSG00000027962	Vcam1	3	protein_coding	vascular cell adhesion molecule 1 [Source:MGI Symbol;Acc:MGI:98926]	3722.39	4036.42	3886.48	8726.39	8512.02	8314.67	2.16887	1.11694	9.67448e-140	6.74674e-137	3.11998e-137
ENSMUSG00000055675	Kbtbd11	8	protein_coding	kelch repeat and BTB (POZ) domain containing 11 [Source:MGI Symbol;Acc:MGI:1922151]	3262.52	3191.42	3080.44	1012.76	973.191	818.095	0.307426	-1.70169	1.01886e-139	6.82105e-137	3.15435e-137
ENSMUSG00000029084	Cd38	5	protein_coding	CD38 antigen [Source:MGI Symbol;Acc:MGI:107474]	3053.31	3112.86	3033.13	6373.24	6638.48	6556.92	2.10514	1.07392	3.80856e-137	2.45169e-134	1.13377e-134
ENSMUSG00000032554	Trf	9	protein_coding	transferrin [Source:MGI Symbol;Acc:MGI:98821]	6472.73	6670.92	6352.83	14261.9	13695.6	13077.4	2.08385	1.05925	4.52868e-136	2.80728e-133	1.29821e-133
ENSMUSG00000074794	Arrdc3	13	protein_coding	arrestin domain containing 3 [Source:MGI Symbol;Acc:MGI:2145242]	892.11	924.431	890.652	2629.55	2505.82	2698.62	2.80975	1.49044	6.19701e-136	3.70426e-133	1.71301e-133
ENSMUSG00000021250	Fos	12	protein_coding	FBJ osteosarcoma oncogene [Source:MGI Symbol;Acc:MGI:95574]	42354.5	46893.7	44958.4	92834.6	94910.4	89138.3	2.04395	1.03136	3.51322e-135	2.02761e-132	9.37656e-133
ENSMUSG00000029372	Ppbp	5	protein_coding	pro-platelet basic protein [Source:MGI Symbol;Acc:MGI:1888712]	4852.33	5295.18	5176.52	11109.4	10867.3	10535.6	2.09857	1.0694	2.10382e-130	1.17372e-127	5.42778e-128
ENSMUSG00000039157	Fam102a	2	protein_coding	family with sequence similarity 102, member A [Source:MGI Symbol;Acc:MGI:2138935]	3557.59	3648.84	3545.32	1388.41	1367.52	1216.81	0.379243	-1.39881	3.70389e-130	1.99974e-127	9.24767e-128
ENSMUSG00000040703	Cyp2s1	7	protein_coding	cytochrome P450, family 2, subfamily s, polypeptide 1 [Source:MGI Symbol;Acc:MGI:1921384]	3378.97	3513.54	3412.5	1345.72	1245.14	1165.76	0.37445	-1.41715	7.09083e-129	3.70873e-126	1.71507e-126
ENSMUSG00000040522	Tlr8	X	protein_coding	toll-like receptor 8 [Source:MGI Symbol;Acc:MGI:2176887]	2895.41	3241.18	3064.06	7268.61	7654.41	8232.01	2.46504	1.30161	9.47885e-128	4.8075e-125	2.2232e-125
ENSMUSG00000027670	Ocstamp	2	protein_coding	osteoclast stimulatory transmembrane protein [Source:MGI Symbol;Acc:MGI:1921864]	3230.94	3472.51	3374.29	1288.09	1228.63	1135.37	0.372521	-1.42461	1.54689e-127	7.6148e-125	3.52141e-125
ENSMUSG00000069049	Eif2s3y	Y	protein_coding	eukaryotic translation initiation factor 2, subunit 3, structural gene Y-linked [Source:MGI Symbol;Acc:MGI:1349430]	2315.14	2414.52	2383.56	785.45	782.826	860.641	0.352192	-1.50556	4.41449e-125	2.11101e-122	9.76222e-123
ENSMUSG00000043733	Ptpn11	5	protein_coding	protein tyrosine phosphatase, non-receptor type 11 [Source:MGI Symbol;Acc:MGI:99511]	4039.17	4190.93	4032.04	1679.75	1771.56	1780.85	0.433644	-1.20542	1.49737e-124	6.96153e-122	3.21931e-122
ENSMUSG00000091971	Hspa1a	17	protein_coding	heat shock protein 1A [Source:MGI Symbol;Acc:MGI:96244]	471.713	577.005	498.547	2049	1988.15	1827.04	3.55846	1.83125	1.31321e-121	5.94031e-119	2.74706e-119
ENSMUSG00000023367	Tmem176a	6	protein_coding	transmembrane protein 176A [Source:MGI Symbol;Acc:MGI:1913308]	622.701	618.906	727.805	2412.91	2180.45	2189.29	3.27378	1.71096	1.05828e-120	4.66118e-118	2.15553e-118
ENSMUSG00000044786	Zfp36	7	protein_coding	zinc finger protein 36 [Source:MGI Symbol;Acc:MGI:99180]	47231.5	49241.9	47428.3	94398	91012.8	86459.2	1.8759	0.907586	1.62725e-120	6.98338e-118	3.22942e-118
ENSMUSG00000024180	Tmem8	17	protein_coding	transmembrane protein 8 [Source:MGI Symbol;Acc:MGI:1926283]	5889.51	5764.82	5654.14	11714.5	11247.1	10936.7	1.94231	0.957771	2.47027e-119	1.03362e-116	4.77991e-117
ENSMUSG00000030748	Il4ra	7	protein_coding	interleukin 4 receptor, alpha [Source:MGI Symbol;Acc:MGI:105367]	30264.6	30914.7	30298.5	56257.8	55205.8	52574.5	1.78326	0.834514	7.55596e-119	3.08449e-116	1.4264e-116
ENSMUSG00000023274	Cd4	6	protein_coding	CD4 antigen [Source:MGI Symbol;Acc:MGI:88335]	591.122	602.32	596.8	1793.94	1765.73	1788.14	2.87909	1.52561	2.33672e-116	9.31185e-114	4.3062e-114
ENSMUSG00000031004	Mki67	7	protein_coding	antigen identified by monoclonal antibody Ki 67 [Source:MGI Symbol;Acc:MGI:106035]	7632.28	7495.83	7411.79	3885.63	3952.98	3937.31	0.526659	-0.925058	2.34461e-114	9.126e-112	4.22026e-112
ENSMUSG00000039109	F13a1	13	protein_coding	coagulation factor XIII, A1 subunit [Source:MGI Symbol;Acc:MGI:1921395]	20410	20803.6	19868.2	36890.5	35293.2	35548.8	1.75431	0.810905	5.4008e-114	2.05439e-111	9.5004e-112
ENSMUSG00000001348	Acp5	9	protein_coding	acid phosphatase 5, tartrate resistant [Source:MGI Symbol;Acc:MGI:87883]	53628.3	56024.5	52499.3	28946.4	27502.8	26040.5	0.513407	-0.961824	1.35884e-112	5.05397e-110	2.33717e-110
ENSMUSG00000003545	Fosb	7	protein_coding	FBJ osteosarcoma oncogene B [Source:MGI Symbol;Acc:MGI:95575]	36588.4	35711.5	34820	64012	69983.3	69570.9	1.88551	0.914955	3.50054e-112	1.27367e-109	5.88998e-110
ENSMUSG00000053113	Socs3	11	protein_coding	suppressor of cytokine signaling 3 [Source:MGI Symbol;Acc:MGI:1201791]	14333	14814.5	14140.3	25316.9	25573	24778.7	1.73897	0.798231	1.85753e-111	6.61479e-109	3.05896e-109
ENSMUSG00000089809	Rasgef1b	5	protein_coding	RasGEF domain family, member 1B [Source:MGI Symbol;Acc:MGI:2443755]	9624.72	9650.22	9408.7	16459.2	16879.3	16574.6	1.73133	0.79188	5.77145e-111	2.01243e-108	9.30636e-109
ENSMUSG00000061603	Akap6	12	protein_coding	A kinase (PRKA) anchor protein 6 [Source:MGI Symbol;Acc:MGI:3050566]	1320.4	1399.3	1328.24	352.172	384.614	345.229	0.286013	-1.80585	1.10018e-110	3.75789e-108	1.73781e-108
ENSMUSG00000038418	Egr1	18	protein_coding	early growth response 1 [Source:MGI Symbol;Acc:MGI:95295]	11327	12134.6	11905.1	21599.9	21923	21079.6	1.81454	0.859604	3.33569e-110	1.11659e-107	5.16359e-108
ENSMUSG00000020914	Top2a	11	protein_coding	topoisomerase (DNA) II alpha [Source:MGI Symbol;Acc:MGI:98790]	8264.85	8567.79	8498.04	4560.09	4319.14	4402.88	0.528646	-0.919627	8.87476e-108	2.91249e-105	1.34686e-105
ENSMUSG00000032911	Cspg4	9	protein_coding	chondroitin sulfate proteoglycan 4 [Source:MGI Symbol;Acc:MGI:2153093]	1631.26	1601.82	1581.16	516.519	530.302	491.1	0.334479	-1.58001	1.99165e-107	6.41043e-105	2.96446e-105
ENSMUSG00000001918	Slc1a5	7	protein_coding	solute carrier family 1 (neutral amino acid transporter), member 5 [Source:MGI Symbol;Acc:MGI:105305]	6582.27	6604.57	6404.69	3451.28	3374.12	3336.81	0.523385	-0.934055	2.94703e-106	9.30649e-104	4.30372e-104
ENSMUSG00000035356	Nfkbiz	16	protein_coding	nuclear factor of kappa light polypeptide gene enhancer in B cells inhibitor, zeta [Source:MGI Symbol;Acc:MGI:1931595]	21493.5	21689.6	21110.9	34882.1	35301	35460.1	1.63675	0.710834	7.08812e-106	2.19692e-103	1.01595e-103
[truncated: 16,695 more rows]

## Sheet: Suppl_Table_3_PD1_TAMs_DEG
Gene ID	external_gene_name	chromosome_name	gene_biotype	description	TAM_PDCD1_FF_1	TAM_PDCD1_FF_2	TAM_PDCD1_FF_3	TAM_PDCD1_Lys_1	TAM_PDCD1_Lys_2	TAM_PDCD1_Lys_3	foldChange	logFC	PValue	FDR	qValue
[truncated: 16,552 more rows]

[truncated: 7 more sheets: Suppl_Table_4a_SHP2_PD1_DEG_Up, Suppl_Table_4b_SHP2_PD1_DEG_Dn, Suppl_Table_5a_IRF8targUpSHP2, Suppl_Table_5b_IRF8targUpPD1, Suppl_Table_5c_IRF8targeUpCom, Suppl_Table_6_Metabolites, Suppl_Table_7_Antibodies]
