# Supplementary material for: SHP-2 and PD-1-SHP-2 signaling regulate myeloid cell differentiation and antitumor responses
Source: Nat Immunol. 2022 Dec 29;24(1):55–68. doi: 10.1038/s41590-022-01385-x (PMC9810534; doi:10.1038/s41590-022-01385-x)
Supplement: Source Data — Statistical source data Figs. 1–8 and Extended Data Figs. 1–10 combined. [file 41590_2022_1385_MOESM5_ESM.xlsx]

## Sheet: Figure 1
Fig 1a				Shp2f/f				Shp2f/fLckCre						Shp2f/fLysMCre
	D0	0	0	0	0		0	0	0	0		0	0	0	0	0
	D9	0	39.11	96.25			15.55	19.41	47			0	13.76	8.9	0	0
	D11	514.976	512.98	170.216	345.814		58.1417	99.92	339.863			34.9045	0	5.472	15.5585	24.624
	D14	228.861	465.735	223.204	905.06		350.683	307.062	347.206	252.182		51.304		33.696	10.816	18.432
Fig 1b		Shp2f/f		528	846	617
		Shp2f/fLckCre		670	556	823	675
		Shp2f/fLysMCre		1037	838	951	913	894
Fig 1d (TEF)		Shp2f/f		4.59	5.5	5.16	4.58	4.47
		Shp2f/fLckCre		3.18	4.34	3.94	3.84	4.29
		Shp2f/fLysMCre		16.43	17	17.43	16.8	13.98
Fig1d (TCM)		Shp2f/f		10.5	11.8	13.26	12.38	14.43
		Shp2f/fLckCre		10.39	10.33	10.38	11
		Shp2f/fLysMCre		15	18.29	23	18.9	20.32
			Shp2f/f				Shp2f/fLckCre				Shp2f/fLysMCre
Fig 1e	0.0423611	30100	38867			110226	65358	61343		249286	232414	229773
	0.0444444	186997	234835			266137	262267	278055		259699	279260	288711
	0.0472222	252910	238635				257531	268602		266576	283625	296903
	0.000694444	302188	262250	264632
Fig 1f (%)		Shp2f/f		21.6	25.9	21.7	23.6
		Shp2f/fLckCre		19.9	24.6	27.1	19.4
		Shp2f/fLysMCre		19.1	13	15.9	19.1
Fig 1f (MFI)		Shp2f/f		847	972	878	883
		Shp2f/fLckCre		904	1023	1090	929
		Shp2f/fLysMCre		794	659	758	732

## Sheet: Figure 2
Fig 2a				Shp2f/f + IgG2a							Shp2f/f + PD1 Ab
	D0	0	0	0	0	0	0		0	0	0	0	0
	D7	0	0	0	0	0	0		0	0	0	0	0
	D9	231.549	152.893	106.17	283.965	146.441	139.277		146.773	205.166	184.266	310.464	325.567
	D11	645	664.327	865	622.11	458.688	1604.02		762.421	489.859	1068.24	270.377	292.782
	D15	3087.59	1875.98	2896.26	2109.46	2124.06			1779.01	1348.65	1298.42	1835.48
Fig 2b				Shp2f/fLysMCre + IgG2a							Shp2f/fLysMCre + PD1 Ab
	D0	0	0	0	0	0	0		0	0	0	0	0	0
	D7	0	0	0	0	0	0		0	0	0	0	0	0
	D9	0	142.721	0	75.843	0	0		0	0	0	0	0	72.828
	D11	7.737	828.85	270.485	391.46	81.461	219.87		193.109	159.528	95.269	99.97	14.4	112
	D15	507.341	900	552.202	571.256	435.721			594.88	618.246	324.576	107.217	107.217	418.176
Fig 2c					IgG2a						PD1 Ab
	Shp2f/f		2.627	2.13	2.569	3.458			1.55	1.541	2	1.051
	Shp2f/fLysMCre		0.202	1.523	1.822	0.664	0.4		0.419	0.408	0.245	0.201	0.278	0.523
					IgG2a						PD1 Ab
Fig 2d (%)	Shp2f/f		40.2	38.5	39.4	33.5			32.1	33.7	25.7	33.5	34
	Shp2f/fLysMCre		21.7	28.8	24.5	24.9	18.9		20.6	21.3	29.3	27.5	35.1
Fig 2d (MFI)	Shp2f/f		33830	33253	35137	29482			28563	28872	20447	29847	28020
	Shp2f/fLysMCre		20601	28814	19480	20802	16868		17851	19084	25033	25031	31621
Fig 2g						IgG2a							PD1 Ab
	CD4	Shp2f/f		2449	2264	2411	1817	2507			2768	3102	2214	2293
		Shp2f/fLysMCre		2924	2877	2968	3703				2682	3305	3035	3091	2543	3171
	CD8	Shp2f/f		1325	1219	1316	1181	1229			1890	2083	1532	1412
		Shp2f/fLysMCre		1506	1581	2021	1644	1882	1911		1830	1903	1539	1937	1484	1911
						IgG2a							PD1 Ab
Fig 2i	CD4	Shp2f/f		5.87	3.75	6.14	4.5	5.26			7.39	7.84	5.42	9.51
		Shp2f/fLysMCre		7.5	6.94	11.5	6.3	6.75	5.69		9.71	5.49	7.18	6.51	5.98	10.1
	CD8	Shp2f/f		1.75	2.65	1.78	2.32				3.11	3.17	2.97	3.87
		Shp2f/fLysMCre		4.61	3.86	4.11	4.94	7.14			5.43	3.2	3.79	4.22	3.62	5.18
Fig 2j						IgG2a							PD1 Ab
	CD4	Shp2f/f		20.2	10.6	7.35	9.18	5.25	7.65		10.1	12.6	5.35	5.47	4.78
		Shp2f/fLysMCre		5.05	6.78	7.21	13.1	13	21.3		8.76	18.8	16.1	17.6	10.5	12.9
	CD8	Shp2f/f		22	17.4	21.3	17.6	18.5			21.9	18.3	14.6	13
		Shp2f/fLysMCre		20.1	22.6	32.4	21.8	20.8	27.6		21.5	27.3	20.7	26.6	25

## Sheet: Figure 3
Fig 3a
	d0	0	0	0	0	0		0	0	0	0
	d6	0	0	0	0	0		0	0	0	0
	d8	76.8149	166.286	0	0	0		0	0	0	0
	d10	318.984	318.806	0	0	0		73.1028	94.0526	124.198	198.566
	d12	684.783	1030.09	448.419	772.372			47.456	116.809	275.151	80.8549
	d14	891.313	904.455	603.463	548.285	791.925		370.587	338.965	212.675	60.7592
Fig 3b		Shp2f/f		0.812	0.932	0.6	0.701	0.79
		Shp2f/fLysMCre		0.524	0.537	0.308	0.099	0.213
Fig 3c		Shp2f/f		12.7	8.17	11.6	10.9	10.5
		Shp2f/fLysMCre		9.7	12.8	12.2	11.8	16.6
Fig 3d					Shp2f/f						Shp2f/fLysMCre
	Macrophages		49.8	56.7	47.7	57.1	43.6		52.8	41.3	33.2	34.9
	PMN-MDSCs		7.81	5.78	20.2	6.88	16		6.23	11.3	10.4	21.4	17.1
	M-MDSCs		19.2	4.18	10.8	14.3	7.93		23.7	26.3	37.6	12.2	31.9
Fig 3f		Shp2f/f		2.45839	0.723183	0.534653	2.07849	0.495625
		Shp2f/fLysMCre		3.80417	2.32743	3.61538	1.8655
Fig 3g					Shp2f/f						Shp2f/fLysMCre
		TEF	2.95	2.76	3.1	2.73			4.44	4.98	4.77	6.32	5.17
		TCM	5.48	6.14	4.38	4.76	6.04		2.87	4.03	4.11	6.28	3.67	6.19
Fig 3h					Shp2f/f						Shp2f/fLysMCre
		TEF	0.51	0.81	0.49	1.71	0.76		2.9	3.22	1.77	4.12	1.49
		TCM	11.4	16	12.1	10.5	15.2		14.3	18.3	18.7	25.6	13.2	13.9
Fig 3i (%)					Shp2f/f						Shp2f/fLysMCre
		CD4+	8.43	10.9	7.09	7.82	8.69		6.02	8.44	9.06	11	9.99	11.3
		CD8+	11.8	16.7	12.6	12.2	15.9		15.6	21.1	21.9	27.4	17.3	15.3
Fig 3i (MFI)					Shp2f/f						Shp2f/fLysMCre
		CD4+	478	531	387	469	479		323	424	396	460	465	509
		CD8+	383	453	336	383	447		560	521	623	481	408
Fig 3k					Shp2f/f						Shp2f/fLysMCre
		TEF	13.6	12.1	9.97	12.4	12.8		16.3	16.1	18.9	18.4	16.3	20.4
		TCM	6.23	7.58	6.99	7.87	9.02		4.17	5.69	4.28	4.96	6.61	6.09
Fig 3l					Shp2f/f						Shp2f/fLysMCre
		TEF	2.4	1.48	1.97	2.72	1.78		5.1	4.45	7.75	6.2	4.64	4.03
		TCM	17.1	19	17.2	19.1	18.5		21	21.1	21.1	23.4
Fig 3m (%)					Shp2f/f						Shp2f/fLysMCre
		CD4+	19.8	19.6	16.9	20	21.7		20.4	21.8	23.1	23.3	22.8	26.4
		CD8+	19.5	20.5	18.9	21.8	20.2		26	25.4	28.8	29.6	20.2	21.6
Fig 3m (MfI)					Shp2f/f						Shp2f/fLysMCre
		CD4+	708	620	587	630	728		664	696	689	731	783	828
		CD8+	528	531	517	578	536		612	625	718	734	581	556

## Sheet: Figure 4
Fig 4a				Shp2f/f				Shp2f/fLysMCre
	1:1		11745	2775	478		31354	6732	3827
	1:2		28217	24543	23186		70309	76273	76339
	1:4		136161	156561	54439		227937	251942	349163
	1:8		298725	120441	227474		131565	396635	293060
	1:16		419199	92229	304303		419313	415947	444347
	0:1		433783	479815	496106
Fig 4b (%)						Shp2f/f						Shp2f/fLysMCre
		Bone marrow		26.8	21.8	19.8	28.4			12.6	13.5	7.95	7.4	9.54
		Spleen		16.5	39.1	32.5	27.3	32.9		10.9	20.8	7.28	7.43	8.94
Fig 4b (MFI)						Shp2f/f						Shp2f/fLysMCre
		Bone marrow		12583	8245	7234	10515			5461	5581	4340	4139	4848
		Spleen		5262	15504	9928	7609	10656		4068	5954	4056	5648	4737
Fig 4d (%)						Shp2f/f						Shp2f/fLysMCre
		CD11b+Ly6G+		0.92	0	0.28	0.51	0.29		0.31	0.96	0.63	0.47
		CD11b+Ly6C+		2.07	1.3	2.73	1.34			2.51	2.9	3.98	4.11
Fig 4d (MFI)						Shp2f/f						Shp2f/fLysMCre
		CD11b+Ly6G+		3261	2941	2763	2746			3729	3197	3064	3494
		CD11b+Ly6C+		4702	4719	5193	4389			5560	5373	6215	5793
Fig 4e (%)						Shp2f/f						Shp2f/fLysMCre
		CD11b+Ly6G+		2.9	1.33	4.48	4.98			2.57	4.7	4.48	2.78	4.01
		CD11b+Ly6C+		5.56	3.91	5.62	1.71			7.45	6.07	8.41	6.12
Fig 4e (MFI)						Shp2f/f						Shp2f/fLysMCre
		CD11b+Ly6G+		1516	1513	2119	1811			1841	1881	1791	1548	1728
		CD11b+Ly6C+		2350	2067	2575	1794			2525	2444	2694	2465
Fig 4f (%)						Shp2f/f							Shp2f/fLysMCre
		CD11b+Ly6G+		0.78	2.08	0.42	1.79	1.01	1.02		6.02	6.81	3.89	3.76
		CD11b+Ly6C+		2.14	2.71	2.13	1.77	0.72			4.92	6.37	4.55	4.8	8.05
Fig 4f (MFI)						Shp2f/f							Shp2f/fLysMCre
		CD11b+Ly6G+		2229	3210	1810	2970	2046	2856		14699	10394	8413	7806	9206
		CD11b+Ly6C+		3277	3707	2940	2888	4735	2203		10162	7931	5673	6690	7881
Fig. 4k		PathwayID	ID	Description	GeneRatio	BgRatio	pvalue	p.adjust	qvalue	geneID	Count
		Myeloid Leukocyte Migration	GO:0097529	myeloid leukocyte migration	17/484	177/13557	0.000202268	0.00709318	0.00641	S100a9/Prtn3/S100a8/Cd177/Trem2/Vegfa/P2rx4/Cxcl9/Ptpro/Cxcl10/Cd9/Cmklr1/Lgmn/Flt1/Ednrb/Spp1/Csf1	17
		Neutrophil-Mediated Immunity	R-MMU-6803157	Antimicrobial peptides	13/288	30/6788	6.91684e-11	3.74086e-09	2.94876e-09	Lyz2/Camp/Pglyrp1/S100a9/Ltf/Prtn3/S100a8/Lcn2/Elane/Ctsg/Tlr1/Prss2/Try4	13
		NOTCH Signaling	NOTCH_DN.V1_DN	NOTCH_DN.V1_DN	19/423	195/9387	0.00125259	0.0178253	0.0152137	Pglyrp1/Car2/Tubb4b/Orm1/Ctsg/Cd82/Fcnb/Ggt1/Mapk13/Cr2/Ipo8/Tubb6/Dio3/Sh3tc2/Fmnl3/Cd209a/Chil3/Mcpt8/Fat1	19
		Phagosome	mmu04145	Phagosome	14/237	145/5915	0.00188888	0.0398239	0.0382747	Tuba4a/Msr1/Itgb2l/Tuba8/Tubb4b/Mpo/Tfrc/Fcgr2b/Tubb6/Ctsl/Cd209a/Itga5/Itgb5/Ctss	14
		Myeloid Cell Differentiation	GO_MYELOID_CELL_DIFFERENTIATION	GO_MYELOID_CELL_DIFFERENTIATION	28/476	254/12697	3.10075e-07	2.54748e-05	2.28988e-05	Prtn3/Gfi1/Add2/Cebpe/Dmtn/Ocstamp/Klf1/Rhag/Elane/Vegfa/Trim10/Gfi1b/Tal1/Gata1/Sox6/Zfpm1/Myh10/Epb42/Tfrc/Erg/Alas2/Gpc3/Fam20c/Jup/Melk/Csf1/Ifi213/Actn1	28
		Autophagy	CADWELL_ATG16L1_TARGETS_UP	CADWELL_ATG16L1_TARGETS_UP	9/497	80/13820	0.0022486	0.0175941	0.0138283	Ltf/Ctsg/Wdfy1/Ggt1/Cit/1300017J02Rik/Mcpt8/Rsad2/Lhfpl2	9
		Antigen Processing & Presentation	GO_ANTIGEN_PROCESSING_AND_PRESENTATION_OF_PEPTIDE_ANTIGEN	GO_ANTIGEN_PROCESSING_AND_PRESENTATION_OF_PEPTIDE_ANTIGEN	17/476	209/12697	0.00226478	0.0433308	0.0389493	Sptb/Kif22/Ctse/Kif15/Kif2c/Kif11/Kif18b/Racgap1/Kif4/Abcb4/Ctsl/Cenpe/Cd209a/Lgmn/Itga5/Itgb5/Ctss	17
		Mitosis	GO:0000281	mitotic cytokinesis	12/484	66/13557	3.18468e-06	0.000199215	0.000180028	Plk1/Birc5/Nusap1/Myh10/Incenp/Ckap2/Cit/Racgap1/Kif4/Cenpa/Cdt1/Kif20a	12
		HOXA Signaling	TAKEDA_TARGETS_OF_NUP98_HOXA9_FUSION_3D_UP	TAKEDA_TARGETS_OF_NUP98_HOXA9_FUSION_3D_UP	19/497	245/13820	0.0013982	0.0119518	0.00939361	Ptgs1/Ermap/Aldh1a1/Oasl1/Igfbp4/Ctsg/Klf5/Oasl2/Cxcl10/H2afx/Erg/Ifitm1/Oas1g/Ifit2/Col5a1/Cmpk2/Mcpt8/Rsad2/Ifi213	19
		PRC2-EZH2 Targets	PRC2_EZH2_UP.V1_UP	PRC2_EZH2_UP.V1_UP	25/423	222/9387	2.11192e-05	0.000558149	0.000476372	Cebpe/Hbb-bt/Olfml2b/Tacc3/Mcm2/Kif15/Prim1/Ncaph/Cdc25a/Mybl2/Dlgap5/Ets1/Mcm10/Cdc45/Kif4/Prss2/Ezh2/Capn11/Try4/Mxd3/Cdt1/Kntc1/Cenpf/Rfc4/Aurkb	25
Fig. 4l		ID	Description	GeneRatio	BgRatio	pvalue	p.adjust	qvalue	geneID	Count
		GO:0030099	myeloid cell differentiation	33/484	359/13557	6.39611e-07	5.19432e-05	4.69403e-05	Car2/Rhd/Prtn3/Ank1/Mafb/Cebpe/Slc4a1/Dmtn/Ocstamp/Klf1/Rhag/Tesc/Trem2/Vegfa/Hmgb2/Trim10/Gfi1b/Tal1/Gata1/Hmgb3/Sox6/Zfpm1/Epb42/Tfrc/Gas2l1/Hba-a1/Ets1/Alas2/Gpc3/Fam20c/Pabpc4/Csf1/Actn1	33
		GO:0002521	leukocyte differentiation	35/484	482/13557	5.44882e-05	0.00205062	0.00185311	Pglyrp1/Car2/Prtn3/Mafb/Cebpe/Ocstamp/Tesc/Trem2/Vegfa/Adgrg3/Ada/Gfi1b/Tal1/Gata1/Hmgb3/Cd24a/Zfpm1/Tfrc/Cd19/Gpc3/Cr2/Ripk3/Fancd2/Fam20c/Bcl3/Tmem176b/Csf1/Tmem176a/Sox13/Rsad2/Il4ra/Xbp1/5830411N06Rik/Egr1/Il18r1	35
		GO:0021700	developmental maturation	18/484	226/13557	0.00126283	0.0286552	0.0258953	Cd63/Rflnb/Klf1/Vegfa/Tal1/Palm/Epb42/Cdc20/Aurka/Fbxo5/Baiap3/Kif14/Fam20c/Ccnb1/Cdc25b/Ednrb/Bfsp1/Xbp1	18
		GO:0002573	myeloid leukocyte differentiation	16/484	191/13557	0.00137146	0.0309683	0.0279855	Car2/Prtn3/Mafb/Cebpe/Ocstamp/Tesc/Trem2/Vegfa/Gfi1b/Tal1/Gata1/Zfpm1/Tfrc/Gpc3/Fam20c/Csf1	16
		GO:1902105	regulation of leukocyte differentiation	19/484	259/13557	0.0024262	0.04883	0.0441269	Pglyrp1/Car2/Mafb/Ocstamp/Tesc/Trem2/Ada/Gfi1b/Tal1/Hmgb3/Cd24a/Zfpm1/Fancd2/Tmem176b/Csf1/Tmem176a/Sox13/Il4ra/Xbp1	19
		GO:0030851	granulocyte differentiation	5/484	33/13557	0.00589914	0.0985141	0.0890257	Cebpe/Tesc/Gfi1b/Gata1/Zfpm1	5
		GO_MYELOID_LEUKOCYTE_DIFFERENTIATION	GO_MYELOID_LEUKOCYTE_DIFFERENTIATION	15/476	130/12697	0.000104866	0.00357226	0.00321104	Prtn3/Cebpe/Ocstamp/Elane/Vegfa/Tal1/Gata1/Zfpm1/Myh10/Tfrc/Gpc3/Fam20c/Jup/Csf1/Ifi213	15
		GO_MYELOID_CELL_DEVELOPMENT	GO_MYELOID_CELL_DEVELOPMENT	9/476	56/12697	0.000213831	0.00663668	0.00596559	Dmtn/Rhag/Tal1/Gata1/Sox6/Zfpm1/Epb42/Erg/Fam20c	9
		GO_LEUKOCYTE_DIFFERENTIATION	GO_LEUKOCYTE_DIFFERENTIATION	25/476	354/12697	0.00182165	0.0363463	0.032671	Prtn3/Mafb/Cebpe/Ocstamp/Elane/Trem2/Vegfa/Adgrg3/Ada/Tal1/Gata1/Zfpm1/Myh10/Tfrc/Gpc3/Cr2/Ripk3/Fam20c/Bcl3/Jup/Csf1/Rsad2/Egr1/Il18r1/Ifi213	25
		GO_DEVELOPMENTAL_MATURATION	GO_DEVELOPMENTAL_MATURATION	18/476	245/12697	0.00507123	0.0792853	0.0712681	Sptb/Aldh1a1/Cd63/Vegfa/Tyms/Sept5/Tal1/Palm/Epb42/Fbxo5/Fam20c/Pabpc4/Jup/Ccnb1/Cdc25b/Bfsp1/Fat1/Xbp1	18
		ID	Description	GeneRatio	BgRatio	pvalue	p.adjust	qvalue	geneID	Count
		GO:0009617	response to bacterium	33/484	468/13557	0.000154859	0.00551416	0.00498307	Lyz2/Lyz1/Camp/Pglyrp1/Ltf/Gfi1/Cebpe/AA467197/Ly6a/Lcn2/Elane/Trem2/Hmgb2/Mpo/Ctsg/Cxcl9/Tlr1/Cd24a/Cxcl10/Anxa3/Vim/Hba-a1/Ggt1/Gpc3/Fcgr2b/P2rx7/Havcr2/Car5b/Bcl3/Cmpk2/Ednrb/Xbp1/Lrg1	33
		GO:0098542	defense response to other organism	27/484	369/13557	0.000341671	0.011138	0.0100652	Lyz2/Lyz1/Camp/Pglyrp1/Ltf/Cebpe/Lcn2/Elane/Hmgb2/Oasl1/Mpo/Ctsg/Cxcl9/Oasl2/Cxcl10/Anxa3/Ifitm1/Oas1g/Ifnlr1/P2rx7/Ifit2/Havcr2/Bcl3/Rsad2/Il4ra/Nt5c3/Isg20	27
		GO:0042742	defense response to bacterium	15/484	157/13557	0.000499104	0.0145305	0.013131	Lyz2/Lyz1/Camp/Pglyrp1/Ltf/Cebpe/Lcn2/Elane/Hmgb2/Mpo/Ctsg/Anxa3/P2rx7/Havcr2/Bcl3	15
		GO:0050829	defense response to Gram-negative bacterium	7/484	46/13557	0.00113247	0.0260806	0.0235686	Lyz2/Lyz1/Camp/Ltf/Elane/Hmgb2/Ctsg	7
		GO:0050830	defense response to Gram-positive bacterium	8/484	65/13557	0.00210516	0.0435035	0.0393134	Lyz2/Lyz1/Camp/Pglyrp1/Hmgb2/Ctsg/P2rx7/Havcr2	8
		R-MMU-6803157	Antimicrobial peptides	13/288	30/6788	6.91684e-11	3.74086e-09	2.94876e-09	Lyz2/Camp/Pglyrp1/S100a9/Ltf/Prtn3/S100a8/Lcn2/Elane/Ctsg/Tlr1/Prss2/Try4	13
		GO_NEUTROPHIL_MEDIATED_IMMUNITY	GO_NEUTROPHIL_MEDIATED_IMMUNITY	5/476	26/12697	0.00248251	0.0464362	0.0417406	Prtn3/Elane/Ctsg/Anxa3/Mcpt8	5
		GO_CELL_KILLING	GO_CELL_KILLING	8/476	69/12697	0.00413663	0.067705	0.0608588	Camp/Prtn3/Elane/Tubb4b/Ctsg/Slamf7/Tubb6/Mcpt8	8

## Sheet: Figure 5
Fig. 5d	PathwayID	ID	Description	GeneRatio	BgRatio	pvalue	p.adjust	qvalue	geneID	Count			Fig 5f (IRF8 %)		Shp2f/f		9.09	4.4	6.49	3.68	0
	Macrophage Migration	GO:1905517	macrophage migration	10/492	49/13129	1.09864e-05	0.000238798	0.000168346	Cd200/C3ar1/Ccl3/Ednrb/Thbs1/P2rx4/C5ar1/Cd200r1/Ccl2/Cmklr1	10					Shp2f/fLysMCre		13.9	11.2	11.9	14.8	18.2
	Autophagy	GO_POSITIVE_REGULATION_OF_AUTOPHAGY	GO_POSITIVE_REGULATION_OF_AUTOPHAGY	10/481	104/12316	0.00737458	0.0501207	0.0381628	Plk2/Adrb2/Ikbke/Hif1a/Bnip3/Flcn/Pim1/Mitf/Sirt2/Trp53inp2	10			Fig 5f (irf8 MFI)		Shp2f/f		36480	35342	30960	14387
	Myeloid Cell Differentiation	GO:0030099	myeloid cell differentiation	45/492	348/13129	2.74952e-13	7.25498e-11	5.11454e-11	Klf2/Jun/Nfatc1/Tfrc/Mafb/Dcstamp/Trf/Fos/Ocstamp/Zfp36/Ptpn11/Cd4/Zfp36l1/Slc9b2/Scin/Rassf2/Gpr171/Cebpa/Ccl3/Cd109/Tjp2/Csf3r/Actn1/App/C1qc/Itgam/Src/Oscar/Irf8/Hif1a/Vegfa/Pf4/Pirb/Id2/Pabpc4/Fasn/Car2/Dab2/Itgb3/Cebpb/Junb/Tnfsf9/Mitf/Sfxn1/Cd300lf	45					Shp2f/fLysMCre		46739	46106	47936	43026	47656
	TLR Signaling	GO:0002224	toll-like receptor signaling pathway	17/492	96/13129	8.67233e-08	4.14026e-06	2.91876e-06	Tlr8/Tlr7/Wdfy1/Unc93b1/Tnfaip3/Tlr4/Cd300a/Cd36/Hspd1/Tlr1/Pik3ap1/Appl2/Arrb2/Rftn1/Ptpn22/Irak3/Cd300lf	17
	NFkB Targets	MANTOVANI_NFKB_TARGETS_UP	MANTOVANI_NFKB_TARGETS_UP	15/501	62/13392	5.87531e-09	3.21128e-07	2.08331e-07	Vcam1/Nfkbiz/Cxcl3/Spp1/Saa3/Cxcl2/Dusp6/Pld4/Ccl8/Vegfa/C3/Car2/Ccl7/Ccl2/Atp8a1	15			Fig 5f (IFN-γ %)		Shp2f/f		6.45	3.19	2.94	2.78
	Activation	GO:0002274	myeloid leukocyte activation	29/492	182/13129	3.49048e-11	4.78554e-09	3.37366e-09	Jun/Hmox1/Dcstamp/Tlr8/Il4ra/Tlr7/Cd200/Cebpa/C1qa/Fcgr3/Fcgr4/Thbs1/Mmp8/Cd84/App/Itgam/Tlr4/Ptafr/Pirb/Cd300a/Hspd1/C5ar1/Clec4d/Tlr1/Ctsc/Adam9/Tnfsf9/Ndrg1/Cd300lf	29					Shp2f/fLysMCre		6.56	14.8	11.3	12.9
	Antigen Presentation	GO:0019882	antigen processing and presentation	10/492	83/13129	0.00104233	0.0100784	0.00710496	Fcgr2b/March1/Fcgr3/Fgl2/Unc93b1/Thbs1/Hfe/Kdm5d/Ctss/Rftn1	10			Fig 5f (IFN-γ MFI)		Shp2f/f		910	1000	780	721
	Phagocytosis	GO:0006909	phagocytosis	23/492	180/13129	2.62523e-07	1.13203e-05	7.98044e-06	Fcgr2b/Pld4/Fcgr3/Itgav/Thbs1/Gas6/Tlr4/Cnn2/Irf8/Pecam1/Cd300a/Mertk/C3/Cd36/Itgb3/Ccl2/Abca1/Il2rb/Bin2/P2rx7/Appl2/Cd300lf/Hck	23					Shp2f/fLysMCre		1096	1087	1150	1699
	Chemokine Activity	GO:0008009	chemokine activity	10/487	30/13041	7.3746e-08	3.14158e-05	2.6238e-05	Ppbp/Cxcl3/Ccl6/Ccl4/Cxcl2/Ccl3/Ccl8/Pf4/Ccl7/Ccl2	10
	Cytokine Activity	GO:0005125	cytokine activity	18/487	115/13041	2.42043e-07	5.15552e-05	4.30582e-05	Ppbp/Cxcl3/Spp1/Ccl6/Ccl4/Cxcl2/Ccl3/Ccl8/Vegfa/Pf4/Areg/Il1a/Osm/Ccl7/Gdf15/Ccl2/Tnfsf9/Tnfsf14	18			Fig 5f (CD86 %)		Shp2f/f		27.7	7.21	30.1	10.8
	Cell Killing	GO:0001906	cell killing	13/492	127/13129	0.000948245	0.00943058	0.00664828	Arg1/Nos2/Ccr5/Lamp1/Fcgr3/Ctsh/Pf4/C3/Hsp90ab1/Ctsc/Ccl2/P2rx7/Arrb2	13					Shp2f/fLysMCre		33.9	34.6	41.4	39.9
	Cellular Response to IL-1	GO:0071347	cellular response to interleukin-1	11/492	65/13129	2.61973e-05	0.000503875	0.000355216	Egr1/Saa3/Ccl6/Ccl4/Ccl3/Ccl8/Il1a/Ccl7/Cebpb/Ccl2/Irak3	11			Fig 5f (CD86 MFI)		Shp2f/f		3933	2270	4300	2499
	Classical M1 vs. Alternative M2 Macrophage Activation (UP-regulation)	GSE5099_CLASSICAL_M1_VS_ALTERNATIVE_M2_MACROPHAGE_UP	GSE5099_CLASSICAL_M1_VS_ALTERNATIVE_M2_MACROPHAGE_UP	18/500	282/13381	0.0191997	0.0517839	0.029006	Il4ra/Rassf2/Maf/Arid5a/Lipa/Rgs1/Btg1/Pabpc4/Col27a1/Ifi207/Eef1g/Ctsl/Cd200r1/Rpl12/Atp8a1/S1pr1/Litaf/Gnl3	18					Shp2f/fLysMCre		4685	4678	5061	5994
													Fig 5f (IL-10%)		Shp2f/f		6.42	0	1.06	0
															Shp2f/fLysMCre		4.92	5.63	5.88	13.2	6.45
Fig. 5e	ID	Description	GeneRatio	BgRatio	pvalue	p.adjust	qvalue	geneID	Count				Fig 5f (IL-10 MFI)		Shp2f/f		990	643	568	622
	GO:0002573	myeloid leukocyte differentiation	33/492	195/13129	2.60709e-13	7.25498e-11	5.11454e-11	Jun/Nfatc1/Tfrc/Mafb/Dcstamp/Trf/Fos/Ocstamp/Cd4/Zfp36l1/Slc9b2/Rassf2/Cebpa/Ccl3/Cd109/Tjp2/App/C1qc/Itgam/Src/Oscar/Vegfa/Pf4/Pirb/Id2/Fasn/Car2/Itgb3/Cebpb/Junb/Tnfsf9/Mitf/Cd300lf	33						Shp2f/fLysMCre		838	811	7536	1231	4496
	GO:0030099	myeloid cell differentiation	45/492	348/13129	2.74952e-13	7.25498e-11	5.11454e-11	Klf2/Jun/Nfatc1/Tfrc/Mafb/Dcstamp/Trf/Fos/Ocstamp/Zfp36/Ptpn11/Cd4/Zfp36l1/Slc9b2/Scin/Rassf2/Gpr171/Cebpa/Ccl3/Cd109/Tjp2/Csf3r/Actn1/App/C1qc/Itgam/Src/Oscar/Irf8/Hif1a/Vegfa/Pf4/Pirb/Id2/Pabpc4/Fasn/Car2/Dab2/Itgb3/Cebpb/Junb/Tnfsf9/Mitf/Sfxn1/Cd300lf	45
	GO:0002521	leukocyte differentiation	52/492	472/13129	2.15372e-12	3.72056e-10	2.62288e-10	Jun/Nfatc1/Tfrc/Mafb/Dcstamp/Trf/Fos/Ocstamp/Il4ra/Tmem176a/Cd4/Egr1/Nfkbiz/Zfp36l1/Slc9b2/Tmem176b/Rassf2/Cebpa/Ccl3/Cd109/Tjp2/Fgl2/App/C1qc/Tnfaip3/Gas6/Itgam/Src/Oscar/Vegfa/Pf4/Pirb/Mertk/Id2/Fasn/Prdm1/Car2/Clec4d/Pou2f2/Itgb3/Cebpb/Ptger4/Junb/Vsir/Wwp1/Tnfsf9/Mitf/Cd83/Ptpn22/Cd300lf/Clec4e/Lyl1	52
	ID	Description	GeneRatio	BgRatio	pvalue	p.adjust	qvalue	geneID	Count
	GO:0002694	regulation of leukocyte activation	53/492	450/13129	8.85276e-14	2.95848e-11	2.08564e-11	Hmox1/Arg1/Tfrc/Vcam1/Cd38/Il4ra/Cd4/Nfkbiz/Zfp36l1/Fcgr2b/Lamp1/Cd200/Cebpa/Arg2/C1qa/Cd22/Nsd2/Fgl2/Thbs1/Mmp8/Cd84/App/Tnfaip3/Gas6/Itgam/Tlr4/Cd274/Ptafr/Cd300a/Hfe/Slamf7/Mertk/Id2/Hspd1/Tnfrsf1b/C5ar1/Prdm1/Clec4d/Cdkn1a/Igf1/Cebpb/Ctsc/Vsir/Irs2/Ccl2/Cd276/Tnfsf9/Cd83/Tnfsf14/Tnfaip8l2/Ptpn22/Vav3/Cd300lf	53
	GO:0002274	myeloid leukocyte activation	29/492	182/13129	3.49048e-11	4.78554e-09	3.37366e-09	Jun/Hmox1/Dcstamp/Tlr8/Il4ra/Tlr7/Cd200/Cebpa/C1qa/Fcgr3/Fcgr4/Thbs1/Mmp8/Cd84/App/Itgam/Tlr4/Ptafr/Pirb/Cd300a/Hspd1/C5ar1/Clec4d/Tlr1/Ctsc/Adam9/Tnfsf9/Ndrg1/Cd300lf	29
	ID	Description	GeneRatio	BgRatio	pvalue	p.adjust	qvalue	geneID	Count
	GO:0006909	phagocytosis	23/492	180/13129	2.62523e-07	1.13203e-05	7.98044e-06	Fcgr2b/Pld4/Fcgr3/Itgav/Thbs1/Gas6/Tlr4/Cnn2/Irf8/Pecam1/Cd300a/Mertk/C3/Cd36/Itgb3/Ccl2/Abca1/Il2rb/Bin2/P2rx7/Appl2/Cd300lf/Hck	23
	GO:0050764	regulation of phagocytosis	14/492	89/13129	5.1759e-06	0.000125798	8.86837e-05	Fcgr2b/Fcgr3/Itgav/Gas6/Cnn2/Cd300a/Mertk/C3/Cd36/Ccl2/Il2rb/Appl2/Cd300lf/Hck	14
	GO:0006911	phagocytosis, engulfment	9/492	50/13129	8.61892e-05	0.00139231	0.000981534	Fcgr2b/Fcgr3/Thbs1/Cd300a/C3/Cd36/Abca1/Bin2/Appl2	9
	GO:0050765	negative regulation of phagocytosis	4/492	21/13129	0.00701823	0.0411024	0.028976	Fcgr2b/Cnn2/Cd300a/Cd300lf	4
	ID	Description	GeneRatio	BgRatio	pvalue	p.adjust	qvalue	geneID	Count
	GO:0002224	toll-like receptor signaling pathway	17/492	96/13129	8.67233e-08	4.14026e-06	2.91876e-06	Tlr8/Tlr7/Wdfy1/Unc93b1/Tnfaip3/Tlr4/Cd300a/Cd36/Hspd1/Tlr1/Pik3ap1/Appl2/Arrb2/Rftn1/Ptpn22/Irak3/Cd300lf	17
	GO:0034121	regulation of toll-like receptor signaling pathway	11/492	61/13129	1.40096e-05	0.000299638	0.000211236	Wdfy1/Tnfaip3/Cd300a/Cd36/Tlr1/Pik3ap1/Appl2/Arrb2/Ptpn22/Irak3/Cd300lf	11
	mmu04620	Toll-like receptor signaling pathway	13/303	86/5724	0.000521551	0.010282	0.00870559	Jun/Ctsk/Fos/Tlr8/Spp1/Tlr7/Ccl4/Ccl3/Map3k8/Ikbke/Tlr4/Map2k3/Tlr1	13
Fig. 5h	PathwayID	ID	Description	GeneRatio	BgRatio	pvalue	p.adjust	qvalue	geneID	Count
	Interleukin-6 Production	GO:0032635	interleukin-6 production	30/492	134/13129	1.3372e-15	1.19167e-12	8.40089e-13	Klf2/Nos2/Tlr8/Ptpn11/Ccr5/Tlr7/Cd200/Arid5a/Lpl/Unc93b1/Mmp8/Cd84/App/Tnfaip3/Cd300ld/Gas6/Tlr4/Ptafr/Cd36/Il1a/Hspd1/Cebpb/Tlr1/Cd200r1/Tnfsf9/Ncl/P2rx7/Arrb2/Ptpn22/Irak3	30
	Interleukin-1 Production	GO:0032612	interleukin-1 production	17/492	88/13129	2.25163e-08	1.33772e-06	9.43052e-07	Tlr8/Acp5/Egr1/Ccr5/Lpl/Ccl3/Arg2/App/Tnfaip3/Gas6/Tlr4/Cd36/Igf1/Ptger4/Abca1/P2rx7/Arrb2	17
	Interleukin-10 Production	GO:0032613	interleukin-10 production	10/492	48/13129	9.04351e-06	0.000203175	0.000143232	Fcgr2b/Tnfrsf9/Mmp8/Cd84/Tlr4/Cd274/Hspd1/Ptger4/Vsir/Cd83	10
	Regulation of interleukin-10 production	GO:0032653	regulation of interleukin-10 production	10/492	44/13129	3.92531e-06	0.000103392	7.28885e-05	Fcgr2b/Tnfrsf9/Mmp8/Cd84/Tlr4/Cd274/Hspd1/Ptger4/Vsir/Cd83	10
	Positive Regulation Of Interferon-Gamma Production	GO:0032729	positive regulation of interferon-gamma production	9/492	66/13129	0.000749169	0.007901	0.00556996	Tlr8/Tlr7/Arid5a/Tlr4/Irf8/Hspd1/Cd276/Tnfsf9/Ptpn22	9
	Interleukin-17 Production	GO:0032620	interleukin-17 production	6/492	31/13129	0.000889591	0.00913386	0.0064391	Arid5a/Arg2/Tlr4/Osm/Vsir/Rftn1	6
	Type I Interferon Production	GO:0032606	type I interferon production	8/492	81/13129	0.0107797	0.0571883	0.040316	Tlr8/Ptpn11/Tlr7/Mmp12/Tlr4/G3bp1/Hspd1/Ptpn22	8
Fig. 5i	PathwayID	ID	Description	GeneRatio	BgRatio	pvalue	p.adjust	qvalue	geneID	Count
	L-Amino Acid Transmembrane Transporter Activity	GO:0015179	L-amino acid transmembrane transporter activity	7/487	36/13041	0.000315746	0.00896719	0.00748928	Slc1a5/Slc7a1/Slc13a3/Slc7a5/Slc43a2/Slc36a1/Sfxn1	7
	Phospholipid Binding	GO:0005543	phospholipid binding	25/487	331/13041	0.000673689	0.0151048	0.0126153	Wdfy1/Apoe/Thbs1/Rufy4/Gas6/Ptafr/Sdcbp/Cd300a/Racgap1/Ap2a2/Psap/Pla2g7/Snx18/Myo1b/Dab2/Arap1/Agap1/Gltp/Pitpnc1/Fgd2/Picalm/Npm1/Bin2/Appl2/Cd300lf	25
	Amino Acid Transmembrane Transporter Activity	GO:0015171	amino acid transmembrane transporter activity	7/487	49/13041	0.00213925	0.0327229	0.0273297	Slc1a5/Slc7a1/Slc13a3/Slc7a5/Slc43a2/Slc36a1/Sfxn1	7
	Iron Ion Transmembrane Transporter Activity	GO:0005381	iron ion transmembrane transporter activity	3/487	9/13041	0.00367387	0.0481559	0.0402192	Tfrc/Trf/Slc40a1	3
	Neutral Amino Acid Transmembrane Transporter Activity	GO:0015175	neutral amino acid transmembrane transporter activity	4/487	20/13041	0.00577999	0.0703508	0.058756	Slc1a5/Slc43a2/Slc36a1/Sfxn1	4
	Ferrous Iron Binding	GO:0008198	ferrous iron binding	4/487	21/13041	0.00693269	0.0831923	0.0694811	Trf/Acp5/Ftl1/Fth1	4
	Lipid Transport	GO:0006869	lipid transport	27/492	233/13129	1.84662e-07	8.16023e-06	5.75272e-06	Lipg/Nos2/Ptpn11/Spp1/Apoe/Plin2/Itgav/Thbs1/Cd36/Il1a/Eprs/Psap/Osbpl3/Dab2/Osbpl11/Kcnn4/Itgb3/Gltp/Pitpnc1/Irs2/Abcb4/Spns2/Soat1/Abcc3/Atp8a1/Abca1/P2rx7	27
	Regulation Of Lipid Transport	GO:0032368	regulation of lipid transport	15/492	82/13129	3.21816e-07	1.3036e-05	9.18998e-06	Lipg/Ptpn11/Spp1/Apoe/Itgav/Thbs1/Il1a/Eprs/Dab2/Itgb3/Irs2/Abcb4/Atp8a1/Abca1/P2rx7	15
	Lipid Storage	GO:0019915	lipid storage	11/492	55/13129	4.91264e-06	0.000121611	8.57318e-05	Apoe/Plin2/Lpl/Ikbke/Itgav/C3/Cd36/Osbpl11/Itgb3/Soat1/Enpp1	11
	Response To Nutrient Levels	GO:0031667	response to nutrient levels	26/492	277/13129	1.60195e-05	0.000332002	0.000234051	Atf3/Jun/Arsb/Zfp36/Slc2a1/Glul/Adrb2/Spp1/Apoe/Lpl/Mybbp1a/Cad/Gas6/Hfe/P2rx4/Nfe2l2/Cdkn1a/Pim1/Plec/Gdf15/F7/Sirt2/P2rx7/Appl2/Xpr1/Slc8a1	26
	Positive Regulation Of Lipid Storage	GO:0010884	positive regulation of lipid storage	5/492	15/13129	0.000159155	0.00229794	0.00161998	Lpl/Ikbke/C3/Cd36/Osbpl11	5
	Fatty Acid Transport	GO:0015908	fatty acid transport	9/492	62/13129	0.000468677	0.00553204	0.00389992	Nos2/Apoe/Plin2/Thbs1/Cd36/Il1a/Eprs/Irs2/P2rx7	9
	Hexose Transmembrane Transport	GO:0008645	hexose transmembrane transport	10/492	82/13129	0.00094777	0.00943058	0.00664828	Ptpn11/Slc2a1/Rnasel/Fabp5/C3/Nfe2l2/Igf1/Irs2/Enpp1/Appl2	10
	Glucose Transmembrane Transport	GO:1904659	glucose transmembrane transport	10/492	82/13129	0.00094777	0.00943058	0.00664828	Ptpn11/Slc2a1/Rnasel/Fabp5/C3/Nfe2l2/Igf1/Irs2/Enpp1/Appl2	10
	Regulation Of Glucose Transmembrane Transport	GO:0010827	regulation of glucose transmembrane transport	9/492	69/13129	0.00103885	0.0100784	0.00710496	Ptpn11/Rnasel/Fabp5/C3/Nfe2l2/Igf1/Irs2/Enpp1/Appl2	9
	Monosaccharide Transmembrane Transport	GO:0015749	monosaccharide transmembrane transport	10/492	83/13129	0.00104233	0.0100784	0.00710496	Ptpn11/Slc2a1/Rnasel/Fabp5/C3/Nfe2l2/Igf1/Irs2/Enpp1/Appl2	10
	Regulation Of Purine Nucleotide Metabolic Process	GO:1900542	regulation of purine nucleotide metabolic process	10/492	83/13129	0.00104233	0.0100784	0.00710496	Nos2/Ier3/Ddit4/Shmt2/Hif1a/Flcn/Entpd1/Igf1/Cdk1/P2rx7	10
	Monocarboxylic Acid Transport	GO:0015718	monocarboxylic acid transport	11/492	98/13129	0.00108021	0.0101867	0.00718131	Nos2/Apoe/Plin2/Thbs1/Cd36/Il1a/Eprs/Irs2/Abcb4/Abcc3/P2rx7	11
	Carbohydrate Transmembrane Transport	GO:0034219	carbohydrate transmembrane transport	10/492	84/13129	0.00114448	0.0106798	0.00752892	Ptpn11/Slc2a1/Rnasel/Fabp5/C3/Nfe2l2/Igf1/Irs2/Enpp1/Appl2	10
	Regulation Of ATP Metabolic Process	GO:1903578	regulation of ATP metabolic process	9/492	75/13129	0.00188918	0.0157814	0.0111254	Ier3/Ddit4/Shmt2/Hif1a/Flcn/Entpd1/Igf1/Cdk1/P2rx7	9
	Regulation Of ATP Biosynthetic Process	GO:2001169	regulation of ATP biosynthetic process	7/492	49/13129	0.00218225	0.0177063	0.0124824	Ier3/Ddit4/Hif1a/Flcn/Entpd1/Igf1/P2rx7	7
	Amino Acid Transport	GO:0006865	amino acid transport	11/492	107/13129	0.00221083	0.0179111	0.0126268	Arg1/Slc1a5/Arg2/Slc7a1/Slc13a3/Slc7a5/Rgs2/Slc43a2/Slc36a1/P2rx7/Sfxn1	11
	Regulation Of Glucose Import	GO:0046324	regulation of glucose import	7/492	53/13129	0.00344412	0.0248525	0.0175203	Ptpn11/Rnasel/Nfe2l2/Igf1/Irs2/Enpp1/Appl2	7
	Arginine Catabolic Process	GO:0006527	arginine catabolic process	3/492	10/13129	0.0051543	0.0328096	0.0231297	Arg1/Nos2/Arg2	3
	Arginine Transport	GO:0015809	arginine transport	3/492	10/13129	0.0051543	0.0328096	0.0231297	Arg1/Arg2/Slc7a1	3
	Positive Regulation Of Glucose Import	GO:0046326	positive regulation of glucose import	5/492	31/13129	0.00549186	0.034466	0.0242975	Ptpn11/Rnasel/Nfe2l2/Igf1/Irs2	5
	Regulation Of Glycogen Biosynthetic Process	GO:0005979	regulation of glycogen biosynthetic process	4/492	24/13129	0.0114056	0.0592095	0.0417409	Ppp1r3b/Igf1/Irs2/Enpp1	4
	Positive Regulation Of Cholesterol Storage	GO:0010886	positive regulation of cholesterol storage	2/492	6/13129	0.0190169	0.0800027	0.0563995	Lpl/Cd36	2
	Cholesterol Metabolism	mmu04979	Cholesterol metabolism	8/303	35/5724	0.000376924	0.00806844	0.00683141	Lipg/Apoe/Lpl/Lipa/Nceh1/Cd36/Soat1/Abca1	8

## Sheet: Figure 6
Fig 6a						MC-17
	D0		0	0	0	0	0	0		0	0		MC-17 + Shp2f/fLysMCre Neutrophils								MC-17 + Shp2f/fLysMCre Monocytes
	D10		80.2395	90.2385	102.239	82.2496	102.294	98.2385		70.2485	80.2845	0	0	0	0	0		0	0	0	0	0	0	0
	D13		622.587	580.499	499.598	602.295	574.295	702.305		500.295	800.395	90.2845	30.2848	10.2949	99.2948	80.023		100.719	120	92.1404	45.9704	103.344	0	0
	D16		1074.98	799.081	1204.08	1212.69	667.684	1115.36		1867.71	1463.53	700.396	540.35	560.305	518.938	640.498		248.395	294.295	205.295	332.495	500.395	0	0
												1740.6	672.023	463.048	582.982	1906.88		100.719	442.904	578.14	745.97	603.344	0	0
Fig 6b		MC-17			0.844	1.246	0.583	1.213	0.969	0.509	1.5
		MC-17 + Shp2f/fLysMCre Neutrophils			0.944	1.031	0.855	0.912	1.398	1.143	1.462
		MC-17 + Shp2f/fLysMCre Monocytes			0.065	1.003	0.08	0.743	0.8	0
Fig 6c					MC-17				Shp2f/fLysMCre
	CMP-FLT3+CD115low			0.21	0.21	0.25		0.16	0.24	0.18
	CMP-FLT3-			3.45	2.7	4.3		2.13	3.35	2.84
	MDP			0.26	0.26	0.28		0.13	0.24	0.2
	GMP			1.71	1.48	1.78		1.56	2.35	1.64
	GP			4.37	3.54	3.74		4.86	4.92	3.48
	MP+cMoP			3.07	2.92	4.06		3.25	4.21	3.12
Fig 6d					Shp2f/f				Shp2f/fLysMCre
	CD45+CD11b+			64.9	67.7	69.1		70.8	72	57.9
	CD11b+Ly6C+			13.3	11.3	13.2		12.8	15	11.2
	CD11b+Ly6G+			39.9	46.4	45.6		42.2	43.3	36.4

## Sheet: Figure 7
Fig 7b (HOXA)		Shp2f/f		1	1	1
		Shp2f/fLysMCre		5.22	4.2	4.58
Fig 7b (IRF8)		Shp2f/f		1	1	1
		Shp2f/fLysMCre		1.93	2.4	1.81
Fig 7b (Shp2)		Shp2f/f		1	1	1
		Shp2f/fLysMCre		0.054	0.047	0.06
Fig 7c (Lin-/PD1+)		untreated		427	425	448
		GM-CSF + IL-3		731	747	879	781	692
Fig 7c (Lin-/PDL1+)		untreated		105	97.1	95.8	95.4	98.6
		GM-CSF + IL-3		458	517	511	453	588
Fig 7c (Lin+/PD1+)		untreated		423	561	580	536	551
		GM-CSF + IL-3		867	1022	937	885	830
Fig 7c (Lin+/PDL1+)		untreated		116	153	181	383	200
		GM-CSF + IL-3		1790	1080	947	989	899
Fig 7e (pPD1)		0		1	1	1
		5		1.44	1.55	1.76
		15		1.32	1.64	1.75
Fig 7e (SHP-2)		0		1	1	1
		5		3.34	2.97	2.27
		15		3	3.4	2.42
Fig 7e (GMCSFR)		0		1	1	1
		5		2.98	3.22	3.26
		15		1.54	1.71	1.61
Fig 7e (Lyn)		0		1	1	1
		5		1.68	1.45	1.5
		15		1.61	1.64	1.45
Fig 7g (HOXA)		Pdcd1f/f		1	1	1
		Pdcd1f/fLysMCre		3.98	4.64	3.82
Fig 7g (IRF8)		Pdcd1f/f		1	1	1
		Pdcd1f/fLysMCre		2.83	3.09	3.27

## Sheet: Figure 8
Fig 8a							MC-17									MC-17 +WT monocytes									MC-17 Pdcd1f/fLysMCre Monocytes
	D0		0	0	0	0	0	0	0	0	0		0	0	0	0	0	0	0	0		0	0	0	0	0	0	0
	D10		164.041	107.553	87.4604	126.031	89.32	101.588	88.6163	76.4557	0		134.278	73.306	111.831	67.5815	136.445	124.722	0	0		98.4316	0	61.816	90.05	100.719	0	0
	D13		415.265	745.204	886.99	919.313	583.183	727.224	731.53	819.282	822.751		969.531	285.91	891.252	750.803	695.08	597.022	519.143	777.368		457.759	0	507.045	428.721	422.057	268.363	80.1243
	D16		575.593	934.983	1105.21	990.507	1025.71	1859.79	1829.8	670.383	1915.15		1291.24	1195.16	361.434	820.425	2484.03	1359.77	1457.84	1217.49		159.969	624.542	457.69	618.134	160.118	406.748	290.612
Fig 8b		MC-17			1.084	1.031	0.992	1.296	1.179	1.124	1.301	1.517	0.961
		MC-17 +WT monocytes			0.961	0.643	0.536	1.038	1.611	1.219	1.317	0.999
		MC-17 Pdcd1f/fLysMCre Monocytes			0.045	0.289	0.932	0.651	0.045	0.912	0.193	0.624	0.966
Fiig. 8f		PathwayID	ID	Description	GeneRatio	BgRatio	pvalue	p.adjust	qvalue	geneID	Count
		Cytokine Activity	GO:0005125	cytokine activity	17/482	109/12532	8.24181e-07	9.14841e-05	7.60973e-05	Gdf3/Cxcl3/Ppbp/Tgfb2/Il1rn/Ccl5/Il1a/Cxcl9/Tgfb3/Inhba/Kitl/Ccl8/Il1b/Lif/Cxcl13/Il10/Csf3	17
		Chemokine Activity	GO:0008009	chemokine activity	6/482	31/12532	0.00101754	0.0268519	0.0223357	Cxcl3/Ppbp/Ccl5/Cxcl9/Ccl8/Cxcl13	6
		Scavenger Receptor Activity	GO:0005044	scavenger receptor activity	5/482	30/12532	0.00529777	0.0674814	0.0561317	Cd163/Cd36/Stab1/Scarf1/Scarb2	5
		Response To Bacterium	GO:0009617	response to bacterium	48/488	433/12626	3.69523e-11	6.55192e-08	4.89655e-08	Lyz1/Lyz2/Saa3/Fkbp5/Cxcl3/Ppbp/Il1rn/Cd36/Trf/Ccl5/Clec4e/Pmp22/Cxcl9/Cd80/Ly6a/Stab1/Ly86/F2r/Fcgr4/Ptpn22/Ptafr/Ptgs2/Cnr2/Ifi205/Slpi/Malt1/Fam20a/Plscr1/Cd180/Il1b/Jun/Mt2/Fabp4/Pycard/Cxcl13/Vim/Ifit1/H2-M3/Tnip3/Iigp1/Itgav/Resf1/Arid5a/Mrc1/Slfn2/Trem2/Klhl6/Il10	48
		Chemotaxis	GO:0006935	chemotaxis	47/488	419/12626	3.97787e-11	6.55192e-08	4.89655e-08	Saa3/Jaml/Cxcl3/Ppbp/Tgfb2/Il1rn/Met/Nrp1/Ccl5/Ptprm/Cxcl9/Fcgr3/Vcam1/Hbegf/Plxnd1/F7/Flrt3/Alcam/Gas6/Ptafr/Csf3r/Cnr2/Sema4d/Egr3/Ccl8/Cdk5r1/Sell/Tiam1/Il1b/Nectin1/Nrp2/Cxcl13/Lpar1/Notch1/Cxcr4/Foxp1/Mtus1/Itgav/Evl/Flrt2/Itgb3/Sema3d/Trem2/Bst1/Pgf/Csf1r/Eng	47
		Regulation Of Cell Activation	GO:0050865	regulation of cell activation	49/488	460/12626	9.45997e-11	9.57162e-08	7.15331e-08	Cd200/Mertk/Il7r/Il4ra/Ccl5/Hfe/Cd80/Cd38/Apoe/Vcam1/Pdpn/Il1rl2/Cd81/Cd300a/Mmp8/Ptpre/Ctla2a/Lat/Ptpn22/Gas6/Cd300lf/Ptafr/Icosl/Cnr2/Ceacam1/Cd44/Malt1/C1qa/Egr3/Cd22/Plscr1/Tnfaip8l2/Il1b/Pycard/Zbtb16/Adrb2/Rasgrp1/Emilin1/H2-M3/Lrrk2/Rps6ka1/Cd9/Mfhas1/Slc7a2/Trem2/Lmo4/Bst1/Igf1/Il10	49
		Protein Secretion	GO:0009306	protein secretion	46/488	452/12626	1.64445e-09	5.63608e-07	4.2121e-07	Cd200/Tgfb2/Il1rn/Cd36/Il4ra/Ccl5/Il1a/Clec4e/Cd38/Apoe/Tlr8/Tgfb3/Glul/Cpt1a/Cacna1d/Cd300c2/Ang/Scamp5/Mmp8/F2r/Ucp2/Ptpn22/Gas6/Ceacam1/Clec5a/Cd22/Sox4/Tiam1/Il1b/Mmp13/Pycard/Nlrp1b/Rasgrp1/Notch1/Foxp1/Myom1/Lrrk2/Itgav/Rab11fip1/Arid5a/Trem2/Csf1r/Igf1/Rest/Stxbp3/Il10	46
		Regulation Of Inflammatory Response	GO:0050727	regulation of inflammatory response	33/488	279/12626	9.80867e-09	2.40973e-06	1.80091e-06	Cd200/Ccl5/Cfh/Pmp22/Fcgr3/Apoe/Il1rl2/Cd81/Mmp8/Ctla2a/Cd55/Ptgs2/Cnr2/Cd44/C1qa/Calcrl/Tnfaip8l2/Il1b/Gprc5b/Fabp4/Pycard/Siglece/Nt5e/Tmem173/Adrb2/Lrrk2/Chid1/Mfhas1/Slc7a2/Trem2/Bst1/Igf1/Il10	33
		Wound Healing	GO:0042060	wound healing	32/488	265/12626	9.97521e-09	2.40973e-06	1.80091e-06	Jaml/Serpinb2/Slc7a11/F13a1/Tgfb2/Mertk/Cd36/Il1a/Apoe/Pdpn/Hbegf/Cd81/F7/Ptgfrn/Pecam1/Cd109/F2r/Gas6/Ceacam1/Cd44/Pik3cb/Adrb2/Tnfrsf12a/Cxcr4/Evl/Cd9/Itgb3/Sdc1/Pros1/Igf1/Eng/Stxbp3	32
		Regulation Of Leukocyte Activation	GO:0002694	regulation of leukocyte activation	42/488	428/12626	2.53053e-08	4.81832e-06	3.60095e-06	Cd200/Mertk/Il7r/Il4ra/Ccl5/Hfe/Cd80/Cd38/Vcam1/Il1rl2/Cd81/Cd300a/Mmp8/Ptpre/Ctla2a/Lat/Ptpn22/Gas6/Cd300lf/Ptafr/Icosl/Cnr2/Ceacam1/Cd44/Malt1/C1qa/Egr3/Cd22/Plscr1/Tnfaip8l2/Il1b/Pycard/Zbtb16/Rasgrp1/H2-M3/Lrrk2/Mfhas1/Slc7a2/Trem2/Bst1/Igf1/Il10	42
		Activation Of Immune Response	GO:0002253	activation of immune response	31/488	320/12626	2.37555e-06	0.000169621	0.000126765	Wdfy1/C4b/Cd36/Clec4e/Cfh/Cd38/Fcrl5/Tlr8/Cd81/Cd300a/Cfb/Cd55/Ptpn22/C1qc/Cd300lf/Icosl/Ifi205/Malt1/C1qb/C1qa/Cd22/Plscr1/Zc3hav1/Il1b/Rftn1/Themis2/Pycard/Tmem173/Tnip3/Mfhas1/Klhl6	31
		Myeloid Cell Differentiation	GO:0030099	myeloid cell differentiation	32/488	338/12626	2.67331e-06	0.000188267	0.000140701	Gpr171/Trf/Ccl5/Scin/Inhba/Cd81/Kitl/Cd109/Rassf2/C1qc/Cd300lf/Csf3r/Ceacam1/Dcstamp/Clec5a/Plscr1/Flvcr1/Jun/Lif/Tjp2/Zbtb16/Batf/Pik3r1/Itgb3/Mfhas1/Hspa9/Rps14/Mafb/Trem2/Csf1r/Nme2/Csf3	32
		Leukocyte Mediated Immunity	GO:0002443	leukocyte mediated immunity	26/488	280/12626	3.25046e-05	0.0012954	0.000968109	C4b/Kdm5d/Il7r/Il4ra/Hfe/Fcgr3/Cd81/Cd300a/Cd55/Ctsh/Lat/C1qc/Ptafr/Icosl/Ceacam1/Malt1/C1qb/C1qa/Sh2d1b1/Il1b/Rftn1/Rasgrp1/Batf/H2-M3/Stx11/Arid5a	26
		Regulation Of Macrophage Activation	GO:0043030	regulation of macrophage activation	9/488	44/12626	3.78771e-05	0.0014752	0.00110248	Cd200/Il4ra/Mmp8/C1qa/Lrrk2/Mfhas1/Slc7a2/Trem2/Il10	9
		Phagocytosis	GO:0006909	phagocytosis	18/488	178/12626	0.000183247	0.00490664	0.00366696	Mertk/Met/Cd36/Fcgr3/Cd300a/Pecam1/Gas6/Cd300lf/Cd302/Il1b/Pycard/Siglece/Itgav/Itgb3/Rac3/Sirpb1a/Trem2/Pros1	18
		Dendritic Cell Differentiation	GO:0097028	dendritic cell differentiation	6/488	31/12626	0.00104391	0.0156938	0.0117287	Tmem176b/Tmem176a/Dcstamp/Batf/H2-M3/Trem2	6
		Cell Killing	GO:0001906	cell killing	11/488	119/12626	0.00631592	0.0472637	0.0353223	Il7r/Cfh/Fcgr3/Cd55/Ctsh/Ceacam1/Sh2d1b1/Rasgrp1/H2-M3/Stx11/Bcl2l11	11
		Response To Interferon-Alpha	GO:0035455	response to interferon-alpha	4/488	22/12626	0.00926534	0.0627161	0.0468706	Ifitm1/Gas6/Plscr1/Ifit1	4
		Response To Interferon-Beta	GO:0035456	response to interferon-beta	6/488	54/12626	0.0173805	0.0903468	0.0675203	Ifitm1/Ifi205/Plscr1/Tmem173/Ifit1/Iigp1	6
		Dendritic Cell Maturation	LINDSTEDT_DENDRITIC_CELL_MATURATION_A	LINDSTEDT_DENDRITIC_CELL_MATURATION_A	15/494	85/12881	6.99838e-07	5.54545e-05	4.2855e-05	Fkbp5/Cxcl3/Slc7a11/Il1rn/Il7r/Ccl5/Inhba/Gpr137b/Scarf1/Txnrd1/Cd44/Malt1/Ccl8/Il1b/Slc7a5	15
		Macrophages Classical M1 vs Alternative M2	COATES_MACROPHAGE_M1_VS_M2_UP	COATES_MACROPHAGE_M1_VS_M2_UP	11/494	106/12881	0.00245324	0.0236562	0.0182814	Abca9/Lyplal1/Mertk/Slco2b1/Cfh/Arsb/Fgd2/P2ry13/Rapsn/Cxcr4/Tifab	11
		Leukocyte Migration	GO_LEUKOCYTE_MIGRATION	GO_LEUKOCYTE_MIGRATION	38/473	272/11834	1.26741e-11	2.79209e-08	2.26332e-08	Saa3/Jaml/Cxcl3/Slc7a11/Ppbp/Tgfb2/Mertk/Ccl5/Olr1/Vcam1/Myo1d/Pecam1/Gas6/Csf3r/Ceacam1/Cd44/Ccl8/Folr2/Adgre4/Sell/Il1b/Itgax/Slc7a5/Pik3cb/Nlrp1b/Cxcl13/Col1a2/Cxcr4/Itgav/F11r/Pik3r1/Itgb3/Rac3/Sirpb1a/Csf1r/Pros1/Atp1b3/Il10	38
		PathwayID	ID	Description	GeneRatio	BgRatio	pvalue	p.adjust	qvalue	geneID	Count
		Phospholipase Activity	GO:0004620	phospholipase activity	8/482	61/12532	0.00221694	0.0382792	0.031841	Gdpd3/Lipg/Ccl5/Tmem8/Ddhd1/Pnpla7/Pla2g15/Abhd4	8
		Transmembrane Receptor Protein Tyrosine Kinase Activity	GO:0004714	transmembrane receptor protein tyrosine kinase activity	6/482	38/12532	0.00303986	0.0492077	0.0409314	Mertk/Met/Nrp1/Nrp2/Igf1r/Csf1r	6
		ERK1 and ERK2 Cascade	GO:0070371	ERK1 and ERK2 cascade	33/488	241/12626	2.21642e-10	1.26607e-07	9.46192e-08	Cd36/Trf/Nrp1/Ccl5/Il1a/Apoe/F2r/Errfi1/Ctsh/Ptpn22/Dusp4/Gas6/Cd44/Ccl8/Tiam1/Il1b/Jun/Lif/Flcn/Cavin3/Pycard/Rapgef2/Dusp6/Rasgrp1/Notch1/Emilin1/Itgav/Itgb3/Mfhas1/Spred1/Trem2/Csf1r/Igf1	33
		Positive Regulation Of MAPK Cascade	GO:0043410	positive regulation of MAPK cascade	43/488	383/12626	2.75327e-10	1.41545e-07	1.05783e-07	Mid1/Tgfb2/Il1rn/Met/Cd36/Trf/Nrp1/Ccl5/Il1a/Apoe/Tgfb3/Cd81/Fgd2/Kitl/Igfbp4/Mmp8/F2r/Rassf2/Ptpn22/Gas6/Ceacam1/Cd44/Ccl8/Tiam1/Il1b/Jun/Lif/Cavin3/Pycard/Rapgef2/Lpar1/Adrb2/Rasgrp1/Notch1/Lrrk2/Maged1/Sorbs3/Itgb3/Mfhas1/Igf1r/Trem2/Csf1r/Igf1	43
		Positive Regulation Of Protein Kinase Activity	GO:0045860	positive regulation of protein kinase activity	34/488	351/12626	7.67613e-07	7.17509e-05	5.36227e-05	Tgfb2/Il1rn/Met/Trf/Tgfb3/Cd81/Fgd2/Cd300a/Kitl/Ang/Osbpl8/Cass4/F2r/Rassf2/Lat/Gas6/Nek6/Ceacam1/Malt1/Acsl1/Cdk5r1/Ereg/Tiam1/Il1b/Gprc5b/Rapgef2/Lpar1/Adrb2/Rasgrp1/Lrrk2/Maged1/Itgb3/Csf1r/Igf1	34
		Rho Protein Signal Transduction	GO:0007266	Rho protein signal transduction	19/488	168/12626	2.64272e-05	0.00109566	0.000818839	Met/Nrp1/Apoe/Pdpn/Rhou/Fgd2/Pecam1/F2r/Tiam1/Flcn/Net1/Col1a2/Lpar1/Tiam2/Cdc42ep2/Rac3/Kank2/Rhoh/Rhof	19
		Second-Messenger-Mediated Signaling	GO:0019932	second-messenger-mediated signaling	24/488	259/12626	6.72277e-05	0.00235114	0.00175712	Cd36/Apoe/Vcam1/Cacna1d/Adgre1/Lat/Slc8a1/Ceacam1/Calcrl/Cd22/Adcy3/Adgre4/Asph/Mt2/Rapgef2/Dyrk2/Lpar1/Adrb2/Cxcr4/Lrrk2/Trem2/Bst1/Igf1/Nme2	24
		Protein Kinase B Signaling	GO:0043491	protein kinase B signaling	16/488	145/12626	0.000151288	0.00420417	0.00314197	Mertk/Ccl5/Hbegf/F7/Osbpl8/Gas6/Il1b/Flcn/Cavin3/H2-M3/Mfhas1/Igf1r/Igf1/Eng/Csf3/Sesn1	16
		G Protein-Coupled Receptor Signaling Pathway	GO:0007186	G protein-coupled receptor signaling pathway	30/488	379/12626	0.000160352	0.00443211	0.00331232	Met/Gpr171/P2ry14/Ccl5/Apoe/Cacna1d/P2ry13/F2r/Adgre1/Gpr34/Ptafr/Cnr2/Calcrl/Ccl8/Adcy3/Cdk5r1/Gprc5a/Adgre4/Ereg/Gprc5b/Agtrap/Iqgap2/Rapgef2/Lpar1/Adrb2/Gngt2/Cxcr4/Lrrk2/Itgb3/Nme2	30
		Positive Regulation Of STAT Cascade	GO:1904894	positive regulation of STAT cascade	9/488	62/12626	0.000585076	0.0110972	0.00829346	Il7r/Ccl5/Cd300a/Pecam1/Lif/Notch1/Csf1r/Igf1/Il10	9
		Regulation Of Calcium Ion Transport	GO:0051924	regulation of calcium ion transport	17/488	180/12626	0.00060988	0.0113601	0.00848995	Tgfb2/Ccl5/Fcrl5/Cacna1d/F2r/Clec4b1/Ptpn22/Ptgs2/Slc8a1/Cracr2b/S100a1/Asph/Dbi/Adrb2/Cxcr4/Itgb3/Igf1	17
		Stress-Activated Protein Kinase Signaling Cascade	GO:0031098	stress-activated protein kinase signaling cascade	20/488	236/12626	0.00084375	0.0140835	0.0105252	Mid1/Tgfb2/Il1rn/Met/Trf/Il1a/Fgd2/Mmp8/Rassf2/Errfi1/Ptpn22/Nek6/Ceacam1/Tiam1/Il1b/Pycard/Rasgrp1/Mfhas1/Igf1r/Cryab	20
		Ras Protein Signal Transduction	GO:0007265	Ras protein signal transduction	27/488	365/12626	0.000958285	0.0151586	0.0113287	Tgfb2/Met/Nrp1/Apoe/Pdpn/Rhou/Fgd2/Kitl/Pecam1/F2r/Lat/Tiam1/Jun/Flcn/Net1/Rapgef2/Col1a2/Lpar1/Rasgrp1/Notch1/Tiam2/Cdc42ep2/Rac3/Kank2/Rhoh/Igf1/Rhof	27
		Regulation Of Calcium Ion Transmembrane Transport	GO:1903169	regulation of calcium ion transmembrane transport	12/488	109/12626	0.00101028	0.0156915	0.011727	Tgfb2/Fcrl5/Cacna1d/F2r/Clec4b1/Ptpn22/Slc8a1/S100a1/Asph/Dbi/Adrb2/Itgb3	12
		Cellular Calcium Ion Homeostasis	GO:0006874	cellular calcium ion homeostasis	22/488	289/12626	0.00193002	0.0234427	0.0175198	Cxcl3/Tgfb2/Cd36/Ccl5/Cd38/Apoe/Fcrl5/F2r/Clec4b1/1600014C10Rik/Slc8a1/Ero1l/Il1b/Asph/Pik3cb/Cxcl13/Dbi/Lpar1/Adrb2/Cxcr4/Itgav/Itgb3	22
		Regulation Of JNK Cascade	GO:0046328	regulation of JNK cascade	14/488	152/12626	0.00227903	0.0260366	0.0194584	Il1rn/Trf/Il1a/Fgd2/Mmp8/Rassf2/Ptpn22/Ceacam1/Tiam1/Il1b/Pycard/Rasgrp1/Mfhas1/Igf1r	14
		Small GTPase Mediated Signal Transduction	GO:0007264	small GTPase mediated signal transduction	29/488	428/12626	0.00241234	0.0266988	0.0199533	Tgfb2/Met/Nrp1/Apoe/Pdpn/Arhgap19/Rhou/Fgd2/Kitl/Pecam1/F2r/Lat/Cgnl1/Tiam1/Jun/Flcn/Net1/Rapgef2/Col1a2/Lpar1/Rasgrp1/Notch1/Tiam2/Cdc42ep2/Rac3/Kank2/Rhoh/Igf1/Rhof	29
		Phosphatidylinositol 3-Kinase Signaling	GO:0014065	phosphatidylinositol 3-kinase signaling	11/488	105/12626	0.00241443	0.0266988	0.0199533	Tgfb2/Ccl5/F2r/Sema4d/Pik3cb/Nyap2/Rasgrp1/Pik3r1/Igf1r/Igf1/Csf3	11
		Regulation Of Nitric-Oxide Synthase Activity	GO:0050999	regulation of nitric-oxide synthase activity	5/488	26/12626	0.00283425	0.0291363	0.0217749	Apoe/Cnr2/S100a1/Il1b/Eng	5
		NF-kB Signaling	HINATA_NFKB_TARGETS_KERATINOCYTE_UP	HINATA_NFKB_TARGETS_KERATINOCYTE_UP	23/494	120/12881	1.35996e-10	5.50784e-08	4.25644e-08	Saa3/Serpinb2/Cxcl3/Il1rn/Il7r/Ccl5/Il1a/Olr1/Pdpn/Slc7a1/Ccl8/Tiam1/Il1b/Gprc5b/Vim/Traf1/Naip1/Tiam2/Cd9/Itgb3/Slc7a2/Bcl2a1a/Rac3	23
		PathwayID	ID	Description	GeneRatio	BgRatio	pvalue	p.adjust	qvalue	geneID	Count
		Nucleotide Receptor Activity	GO:0016502	nucleotide receptor activity	5/482	15/12532	0.000179689	0.0066485	0.00553029	Gpr171/P2ry14/P2ry13/Gpr34/Ptafr	5
		Lipoprotein Particle Binding	GO:0071813	lipoprotein particle binding	5/482	21/12532	0.00100566	0.0268519	0.0223357	Cd36/Apoe/Stab1/Scarf1/Trem2	5
		Protein-Lipid Complex Binding	GO:0071814	protein-lipid complex binding	5/482	21/12532	0.00100566	0.0268519	0.0223357	Cd36/Apoe/Stab1/Scarf1/Trem2	5
		Amide Binding	GO:0033218	amide binding	19/482	247/12532	0.00322845	0.051194	0.0425836	Tgfb2/Cd36/Apoe/Inhba/Ang/Cd300lf/Anpep/Calcrl/Folr2/Dbi/Adrb2/H2-M3/Ppic/Pik3r1/Igf1r/Nupl1/Trem2/Rxra/Cryab	19
		Phospholipid Binding	GO:0005543	phospholipid binding	21/482	315/12532	0.0102717	0.0896758	0.0745932	Wdfy1/Apoe/Cpne8/Fgd2/Cd300a/Osbpl8/Gas6/Cd300lf/Ptafr/Hip1/Ap2a2/Tiam1/Iqgap2/Rapgef2/Lpar1/Rasgrp1/Scarb2/Zcchc2/Nme4/Trem2/Zfyve9	21
		Cellular Amino Acid Metabolic Process	GO:0006520	cellular amino acid metabolic process	19/488	204/12626	0.000354949	0.00790876	0.00591058	Slc7a11/Asns/Gpt2/Gars/Glul/Ggt5/Iars/Tars/Eprs/Ero1l/Txnrd1/Aldh18a1/Iars2/Phgdh/Lars/Cars/Nars/Psat1/Pcyox1	19
		Icosanoid Metabolic Process	GO:0006690	icosanoid metabolic process	8/488	50/12626	0.000603738	0.0113182	0.0084586	Fads1/Pdpn/Ggt5/Cyp4f18/Ptgs2/Il1b/Tbxas1/Hpgds	8
		Fatty Acid Derivative Metabolic Process	GO:1901568	fatty acid derivative metabolic process	9/488	64/12626	0.000741899	0.0128421	0.00959749	Fads1/Pdpn/Ggt5/Cyp4f18/Ptgs2/Acsl1/Il1b/Tbxas1/Hpgds	9
		Positive Regulation Of Lipid Metabolic Process	GO:0045834	positive regulation of lipid metabolic process	12/488	108/12626	0.000930862	0.0148689	0.0111122	Cd36/Il1a/Apoe/Cpt1a/Cd81/Ptgs2/Il1b/Angptl4/Dbi/Igf1r/Igf1/Atg14	12
		Lipid Transport	GO:0010876	lipid localization	20/488	259/12626	0.0025802	0.0278474	0.0208117	Lipg/Abca9/Aqp9/Cd36/Il1a/Slco2b1/Plin2/Apoe/Inhba/Cyp4f18/Osbpl8/Eprs/Abcc3/Acsl1/Il1b/Fabp4/Itgav/Scarb2/Itgb3/Nme4	20
		Fatty Acid Derivative Biosynthetic Process	GO:1901570	fatty acid derivative biosynthetic process	6/488	37/12626	0.00271001	0.0289049	0.0216019	Ggt5/Ptgs2/Acsl1/Il1b/Tbxas1/Hpgds	6
		Response To Oxidative Stress	GO:0006979	response to oxidative stress	23/488	340/12626	0.00664995	0.048909	0.0365519	Slc7a11/Met/Cd36/Cd38/Apoe/Ucp2/1600014C10Rik/Ptgs2/Slc8a1/Srxn1/Txnrd1/Gpx3/Jun/Net1/Foxp1/Lrrk2/Nr4a2/Itgav/Naprt/Rest/Cryab/Il10/Sesn1	23
		Glucose Homeostasis	GO:0042593	glucose homeostasis	13/488	173/12626	0.0168083	0.0882652	0.0659646	Met/Cd36/Vcam1/Cacna1d/Ucp2/Gas6/Sox4/Tiam1/Gprc5b/Pik3r1/Igf1r/Igf1/Stxbp3	13
Fig. 8h		PathwayID	ID	Description	GeneRatio	BgRatio	pvalue	p.adjust	qvalue	geneID	Count
		Regulation Of Cell Activation	GO:0050865	regulation of cell activation	39/489	460/12626	3.53697e-06	0.000565141	0.000471673	Cd200/Il7r/Cd80/Pdpn/Ptpre/Lat/Ptpn22/Ptafr/Ceacam1/Cd44/Malt1/Egr3/Il1b/Rasgrp1/Lrrk2/Cd9/Mfhas1/Lmo4/Il10/Cd24a/Cd300lb/Stap1/Cd5/Nr4a3/Plek/Cd177/Bmi1/Il6/Adora2a/Bank1/Jak2/Il1rl1/Cd274/Hsp90aa1/Traf6/Gpnmb/Hspd1/Snx4/Anxa1	39
		Chemotaxis	GO:0006935	chemotaxis	36/489	419/12626	6.29293e-06	0.000742694	0.000619861	Cxcl3/Ppbp/Il1rn/Met/Hbegf/Plxnd1/Flrt3/Alcam/Ptafr/Sema4d/Egr3/Cdk5r1/Tiam1/Il1b/Nectin1/Nrp2/Lpar1/Foxp1/Itgav/Flrt2/Itgb3/Pgf/Ptpro/Sema4b/Plxnc1/Stap1/Fgf7/Spp1/Nr4a3/Usp14/Ackr3/Slit2/Klf7/Apbb1/Egr2/Anxa1	36
		Regulation Of Cell-Cell Adhesion	GO:0022407	regulation of cell-cell adhesion	30/489	326/12626	1.00679e-05	0.00105056	0.000876808	Il1rn/Il7r/Cd80/Pdpn/Ptpn22/Ptafr/Ceacam1/Cd44/Malt1/Myadm/Egr3/Il1b/Rasgrp1/Cd9/Pik3r1/Il10/Cd24a/Cd5/Nr4a3/Gtpbp4/Bmi1/Il6/Adora2a/Jak2/Cd274/Hsp90aa1/Traf6/Gpnmb/Hspd1/Anxa1	30
		Response To Wounding	GO:0009611	response to wounding	31/489	358/12626	2.39999e-05	0.00218947	0.00182736	Serpinb2/Slc7a11/Cd36/Il1a/Pdpn/Hbegf/Flrt3/Cd109/F2r/Ceacam1/Cd44/Pik3cb/Cd9/Itgb3/Sdc1/Stxbp3/Il10/Cd24a/Dpysl3/Fgf7/Tpm1/Plek/Hif1a/Hpse/Il6/Plau/Serpind1/Jak2/Gna13/Hopx/Anxa1	31
		Positive Regulation Of Interleukin-6 Production	GO:0032755	positive regulation of interleukin-6 production	12/489	81/12626	6.17636e-05	0.00410127	0.00342296	Il1rn/Cd36/Il1a/F2r/Ptafr/Ereg/Il1b/Ncl/Il6/Traf6/Hspd1/Ddx58	12
		Regulation Of Tumor Necrosis Factor Superfamily Cytokine Production	GO:1903555	regulation of tumor necrosis factor superfamily cytokine production	16/489	143/12626	0.000131494	0.00722796	0.00603254	Cd36/Errfi1/Ptpn22/Ptafr/Rasgrp1/Lrrk2/Pik3r1/Il10/Cd24a/Ncl/Jak2/Cd274/Gpnmb/Hspd1/Ddx58/Trim30a	16
		Regulation Of Leukocyte Mediated Immunity	GO:0002703	regulation of leukocyte mediated immunity	18/489	184/12626	0.000284001	0.0118057	0.00985314	Il7r/Ptafr/Ceacam1/Malt1/Il1b/Rasgrp1/Cd24a/Cadm1/Cd177/Ppp3cb/Il6/Ddx21/Raet1e/Traf6/Hspd1/Snx4/Ddx58/Rsad2	18
		Interleukin-1 Production	GO:0032612	interleukin-1 production	11/489	86/12626	0.000465022	0.0162853	0.0135919	Cd36/F2r/Errfi1/Ifi205/Ceacam1/Il1b/Serpinb1a/Jak2/S1pr3/Trim16/Anxa1	11
		Regulation Of Leukocyte Differentiation	GO:1902105	regulation of leukocyte differentiation	20/489	246/12626	0.00143814	0.0316948	0.0264528	Il7r/Kitl/Ceacam1/Dcstamp/Cd44/Malt1/Egr3/Il1b/Lif/Tjp2/Rasgrp1/Pik3r1/Itgb3/Cd24a/Bmi1/Il6/Mitf/Hsp90aa1/Traf6/Anxa1	20
		Interleukin-1 Beta Production	GO:0032611	interleukin-1 beta production	9/489	72/12626	0.00177091	0.0365108	0.0304723	Cd36/F2r/Errfi1/Ifi205/Il1b/Serpinb1a/Jak2/S1pr3/Trim16	9
		Regulation Of Cytoskeleton Organization	GO:0051493	regulation of cytoskeleton organization	30/489	449/12626	0.00260012	0.0476502	0.0397694	Met/Il1a/Carmil1/Mdm1/Scin/Rhou/Myadm/Cdk5r1/Lpar1/Cdc42ep2/Pik3r1/Itgb3/Rhof/Csf3/Dyrk1a/Stap1/Clip1/Tpm1/Plek/Wasl/Slit2/Atf5/Slain2/Xpo1/Senp6/Capn2/Gpsm2/Ranbp1/Pde4dip/Ccdc88a	30
		Leukocyte Migration	GO:0050900	leukocyte migration	21/489	280/12626	0.00296263	0.0503253	0.0420021	Cxcl3/Cd200/Ppbp/Il1rn/Il1a/Kitl/Ptpn22/Ptafr/Il1b/Cd9/Itgb3/Pgf/Ptpro/Cd24a/Stap1/Spp1/Sele/Cd177/Slit2/Msn/Anxa1	21
		Interleukin-8 Production	GO:0032637	interleukin-8 production	7/489	54/12626	0.00458475	0.0660861	0.0551562	F2r/Ptpn22/Il1b/Anxa4/Otud7b/Ddx58/Anxa1	7
		Leukocyte Proliferation	GO:0070661	leukocyte proliferation	19/489	254/12626	0.00471766	0.0660861	0.0551562	Il7r/Cd80/Kitl/Ptpn22/Ceacam1/Cd44/Malt1/Cd180/Il1b/Il10/Cd24a/Bmi1/Il6/Msn/Cd274/Traf6/Gpnmb/Hspd1/Anxa1	19
		Interleukin-2 Production	GO:0032623	interleukin-2 production	7/489	56/12626	0.00561968	0.0727914	0.0607525	Il1a/Ceacam1/Malt1/Il1b/Traf6/Oscar/Anxa1	7
		Synapse Organization	GO:0050808	synapse organization	21/489	297/12626	0.0058361	0.0742288	0.0619522	Slc7a11/Pmp22/Plxnd1/Gphn/Flrt3/F2r/Sema4d/Cdk5r1/Tiam1/Nectin1/Nrp2/Lrrk2/Flrt2/Sept11/Ndrg1/Il10/Ptpro/Cadm1/Wasl/Pdlim5/Apbb1	21
		Leukocyte Degranulation	GO:0043299	leukocyte degranulation	7/489	57/12626	0.0061983	0.0767358	0.0640446	Lat/Ptafr/Rasgrp1/Stx11/Nr4a3/Cd177/Snx4	7
		Regulation Of Toll-Like Receptor Signaling Pathway	GO:0034121	regulation of toll-like receptor signaling pathway	7/489	60/12626	0.00820132	0.0910829	0.0760188	Wdfy1/Cd36/Ptpn22/Mfhas1/Ubqln1/Rsad2/Trim30a	7

## Sheet: Extended_Data_Fig_1
ED Fig 1a							Shp2f/f					Shp2f/fLckCre					Shp2f/fLysMCre
		D0		0	0	0	0	0	0		0	0	0		0	0	0	0
		D10		157.654	201.345	103.197	75.3622	53.908	79.6562		103.582	73.7259	61.2161		0	0	0	156.076
		D13		641.743	727.287	937.14	886.151	1060.86	763.729		1124.27	990.527	720.105		251.02	0	0	186.597
		D16		1114.79	2006.45	932.021	623.921	1099.31	1987.13		831.431	1390.2	1453.25		0	338.068	258.119	353.522
ED Fig 1c					Shp2f/f								Shp2f/fLysMCre
	d0		0	0	0	0	0	0		0	0	0	0	0	0	0
	d6		0	0	0	0	0	0		0	0	0	0	0	0	0
	d10		630.603	0	274.761	46.336	319.905	194.868		0	0	0	0	0	252.1	0
	d11		0	1598.64	584.34	212.544	490.367	93.346		43.14	4.659	0	44.259	39.657	132.678	11.848
	d14		0	2192.95	3097	203.358	467.702	641.729		167.519	56.002	0	103.348	234.352	0	190.964
	d15		705.541	1272.31	896.843	0	5554.05	3334.28		474.09	0	89.5623	272.613	0	273.117	65.4305
	d16		3216.95	4588.46	1723.19	705.541	1043.1			182.583	272.25	0	0	232.374	541.512	143.114
ED Fig 1d	Shp2f/f		1.397	1.948	3.01	4.494
	Shp2f/fLysMCre		0.21	0.225	0.29	0.287	0.685
ED Fig 1e	Shp2f/f		6.95	8.96	4.7	10.2	5.89	4.77
	Shp2f/fLysMCre		9.38	7.42	6.36	9.74	3.88	5.35
ED Fig 4f						Shp2f/f							Shp2f/fLysMCre
	Macrophages		56	53.7	61	60.6	52.6	68.9		48.7	68	67.2	60	50.6	61.6
	PMN-MDSCs		6.4	3.98	6.77	8.37	3.31	6.02		4.14	7.01	7.04	7.62	0.91	1.88
	M-MDSCs		2.24	3.82	2.08	3	2.14	2.9		7.45	3.72	4.78	4.5	2.4
ED Fig 4g	Shp2f/f		0.35	0.307238	0.358423	0.646526	0.481728
	Shp2f/fLysMCre		1.79952	0.678977	0.590551	1.2766

## Sheet: Extended_Data_Fig_2
ED 2a													ED2b
		ID	Description	GeneRatio	BgRatio	pvalue	p.adjust	qvalue	geneID	Count					ID	Description	GeneRatio	BgRatio	pvalue	p.adjust	qvalue	geneID	Count
		CADWELL_ATG16L1_TARGETS_UP	CADWELL_ATG16L1_TARGETS_UP	9/497	80/13820	0.0022486	0.0175941	0.0138283	Ltf/Ctsg/Wdfy1/Ggt1/Cit/1300017J02Rik/Mcpt8/Rsad2/Lhfpl2	9					GO:0005125	cytokine activity	18/487	115/13041	2.42043e-07	5.15552e-05	4.30582e-05	Ppbp/Cxcl3/Spp1/Ccl6/Ccl4/Cxcl2/Ccl3/Ccl8/Vegfa/Pf4/Areg/Il1a/Osm/Ccl7/Gdf15/Ccl2/Tnfsf9/Tnfsf14	18
															GO:0004896	cytokine receptor activity	11/487	76/13041	0.00011207	0.00477418	0.00398734	Cxcr4/Il4ra/Cd4/Ccr5/Csf2rb2/Csf3r/Il21r/Ccrl2/Il2rb/Csf2rb/Il10ra	11
		ID	Description	GeneRatio	BgRatio	pvalue	p.adjust	qvalue	geneID	Count					GO:0050663	cytokine secretion	37/492	202/13129	6.35244e-16	1.04612e-12	7.3748e-13	Nos2/Tlr8/Il4ra/Ccr5/Cd200/Arid5a/Lpl/Ccl3/Arg2/Clec4n/Itgav/Unc93b1/Tnfrsf9/Mmp8/Cd84/Mmp12/Tnfaip3/Gas6/Src/Tlr4/Cd274/Cd36/Il1a/Hspd1/Tnfrsf1b/Osm/Cd300c2/Srgn/Tlr1/Ptger4/Cd200r1/Cd276/Abca1/Ncl/P2rx7/Ptpn22/Clec4e	37
		GO:0000281	mitotic cytokinesis	12/484	66/13557	3.18468e-06	0.000199215	0.000180028	Plk1/Birc5/Nusap1/Myh10/Incenp/Ckap2/Cit/Racgap1/Kif4/Cenpa/Cdt1/Kif20a	12					GO:0050707	regulation of cytokine secretion	34/492	176/13129	1.88854e-15	1.44257e-12	1.01697e-12	Tlr8/Il4ra/Ccr5/Cd200/Arid5a/Lpl/Ccl3/Arg2/Clec4n/Unc93b1/Tnfrsf9/Mmp8/Cd84/Mmp12/Tnfaip3/Gas6/Src/Tlr4/Cd274/Cd36/Il1a/Hspd1/Tnfrsf1b/Osm/Cd300c2/Srgn/Tlr1/Ptger4/Cd200r1/Cd276/Ncl/P2rx7/Ptpn22/Clec4e	34
															GO:0019221	cytokine-mediated signaling pathway	31/492	268/13129	2.34798e-08	1.36464e-06	9.62027e-07	Arg1/Cxcr4/Ppbp/Cd4/Egr1/Cxcl3/Klf6/Csf2rb2/Ccl6/Ccl4/Cxcl2/Cebpa/Ccl3/Tjp2/Ccl8/Ikbke/Padi2/Mmp12/Gas6/Pf4/Pirb/Il1a/Osm/Ccl7/Ccl2/Il2rb/Csf2rb/Appl2/Il10ra/Irak3/Cd300lf	31
		ID	Description	GeneRatio	BgRatio	pvalue	p.adjust	qvalue	geneID	Count					GO:0042089	cytokine biosynthetic process	15/492	100/13129	4.39941e-06	0.000112553	7.93466e-05	Tlr8/Zfp36/Egr1/Tlr7/Fcgr3/Thbs1/App/Tlr4/Klf4/Ptafr/Il1a/Map2k3/Cebpb/Tlr1/Cd276	15
		R-MMU-2132295	MHC class II antigen presentation	16/288	98/6788	2.95836e-06	4.17386e-05	3.29008e-05	Tuba4a/Kif22/Ctse/Tuba8/Tubb4b/Kif15/Kif2c/Kif11/Racgap1/Kif4/Tubb6/Ctsl/Cenpe/Lgmn/Kif20a/Ctss	16
		GO_ANTIGEN_PROCESSING_AND_PRESENTATION_OF_PEPTIDE_ANTIGEN_VIA_MHC_CLASS_II	GO_ANTIGEN_PROCESSING_AND_PRESENTATION_OF_PEPTIDE_ANTIGEN_VIA_MHC_CLASS_II	13/476	110/12697	0.000235546	0.00715174	0.00642857	Sptb/Kif22/Ctse/Kif15/Kif2c/Kif11/Kif18b/Racgap1/Kif4/Ctsl/Cenpe/Lgmn/Ctss	13					ID	Description	GeneRatio	BgRatio	pvalue	p.adjust	qvalue	geneID	Count
		GO_ANTIGEN_PROCESSING_AND_PRESENTATION_OF_PEPTIDE_OR_POLYSACCHARIDE_ANTIGEN_VIA_MHC_CLASS_II	GO_ANTIGEN_PROCESSING_AND_PRESENTATION_OF_PEPTIDE_OR_POLYSACCHARIDE_ANTIGEN_VIA_MHC_CLASS_II	13/476	110/12697	0.000235546	0.00715174	0.00642857	Sptb/Kif22/Ctse/Kif15/Kif2c/Kif11/Kif18b/Racgap1/Kif4/Ctsl/Cenpe/Lgmn/Ctss	13					GO:0008009	chemokine activity	10/487	30/13041	7.3746e-08	3.14158e-05	2.6238e-05	Ppbp/Cxcl3/Ccl6/Ccl4/Cxcl2/Ccl3/Ccl8/Pf4/Ccl7/Ccl2	10
		GO_ANTIGEN_PROCESSING_AND_PRESENTATION_OF_PEPTIDE_ANTIGEN	GO_ANTIGEN_PROCESSING_AND_PRESENTATION_OF_PEPTIDE_ANTIGEN	17/476	209/12697	0.00226478	0.0433308	0.0389493	Sptb/Kif22/Ctse/Kif15/Kif2c/Kif11/Kif18b/Racgap1/Kif4/Abcb4/Ctsl/Cenpe/Cd209a/Lgmn/Itga5/Itgb5/Ctss	17					GO:0042379	chemokine receptor binding	11/487	39/13041	1.1428e-07	3.24555e-05	2.71064e-05	Ppbp/Cxcl3/Ccl6/Ccl4/Cxcl2/Ccl3/Ccl8/Ccrl2/Pf4/Ccl7/Ccl2	11
															GO:0070098	chemokine-mediated signaling pathway	12/492	43/13129	3.56835e-08	1.967e-06	1.38668e-06	Cxcr4/Ppbp/Cxcl3/Ccl6/Ccl4/Cxcl2/Ccl3/Ccl8/Padi2/Pf4/Ccl7/Ccl2	12
		ID	Description	GeneRatio	BgRatio	pvalue	p.adjust	qvalue	geneID	Count
		mmu04145	Phagosome	14/237	145/5915	0.00188888	0.0398239	0.0382747	Tuba4a/Msr1/Itgb2l/Tuba8/Tubb4b/Mpo/Tfrc/Fcgr2b/Tubb6/Ctsl/Cd209a/Itga5/Itgb5/Ctss	14					ID	Description	GeneRatio	BgRatio	pvalue	p.adjust	qvalue	geneID	Count
															GO:0019882	antigen processing and presentation	10/492	83/13129	0.00104233	0.0100784	0.00710496	Fcgr2b/March1/Fcgr3/Fgl2/Unc93b1/Thbs1/Hfe/Kdm5d/Ctss/Rftn1	10
		ID	Description	GeneRatio	BgRatio	pvalue	p.adjust	qvalue	geneID	Count					GO:0002577	regulation of antigen processing and presentation	3/492	17/13129	0.0240447	0.0952348	0.0671377	Fgl2/Thbs1/Hfe	3
		GO:0097529	myeloid leukocyte migration	17/484	177/13557	0.000202268	0.00709318	0.00641	S100a9/Prtn3/S100a8/Cd177/Trem2/Vegfa/P2rx4/Cxcl9/Ptpro/Cxcl10/Cd9/Cmklr1/Lgmn/Flt1/Ednrb/Spp1/Csf1	17					REACTOME_MHC_CLASS_II_ANTIGEN_PRESENTATION	REACTOME_MHC_CLASS_II_ANTIGEN_PRESENTATION	14/501	105/13392	3.53634e-05	0.000457096	0.000296539	Ctsk/Ctsb/Ctsd/Ap1b1/Lgmn/Ctsh/Kif11/Racgap1/Ap2a2/Ctsl/Ctsc/Ctss/Kif15/Kif3b	14
		GO:0050900	leukocyte migration	22/484	295/13557	0.000923348	0.0224957	0.020329	S100a9/Prtn3/S100a8/Add2/Cd177/Elane/Trem2/Vegfa/P2rx4/Cxcl9/Ada/Ptpro/Cd24a/Cxcl10/Cd9/Ripk3/Cmklr1/Lgmn/Flt1/Ednrb/Spp1/Csf1	22					GO_ANTIGEN_PROCESSING_AND_PRESENTATION_OF_PEPTIDE_ANTIGEN_VIA_MHC_CLASS_II	GO_ANTIGEN_PROCESSING_AND_PRESENTATION_OF_PEPTIDE_ANTIGEN_VIA_MHC_CLASS_II	13/481	105/12316	0.000219288	0.00391955	0.00298442	Ctsk/Ctsd/March1/Ap1b1/Lgmn/Kif11/Racgap1/Ap2a2/Cenpe/Ctsl/Ctss/Kif15/Kif3b	13
		GO:0002523	leukocyte migration involved in inflammatory response	4/484	20/13557	0.00493065	0.0836043	0.0755519	S100a9/S100a8/Elane/Cd24a	4					GO_ANTIGEN_PROCESSING_AND_PRESENTATION	GO_ANTIGEN_PROCESSING_AND_PRESENTATION	22/481	251/12316	0.000341137	0.00541525	0.00412327	Ctsk/Ctsd/March1/Ap1b1/Lgmn/Itgav/Ctsh/Kif11/Hfe/Cd36/Racgap1/Ap2a2/Cenpe/Fcgrt/Itgb3/Ctsl/Kdm5d/Abcb4/Ctss/Kif15/Rftn1/Kif3b	22
		ID	Description	GeneRatio	BgRatio	pvalue	p.adjust	qvalue	geneID	Count					ID	Description	GeneRatio	BgRatio	pvalue	p.adjust	qvalue	geneID	Count
		VILIMAS_NOTCH1_TARGETS_DN	VILIMAS_NOTCH1_TARGETS_DN	8/497	30/13820	7.69301e-06	0.000118284	9.29668e-05	Camp/Pglyrp1/Gfi1/Trem2/Mpo/Ctsg/Gfi1b/Mcpt8	8					GO_POSITIVE_REGULATION_OF_AUTOPHAGY	GO_POSITIVE_REGULATION_OF_AUTOPHAGY	10/481	104/12316	0.00737458	0.0501207	0.0381628	Plk2/Adrb2/Ikbke/Hif1a/Bnip3/Flcn/Pim1/Mitf/Sirt2/Trp53inp2	10
		NOTCH_DN.V1_DN	NOTCH_DN.V1_DN	19/423	195/9387	0.00125259	0.0178253	0.0152137	Pglyrp1/Car2/Tubb4b/Orm1/Ctsg/Cd82/Fcnb/Ggt1/Mapk13/Cr2/Ipo8/Tubb6/Dio3/Sh3tc2/Fmnl3/Cd209a/Chil3/Mcpt8/Fat1	19
															ID	Description	GeneRatio	BgRatio	pvalue	p.adjust	qvalue	geneID	Count
															GO:0097529	myeloid leukocyte migration	33/492	172/13129	6.11489e-15	2.72469e-12	1.92083e-12	Dusp1/Ppbp/Cxcl3/Spp1/Ccl6/Ccl4/Cd200/Cxcl2/Itga9/C3ar1/Ccl3/Ccl8/Csf3r/Lgmn/Fcgr3/Ednrb/Thbs1/Itgam/Vegfa/Pf4/Pecam1/Cd300a/Il1a/P2rx4/C5ar1/Pla2g7/Ccl7/Ptger4/Cd200r1/Ccl2/Vegfc/Vav3/Cmklr1	33
															GO:1905517	macrophage migration	10/492	49/13129	1.09864e-05	0.000238798	0.000168346	Cd200/C3ar1/Ccl3/Ednrb/Thbs1/P2rx4/C5ar1/Cd200r1/Ccl2/Cmklr1	10
															GO:1905521	regulation of macrophage migration	8/492	37/13129	5.43259e-05	0.000958682	0.000675842	Cd200/C3ar1/Thbs1/P2rx4/C5ar1/Cd200r1/Ccl2/Cmklr1	8
															ID	Description	GeneRatio	BgRatio	pvalue	p.adjust	qvalue	geneID	Count
															GO:0038061	NIK/NF-kappaB signaling	10/492	99/13129	0.00392674	0.0269183	0.0189766	Tlr7/Rassf2/Mmp8/App/Tlr4/Sash1/Tlr1/Tnfsf14/Litaf/Ptpn22	10
															GO:1901224	positive regulation of NIK/NF-kappaB signaling	7/492	68/13129	0.0134256	0.063924	0.0450645	Tlr7/Mmp8/App/Tlr4/Sash1/Tlr1/Tnfsf14	7
															MANTOVANI_NFKB_TARGETS_UP	MANTOVANI_NFKB_TARGETS_UP	15/501	62/13392	5.87531e-09	3.21128e-07	2.08331e-07	Vcam1/Nfkbiz/Cxcl3/Spp1/Saa3/Cxcl2/Dusp6/Pld4/Ccl8/Vegfa/C3/Car2/Ccl7/Ccl2/Atp8a1	15

[truncated: 6 more sheets: Extended_Data_Fig_4, Extended_Data_Fig_6, Extended_Data_Fig_7, Extended_Data_Fig_8, Extended_Data_Fig_9, Extended_Data_Fig_10]
